# Supplementary material for: Physiological and molecular insights into the resilience of biological nitrogen fixation to applied nitrogen in Saccharum spontaneum, wild progenitor of sugarcane
Source: Front Plant Sci. 2023 Jan 13;13:1099701. doi: 10.3389/fpls.2022.1099701 (PMC9881415; doi:10.3389/fpls.2022.1099701)
Supplement: Supplementary file 1 [file DataSheet_1.zip]

Archive with 11 entries (11 files):
- CONTRIBUTION OF THIS WORK TO THE FIELD OF RESEARCH.DOCX
- Supplementary Figures.DOCX
- Supplementary Table 1.DOCX
- Supplementary Table 2.XLSX
- Supplementary Table 3.XLSX
- Supplementary Table 4.XLSX
- Supplementary Table 5.XLSX
- Supplementary Table 6.XLSX
- Supplementary Table 7.XLSX
- Supplementary Table 8.XLSX
- Supplementary Table 9.DOCX
