# Supplementary material for: Physiological and molecular insights into the resilience of biological nitrogen fixation to applied nitrogen in Saccharum spontaneum, wild progenitor of sugarcane
Source: Front Plant Sci. 2023 Jan 13;13:1099701. doi: 10.3389/fpls.2022.1099701 (PMC9881415; doi:10.3389/fpls.2022.1099701)
Supplement: Supplementary file 1 [file DataSheet_1.zip › Supplementary Table 2.XLSX]

## Sheet: FPKM_Annotation_Summary
gene_id	G152HN_1	G152HN_2	G152LN_1	G152LN_2	G3LN_1	G3LN_2	G3HN	Gene Length	NR GI	NR ID	NR Score	NR Evalue	NR Description	NT GI	NT ID	NT Score	NT Evalue	NT Description	KO ID	KO Name	KO Description	Http Link	Swissprot ID	Swissprot Score	Swissprot Evalue	Swissprot Description	PFAM ID	PFAM description	Gene Ontology Biological Pathway	BP Description	Gene Ontology Molecular Function	MF Description	Gene Ontology Cellular Component	CC Description	KOG ID	KOG Description
c69823_g1_i0	3.52	7.34	3.57	1.79	0	0	0	405	242041137	XP_002467963.1	287	5.6e-24	hypothetical protein SORBIDRAFT_01g037220 [Sorghum bicolor] >gi|241921817|gb|EER94961.1| hypothetical protein SORBI_001G392800 [Sorghum bicolor]	242041136	XM_002467918.1	323	5.5e-167	Sorghum bicolor hypothetical protein, mRNA	K03949	NDUFA5	NADH dehydrogenase (ubiquinone) 1 alpha subcomplex subunit 5	http://www.genome.jp/dbget-bin/www_bget?ko:K03949	Q9FLX7	167	4.8e-11	Probable NADH dehydrogenase [ubiquinone] 1 alpha subcomplex subunit 5, mitochondrial OS=Arabidopsis thaliana OX=3702 GN=At5g52840 PE=1 SV=1	--	--	GO:0022904	respiratory electron transport chain	GO:0016651	oxidoreductase activity, acting on NAD(P)H	GO:0005743	mitochondrial inner membrane	--	--
c4377_g0_i0	0	0	0	0	1.45	0	0	329	--	--	--	--	--	--	--	--	--	--	--	--	--	--	--	--	--	--	--	--	--	--	--	--	--	--	--	--
c40374_g0_i0	1.3	0.82	0.86	3.66	0.25	0.68	0.46	1015	--	--	--	--	--	195651954	EU973327.1	222	2.03e-110	Zea mays clone 396814 hypothetical protein mRNA, complete cds	--	--	--	--	--	--	--	--	PF09452	ESCRT-I subunit Mvb12	GO:0032509	endosome transport via multivesicular body sorting pathway	GO:0043130	ubiquitin binding	GO:0000813	ESCRT I complex	--	--
c16057_g0_i0	0.59	0	0.34	0.34	7.84	4.01	8.02	485	835973469	XP_012701406.1	162	2.1e-09	PREDICTED: uncharacterized protein LOC105914384 [Setaria italica] >gi|944240545|gb|KQL04853.1| hypothetical protein SETIT_004198mg [Setaria italica]	--	--	--	--	--	--	--	--	--	--	--	--	--	--	--	--	--	--	--	--	--	--	--
c24342_g0_i0	0.66	0.79	4.76	0.8	1.58	0	3.62	375	--	--	--	--	--	670366577	XM_008666487.1	216	1.53e-107	PREDICTED: Zea mays RNA-binding protein 25-like (LOC103643327), transcript variant X9, mRNA	--	--	--	--	--	--	--	--	--	--	--	--	--	--	--	--	--	--
c44773_g0_i1	10.63	12.76	10.75	9.95	9.32	10.84	11.79	1335	242050226	XP_002462857.1	745	1.4e-76	hypothetical protein SORBIDRAFT_02g033190 [Sorghum bicolor] >gi|241926234|gb|EER99378.1| hypothetical protein SORBI_002G301400 [Sorghum bicolor]	242050225	XM_002462812.1	501	0	Sorghum bicolor hypothetical protein, mRNA	--	--	--	--	--	--	--	--	--	--	--	--	--	--	--	--	--	--
c65172_g5_i0	0	1.05	1.97	0.19	0.9	2.98	1.67	626	530278662	AGT16613.1	175	8.4e-11	hypothetical protein SHCRBa_028_C07_R_390 [Saccharum hybrid cultivar R570]	--	--	--	--	--	--	--	--	--	--	--	--	--	--	--	--	--	GO:0005488	binding	--	--	--	--
c57814_g0_i0	1.16	1.55	2.33	3.4	0.46	0.3	0.51	2664	514714728	XP_004953070.1	2106	4.4e-234	PREDICTED: uncharacterized protein LOC101779108 [Setaria italica] >gi|514714732|ref|XP_004953071.1| PREDICTED: uncharacterized protein LOC101779108 [Setaria italica]	835924868	XM_012843465.1	725	0	PREDICTED: Setaria italica uncharacterized LOC101777508 (LOC101777508), mRNA	--	--	--	--	--	--	--	--	PF04434//PF00872	SWIM zinc finger//Transposase, Mutator family	GO:0006313	transposition, DNA-mediated	GO:0008270//GO:0004803//GO:0003677	zinc ion binding//transposase activity//DNA binding	--	--	--	--
c3887_g2_i0	0.2	0.22	0.17	0.21	0.37	1.27	0.63	667	--	--	--	--	--	--	--	--	--	--	--	--	--	--	--	--	--	--	--	--	--	--	--	--	--	--	--	--
c8638_g1_i0	0.11	0.29	0.22	0	0.75	9.77	0.51	859	242070287	XP_002450420.1	686	6.5e-70	hypothetical protein SORBIDRAFT_05g005150 [Sorghum bicolor] >gi|241936263|gb|EES09408.1| hypothetical protein SORBI_005G061200 [Sorghum bicolor]	242070286	XM_002450375.1	386	0	Sorghum bicolor hypothetical protein, mRNA	--	--	--	--	Q9SS03	340	8.9e-31	Dirigent protein 21 OS=Arabidopsis thaliana OX=3702 GN=DIR21 PE=3 SV=1	PF07415	Gammaherpesvirus latent membrane protein (LMP2) protein	GO:0050790//GO:0019042//GO:0009699	regulation of catalytic activity//viral latency//phenylpropanoid biosynthetic process	GO:0042349	guiding stereospecific synthesis activity	GO:0033644	host cell membrane	--	--
c65711_g0_i0	6.23	10.6	8.34	9.44	10.93	8.36	19.36	869	--	--	--	--	--	--	--	--	--	--	--	--	--	--	--	--	--	--	--	--	--	--	--	--	--	--	--	--
c56824_g0_i0	0.07	0	0.38	0.08	0.22	0.99	0.08	1108	--	--	--	--	--	--	--	--	--	--	--	--	--	--	--	--	--	--	--	--	--	--	--	--	--	--	--	--
c16402_g0_i0	3.58	1.49	3.02	4.49	7.6	12.96	2.7	650	242056323	XP_002457307.1	636	3.1e-64	hypothetical protein SORBIDRAFT_03g005360 [Sorghum bicolor] >gi|241929282|gb|EES02427.1| hypothetical protein SORBI_003G062800 [Sorghum bicolor]	242056322	XM_002457262.1	282	5.64e-144	Sorghum bicolor hypothetical protein, mRNA	K16297	SCPL-II	serine carboxypeptidase-like clade II	http://www.genome.jp/dbget-bin/www_bget?ko:K16297	P55747	582	5.8e-59	Serine carboxypeptidase II-1 (Fragment) OS=Hordeum vulgare OX=4513 GN=CXP;2-1 PE=1 SV=1	PF00450	Serine carboxypeptidase	GO:0006508//GO:0051603	proteolysis//proteolysis involved in cellular protein catabolic process	GO:0004185	serine-type carboxypeptidase activity	GO:0005773	vacuole	--	--
c35112_g0_i0	0.21	0.12	1.28	0.47	1.01	0.11	0.25	831	--	--	--	--	--	--	--	--	--	--	--	--	--	--	--	--	--	--	--	--	--	--	--	--	--	--	--	--
c68510_g0_i0	0.42	0.25	0.24	0.49	0.24	0.47	0	558	--	--	--	--	--	--	--	--	--	--	--	--	--	--	--	--	--	--	--	--	--	--	--	--	--	--	--	--
c26592_g2_i0	97.12	140.14	126.55	249.04	149.02	60.42	135.79	1090	242067361	XP_002448957.1	886	5.3e-93	hypothetical protein SORBIDRAFT_05g002420 [Sorghum bicolor]	242067360	XM_002448912.1	584	0	Sorghum bicolor hypothetical protein, mRNA	--	--	--	--	--	--	--	--	PF04277//PF00556	Oxaloacetate decarboxylase, gamma chain//Antenna complex alpha/beta subunit	GO:0071436//GO:0006090//GO:0019684//GO:0006560//GO:0006118//GO:0006814//GO:0006525//GO:0055114	sodium ion export//pyruvate metabolic process//photosynthesis, light reaction//proline metabolic process//obsolete electron transport//sodium ion transport//arginine metabolic process//oxidation-reduction process	GO:0008948//GO:0045156//GO:0015081//GO:0016491	oxaloacetate decarboxylase activity//electron transporter, transferring electrons within the cyclic electron transport pathway of photosynthesis activity//sodium ion transmembrane transporter activity//oxidoreductase activity	GO:0016021//GO:0016020//GO:0030077	integral component of membrane//membrane//plasma membrane light-harvesting complex	--	--
c52276_g0_i0	0.66	0.71	0.92	0.75	0.54	0.74	1.05	1297	--	--	--	--	--	--	--	--	--	--	--	--	--	--	--	--	--	--	--	--	--	--	--	--	--	--	--	--
c67711_g1_i0	51.41	61.11	100.59	99	77.24	27.08	48.65	1270	162463757	NP_001105347.1	1070	2.8e-114	nucleic acid binding protein 1 [Zea mays] >gi|168526|gb|AAA33486.1| nucleic acid-binding protein [Zea mays] >gi|195637380|gb|ACG38158.1| ribonucleoprotein [Zea mays] >gi|219884029|gb|ACL52389.1| unknown [Zea mays] >gi|414884557|tpg|DAA60571.1| TPA: nucleic acid binding protein1 [Zea mays]	242048439	XM_002461921.1	981	0	Sorghum bicolor hypothetical protein, mRNA	K11294	NCL, NSR1	nucleolin	http://www.genome.jp/dbget-bin/www_bget?ko:K11294	P19683	731	6e-76	31 kDa ribonucleoprotein, chloroplastic OS=Nicotiana sylvestris OX=4096 PE=1 SV=1	PF00076//PF16367	RNA recognition motif. (a.k.a. RRM, RBD, or RNP domain)//RNA recognition motif	--	--	GO:0003676//GO:0000166	nucleic acid binding//nucleotide binding	GO:0019013//GO:0030529	viral nucleocapsid//intracellular ribonucleoprotein complex	--	--
c36521_g0_i0	0.4	0.96	1.67	0	0.46	0.43	0.53	434	242048174	XP_002461833.1	551	1.5e-54	hypothetical protein SORBIDRAFT_02g008940 [Sorghum bicolor] >gi|241925210|gb|EER98354.1| hypothetical protein SORBI_002G105000 [Sorghum bicolor]	242048173	XM_002461788.1	245	1.36e-123	Sorghum bicolor hypothetical protein, mRNA	--	--	--	--	--	--	--	--	PF00473	Corticotropin-releasing factor family	GO:0007165	signal transduction	GO:0005179	hormone activity	GO:0005576	extracellular region	--	--
c20333_g0_i0	0	3.34	7.33	25.5	3.74	0	0	281	223540303	EEF41874.1	279	3.3e-23	heat-shock protein, putative [Ricinus communis]	580960823	KF860834.1	66	2.69e-24	Solanum tuberosum cultivar Kufri Surya 17.6 kDa class 1 small heat shock protein (HSP17.6) mRNA, complete cds	K13993	HSP20	HSP20 family protein	http://www.genome.jp/dbget-bin/www_bget?ko:K13993	P02519	274	1.3e-23	17.3 kDa class I heat shock protein OS=Glycine max OX=3847 GN=HSP17.3-B PE=3 SV=1	--	--	--	--	--	--	--	--	--	--
c71885_g1_i0	0.76	1.37	0.44	0.88	0	0	0.48	586	--	--	--	--	--	--	--	--	--	--	--	--	--	--	--	--	--	--	--	--	--	--	--	--	--	--	--	--
c70191_g0_i3	24.52	27.84	18.89	18.51	26.9	15.97	30.65	2260	992159274	KXG22542.1	1030	2.2e-109	hypothetical protein SORBI_009G233800 [Sorghum bicolor]	998454558	KU685412.1	730	0	Saccharum spontaneum clone SES23E05, complete sequence	--	--	--	--	P51373	386	1.1e-35	Uncharacterized protein ycf23 OS=Porphyra purpurea OX=2787 GN=ycf23 PE=3 SV=1	PF02662//PF01791//PF02581//PF03460//PF03606//PF00977	Methyl-viologen-reducing hydrogenase, delta subunit//DeoC/LacD family aldolase//Thiamine monophosphate synthase/TENI//Nitrite/Sulfite reductase ferredoxin-like half domain//C4-dicarboxylate anaerobic carrier//Histidine biosynthesis protein	GO:0015948//GO:0055114//GO:0009228//GO:0000105	methanogenesis//oxidation-reduction process//thiamine biosynthetic process//histidine biosynthetic process	GO:0016491//GO:0016829//GO:0004789	oxidoreductase activity//lyase activity//thiamine-phosphate diphosphorylase activity	GO:0016021	integral component of membrane	--	--
c13342_g0_i0	0	0	2.64	3.32	0	0	0	393	474195995	EMS58365.1	184	4.8e-12	Rac-like GTP-binding protein 2 [Triticum urartu]	242088468	XM_002440022.1	111	3.77e-49	Sorghum bicolor hypothetical protein, mRNA	K04392	RAC1	Ras-related C3 botulinum toxin substrate 1	http://www.genome.jp/dbget-bin/www_bget?ko:K04392	O82480	168	3.6e-11	Rac-like GTP-binding protein ARAC7 OS=Arabidopsis thaliana OX=3702 GN=ARAC7 PE=1 SV=1	--	--	GO:0007264	small GTPase mediated signal transduction	GO:0005525	GTP binding	GO:0005622	intracellular	--	--
c23777_g0_i0	0.76	0.91	0	0	0.44	0	0	442	242033367	XP_002464078.1	517	1.3e-50	hypothetical protein SORBIDRAFT_01g011900 [Sorghum bicolor] >gi|241917932|gb|EER91076.1| hypothetical protein SORBI_001G136400 [Sorghum bicolor]	312283787	AC243256.1	193	1.12e-94	Panicum virgatum clone PV_ABa103-D10, complete sequence	--	--	--	--	P52836	305	5.2e-27	Flavonol 3-sulfotransferase OS=Flaveria chlorifolia OX=4228 PE=1 SV=2	PF00685	Sulfotransferase domain	--	--	GO:0008146	sulfotransferase activity	--	--	--	--
c62744_g0_i3	2.01	1.51	1.28	1.15	1.49	6.93	1.67	2145	242035797	XP_002465293.1	1169	1.6e-125	hypothetical protein SORBIDRAFT_01g035730 [Sorghum bicolor] >gi|241919147|gb|EER92291.1| hypothetical protein SORBI_001G376500 [Sorghum bicolor]	242035796	XM_002465248.1	543	0	Sorghum bicolor hypothetical protein, mRNA	K08678	UXS1, uxs	UDP-glucuronate decarboxylase	http://www.genome.jp/dbget-bin/www_bget?ko:K08678	Q8S8T4	1068	8.5e-115	UDP-glucuronic acid decarboxylase 4 OS=Arabidopsis thaliana OX=3702 GN=UXS4 PE=2 SV=1	PF01073//PF01370	3-beta hydroxysteroid dehydrogenase/isomerase family//NAD dependent epimerase/dehydratase family	GO:0008210//GO:0006694//GO:0008209//GO:0008207//GO:0055114	estrogen metabolic process//steroid biosynthetic process//androgen metabolic process//C21-steroid hormone metabolic process//oxidation-reduction process	GO:0050662//GO:0016616//GO:0003854//GO:0003824	coenzyme binding//oxidoreductase activity, acting on the CH-OH group of donors, NAD or NADP as acceptor//3-beta-hydroxy-delta5-steroid dehydrogenase activity//catalytic activity	--	--	KOG1429	dTDP-glucose 4-6-dehydratase/UDP-glucuronic acid decarboxylase
c41982_g0_i0	0.34	0.27	2.3	1.3	1.49	1.47	0.62	1257	514808409	XP_004979045.1	835	5e-87	PREDICTED: disease resistance protein RPP13-like [Setaria italica] >gi|836014461|ref|XP_012703838.1| PREDICTED: disease resistance protein RPP13-like [Setaria italica] >gi|944229812|gb|KQK94198.1| hypothetical protein SETIT_025917mg [Setaria italica]	--	--	--	--	--	--	--	--	--	F7J0M6	614	2.2e-62	Disease resistance protein RGA4 OS=Oryza sativa subsp. japonica OX=39947 GN=RGA4 PE=2 SV=1	PF00931//PF16326//PF07989//PF05531	NB-ARC domain//ABC transporter C-terminal domain//Centrosomin N-terminal motif 1//Nucleopolyhedrovirus P10 protein	--	--	GO:0003677//GO:0043531	DNA binding//ADP binding	GO:0005815//GO:0019028	microtubule organizing center//viral capsid	--	--
c47563_g0_i0	0.39	0.37	1.36	1.06	0.71	0.5	0.28	2257	--	--	--	--	--	--	--	--	--	--	--	--	--	--	--	--	--	--	--	--	--	--	--	--	--	--	--	--
c61482_g1_i0	4.3	4.22	91.43	95.65	85.31	35.08	8.4	1621	242062084	XP_002452331.1	1277	3.6e-138	hypothetical protein SORBIDRAFT_04g023820 [Sorghum bicolor] >gi|241932162|gb|EES05307.1| hypothetical protein SORBI_004G190100 [Sorghum bicolor]	242062083	XM_002452286.1	1070	0	Sorghum bicolor hypothetical protein, mRNA	--	--	--	--	--	--	--	--	--	--	--	--	--	--	--	--	--	--
c3239_g3_i0	0	0	0	0	0	66.95	0.11	894	242094774	XP_002437877.1	608	7.5e-61	hypothetical protein SORBIDRAFT_10g004240 [Sorghum bicolor] >gi|241916100|gb|EER89244.1| hypothetical protein SORBI_010G048600 [Sorghum bicolor]	242094773	XM_002437832.1	327	7.6e-169	Sorghum bicolor hypothetical protein, mRNA	--	--	--	--	Q9LML6	267	2.7e-22	Flavonol 3-O-glucosyltransferase UGT71C4 OS=Arabidopsis thaliana OX=3702 GN=UGT71C4 PE=1 SV=2	PF13499//PF00201//PF04101	EF-hand domain pair//UDP-glucoronosyl and UDP-glucosyl transferase//Glycosyltransferase family 28 C-terminal domain	GO:0008152//GO:0052696//GO:0009813	metabolic process//flavonoid glucuronidation//flavonoid biosynthetic process	GO:0016758//GO:0080044//GO:0005509//GO:0080043	transferase activity, transferring hexosyl groups//quercetin 7-O-glucosyltransferase activity//calcium ion binding//quercetin 3-O-glucosyltransferase activity	GO:0043231	intracellular membrane-bounded organelle	--	--
c45350_g0_i0	2.21	2.33	2.26	1.36	2.7	3.3	6.51	2280	242096538	XP_002438759.1	1536	4.7e-168	hypothetical protein SORBIDRAFT_10g025660 [Sorghum bicolor] >gi|241916982|gb|EER90126.1| hypothetical protein SORBI_010G209900 [Sorghum bicolor]	242096537	XM_002438714.1	834	0	Sorghum bicolor hypothetical protein, mRNA	K16860	PLD3_4	phospholipase D3/4	http://www.genome.jp/dbget-bin/www_bget?ko:K16860	O17405	264	1.5e-21	Probable phospholipase D F09G2.8 OS=Caenorhabditis elegans OX=6239 GN=F09G2.8 PE=1 SV=2	PF00614//PF07941	Phospholipase D Active site motif//Potassium channel Kv1.4 tandem inactivation domain	GO:0006813	potassium ion transport	GO:0030955//GO:0005249//GO:0003824	potassium ion binding//voltage-gated potassium channel activity//catalytic activity	GO:0008076//GO:0016021	voltage-gated potassium channel complex//integral component of membrane	KOG3603	Predicted phospholipase D
c14757_g0_i0	0.57	0.07	1.23	0.52	0.5	0.45	0.55	1250	--	--	--	--	--	223944256	BT061515.1	158	9.49e-75	Zea mays full-length cDNA clone ZM_BFb0154D09 mRNA, complete cds	--	--	--	--	--	--	--	--	--	--	--	--	--	--	--	--	--	--
c63996_g1_i1	1.44	0.86	1.43	5.6	2.65	0.77	0.67	620	670444447	XP_008662623.1	184	7.5e-12	PREDICTED: uncharacterized protein LOC100274613 [Zea mays] >gi|195604220|gb|ACG23940.1| hypothetical protein [Zea mays]	195593446	EU941092.1	169	3.51e-81	Zea mays clone 1287623 mRNA sequence	--	--	--	--	--	--	--	--	--	--	--	--	--	--	--	--	--	--
c14487_g0_i0	6.95	7.12	15.41	11.22	13.54	19.44	12.5	2169	992162090	KXG24576.1	1620	8.1e-178	hypothetical protein SORBI_007G061000 [Sorghum bicolor]	223973948	BT065286.1	1048	0	Zea mays full-length cDNA clone ZM_BFb0081M10 mRNA, complete cds	K14298	RAE1, GLE2	mRNA export factor	http://www.genome.jp/dbget-bin/www_bget?ko:K14298	Q38942	1339	3.2e-146	Protein RAE1 OS=Arabidopsis thaliana OX=3702 GN=RAE1 PE=1 SV=2	PF02258//PF00400	Shiga-like toxin beta subunit//WD domain, G-beta repeat	GO:0019836	hemolysis by symbiont of host erythrocytes	GO:0005515	protein binding	GO:0005576	extracellular region	KOG0647	mRNA export protein (contains WD40 repeats)
c30119_g3_i1	0	0	0	0	0	1.93	0	965	242063788	XP_002453183.1	951	1.4e-100	hypothetical protein SORBIDRAFT_04g001230 [Sorghum bicolor]	242063787	XM_002453138.1	450	0	Sorghum bicolor hypothetical protein, mRNA	--	--	--	--	--	--	--	--	--	--	--	--	--	--	--	--	--	--
c46155_g0_i1	16.6	15.53	23.75	15.69	20.14	31.47	21.55	5105	992164928	KXG26818.1	2454	3.7e-274	hypothetical protein SORBI_006G165000 [Sorghum bicolor]	955722147	XM_012847719.2	1546	0	PREDICTED: Setaria italica nucleolin (LOC101754536), mRNA	--	--	--	--	O60506	337	1.2e-29	Heterogeneous nuclear ribonucleoprotein Q OS=Homo sapiens OX=9606 GN=SYNCRIP PE=1 SV=2	PF16367//PF00884//PF01384//PF00076	RNA recognition motif//Sulfatase//Phosphate transporter family//RNA recognition motif. (a.k.a. RRM, RBD, or RNP domain)	GO:0006817//GO:0008152	phosphate ion transport//metabolic process	GO:0008484//GO:0003676//GO:0005315	sulfuric ester hydrolase activity//nucleic acid binding//inorganic phosphate transmembrane transporter activity	GO:0016020	membrane	--	--
c57866_g0_i0	0.38	4.55	1.33	1.34	0	0.41	0	442	514824466	XP_004986891.1	281	3e-23	PREDICTED: UDP-glycosyltransferase 73C5-like [Setaria italica] >gi|944225963|gb|KQK90367.1| hypothetical protein SETIT_035284mg [Setaria italica]	835963679	XM_004964846.2	159	8.89e-76	PREDICTED: Setaria italica UDP-glycosyltransferase 73C3-like (LOC101776473), mRNA	--	--	--	--	Q8W3P8	134	3.5e-07	Abscisate beta-glucosyltransferase OS=Phaseolus angularis OX=3914 GN=AOG PE=1 SV=1	PF06392	Acid shock protein repeat	GO:0008152//GO:0010447	metabolic process//response to acidic pH	GO:0016758	transferase activity, transferring hexosyl groups	GO:0042597	periplasmic space	--	--
c5379_g0_i0	0	0	0	1.89	0	0	0	568	--	--	--	--	--	289629281	NM_001172753.1	41	4.57e-10	Nasonia vitripennis ferritin (Ft), mRNA	--	--	--	--	P41822	159	5.7e-10	Ferritin subunit OS=Aedes aegypti OX=7159 GN=FERH PE=1 SV=2	PF02915//PF00210	Rubrerythrin//Ferritin-like domain	GO:0006879//GO:0055114	cellular iron ion homeostasis//oxidation-reduction process	GO:0016491//GO:0008199//GO:0046872	oxidoreductase activity//ferric iron binding//metal ion binding	--	--	KOG2332	Ferritin
c1865_g0_i0	0	0	0	0	0	10.4	0	339	226531269	NP_001145980.1	316	2e-27	putative O-Glycosyl hydrolase superfamily protein precursor [Zea mays] >gi|219885199|gb|ACL52974.1| unknown [Zea mays] >gi|413920228|gb|AFW60160.1| putative O-Glycosyl hydrolase superfamily protein [Zea mays]	242071934	XM_002451199.1	182	1.09e-88	Sorghum bicolor hypothetical protein, mRNA	--	--	--	--	Q9FGY1	215	1.1e-16	Beta-D-xylosidase 1 OS=Arabidopsis thaliana OX=3702 GN=BXL1 PE=1 SV=1	--	--	GO:0005975	carbohydrate metabolic process	GO:0004553	hydrolase activity, hydrolyzing O-glycosyl compounds	--	--	--	--
c65830_g0_i0	0	16.15	0	0	0	6.54	0	248	--	--	--	--	--	--	--	--	--	--	--	--	--	--	--	--	--	--	--	--	--	--	--	--	--	--	--	--
c31882_g0_i0	27.58	27.76	23.57	14.73	33.47	70.78	41.46	826	514764684	XP_004965568.1	820	1.8e-85	PREDICTED: shaggy-related protein kinase eta-like [Setaria italica] >gi|944246642|gb|KQL10936.1| hypothetical protein SETIT_006577mg [Setaria italica]	293333075	NM_001174214.1	540	0	Zea mays shaggy-related protein kinase eta (LOC100381349), mRNA >gi|195633092|gb|EU964612.1| Zea mays clone 280335 shaggy-related protein kinase eta mRNA, complete cds	K14502	BIN2	protein brassinosteroid insensitive 2	http://www.genome.jp/dbget-bin/www_bget?ko:K14502	Q5Z7J0	774	4e-81	Shaggy-related protein kinase GSK4 OS=Oryza sativa subsp. japonica OX=39947 GN=GSK4 PE=1 SV=1	PF00069	Protein kinase domain	GO:0006468//GO:0009069//GO:0016310	protein phosphorylation//serine family amino acid metabolic process//phosphorylation	GO:0005524//GO:0004672//GO:0004674	ATP binding//protein kinase activity//protein serine/threonine kinase activity	--	--	--	--
c25802_g0_i0	0.34	0	0.4	0	0	0.37	0	458	--	--	--	--	--	530278964	KF184864.1	192	4.17e-94	Saccharum hybrid cultivar R570 clone BAC 033L16 complete sequence	--	--	--	--	--	--	--	--	--	--	--	--	--	--	--	--	--	--
c69207_g1_i0	1.08	1.62	2.42	0	0	2.55	4.14	501	992280853	KXG38936.1	392	4.6e-36	hypothetical protein SORBI_001G300900 [Sorghum bicolor]	242035100	XM_002464900.1	391	0	Sorghum bicolor hypothetical protein, mRNA	--	--	--	--	Q336T5	326	2.2e-29	Expansin-B3 OS=Oryza sativa subsp. japonica OX=39947 GN=EXPB3 PE=2 SV=2	PF10417	C-terminal domain of 1-Cys peroxiredoxin	GO:0055114	oxidation-reduction process	GO:0051920	peroxiredoxin activity	--	--	--	--
c71412_g0_i0	0.06	0.1	0.18	0.13	0.21	1.47	0.5	1776	219363271	NP_001137122.1	2356	3e-263	uncharacterized protein LOC100217302 [Zea mays] >gi|194698450|gb|ACF83309.1| unknown [Zea mays]	242048735	XM_002462069.1	1440	0	Sorghum bicolor hypothetical protein, mRNA	--	--	--	--	--	--	--	--	--	--	--	--	--	--	--	--	--	--
c62590_g0_i1	0.37	0.44	2.34	1.95	1.77	2.71	1.66	1034	--	--	--	--	--	835954855	XM_004961113.2	50	8.49e-15	PREDICTED: Setaria italica protein SPA1-RELATED 2-like (LOC101753894), mRNA	--	--	--	--	--	--	--	--	--	--	--	--	--	--	--	--	--	--
c67359_g1_i2	5.42	5.99	13.25	5.93	13.43	20.36	8.27	1401	242047528	XP_002461510.1	752	2.3e-77	hypothetical protein SORBIDRAFT_02g003760 [Sorghum bicolor] >gi|241924887|gb|EER98031.1| hypothetical protein SORBI_002G044000 [Sorghum bicolor]	242047527	XM_002461465.1	429	0	Sorghum bicolor hypothetical protein, mRNA	K03246	EIF3I	translation initiation factor 3 subunit I	http://www.genome.jp/dbget-bin/www_bget?ko:K03246	Q38884	392	1.4e-36	Eukaryotic translation initiation factor 3 subunit I OS=Arabidopsis thaliana OX=3702 GN=TIF3I1 PE=2 SV=2	PF00400	WD domain, G-beta repeat	GO:0006446//GO:0001731	regulation of translational initiation//formation of translation preinitiation complex	GO:0005515//GO:0003743	protein binding//translation initiation factor activity	GO:0005840//GO:0005852//GO:0016282//GO:0033290	ribosome//eukaryotic translation initiation factor 3 complex//eukaryotic 43S preinitiation complex//eukaryotic 48S preinitiation complex	KOG0643	Translation initiation factor 3, subunit i (eIF-3i)/TGF-beta receptor-interacting protein (TRIP-1)
c3735_g2_i0	0.51	0.39	0.28	0.47	1.68	1.45	1.71	967	--	--	--	--	--	--	--	--	--	--	--	--	--	--	--	--	--	--	PF01213	Adenylate cyclase associated (CAP) N terminal	GO:0007010	cytoskeleton organization	GO:0003779	actin binding	--	--	--	--
c51871_g0_i1	0.9	0.4	1.05	1.4	0.93	1.27	1.2	1762	242062180	XP_002452379.1	297	1.7e-24	hypothetical protein SORBIDRAFT_04g024700 [Sorghum bicolor]	--	--	--	--	--	--	--	--	--	--	--	--	--	PF15233	Synaptonemal complex central element protein 1	GO:0070193//GO:0007130//GO:0007128	synaptonemal complex organization//synaptonemal complex assembly//meiotic prophase I	--	--	GO:0000795	synaptonemal complex	--	--
c39164_g0_i0	2.17	0	1.44	2.91	1.77	0.67	1.2	475	--	--	--	--	--	670419407	XM_008652261.1	53	8.06e-17	PREDICTED: Zea mays uncharacterized protein At2g37660, chloroplastic-like (LOC103631323), mRNA	--	--	--	--	--	--	--	--	--	--	--	--	--	--	--	--	--	--
c48491_g0_i0	0	0	0.71	1.86	0.8	2.68	2.73	386	242042495	XP_002468642.1	200	6.5e-14	hypothetical protein SORBIDRAFT_01g049490 [Sorghum bicolor] >gi|241922496|gb|EER95640.1| hypothetical protein SORBI_001G531900 [Sorghum bicolor]	242042494	XM_002468597.1	111	3.7e-49	Sorghum bicolor hypothetical protein, mRNA	--	--	--	--	Q8LG03	129	1.2e-06	F-box protein At4g00755 OS=Arabidopsis thaliana OX=3702 GN=At4g00755 PE=2 SV=1	--	--	--	--	--	--	--	--	--	--
c6708_g1_i2	0	0	0	0	0.9	1.1	1.75	1225	--	--	--	--	--	530278799	KF184802.1	339	2.24e-175	Saccharum hybrid cultivar R570 clone BAC 258H24 complete sequence	--	--	--	--	--	--	--	--	PF03982//PF08057	Diacylglycerol acyltransferase//Erythromycin resistance leader peptide	GO:0046677	response to antibiotic	GO:0016747	transferase activity, transferring acyl groups other than amino-acyl groups	--	--	--	--
c37768_g0_i0	3.71	5.37	3.58	4.98	1.53	4.96	5.37	579	--	--	--	--	--	242049269	XM_002462334.1	337	1.33e-174	Sorghum bicolor hypothetical protein, mRNA	--	--	--	--	--	--	--	--	--	--	--	--	--	--	--	--	--	--
c55734_g1_i0	3.3	2.46	3.99	3.58	1.21	5.31	0.98	1666	530278863	AGT16778.1	1994	2.7e-221	ATP binding protein [Saccharum hybrid cultivar R570]	242093435	XM_002437163.1	1217	0	Sorghum bicolor hypothetical protein, mRNA	--	--	--	--	Q9M9S4	806	1.6e-84	Probable LRR receptor-like serine/threonine-protein kinase At1g14390 OS=Arabidopsis thaliana OX=3702 GN=At1g14390 PE=1 SV=1	PF07714//PF00069	Protein tyrosine kinase//Protein kinase domain	GO:0006468	protein phosphorylation	GO:0004672//GO:0005524	protein kinase activity//ATP binding	GO:0016021	integral component of membrane	--	--
c19579_g0_i0	3.02	5.07	10.82	3.62	12.18	10.18	9.84	384	413934279	AFW68830.1	165	7.5e-10	putative protein kinase superfamily protein [Zea mays]	670402975	XM_008683162.1	167	2.72e-80	PREDICTED: Zea mays putative protein kinase superfamily protein (LOC100272518), transcript variant X2, mRNA	--	--	--	--	--	--	--	--	--	--	--	--	--	--	--	--	--	--
c64787_g5_i1	14.48	22.82	13.57	4.47	21.93	21.56	50.26	889	514712843	XP_004952609.1	186	6.4e-12	PREDICTED: COPII coat assembly protein SEC16-like [Setaria italica] >gi|944265610|gb|KQL29850.1| hypothetical protein SETIT_018740mg [Setaria italica] >gi|944265611|gb|KQL29851.1| hypothetical protein SETIT_018740mg [Setaria italica]	242065251	XM_002453870.1	442	0	Sorghum bicolor hypothetical protein, mRNA	--	--	--	--	--	--	--	--	PF06624	Ribosome associated membrane protein RAMP4	--	--	--	--	GO:0005783	endoplasmic reticulum	--	--
c33700_g0_i0	0.28	0	0	0	0	0	0	495	--	--	--	--	--	--	--	--	--	--	--	--	--	--	--	--	--	--	--	--	--	--	--	--	--	--	--	--
c65732_g3_i0	1.56	1.2	0.82	1	2.35	1.76	1.62	678	--	--	--	--	--	530279612	KF184945.1	167	5e-80	Saccharum hybrid cultivar R570 clone BAC 017H02 complete sequence	--	--	--	--	--	--	--	--	--	--	--	--	--	--	--	--	--	--
c60478_g0_i0	0.4	0.19	0	0.91	0	0	0.29	988	1009181837	XP_015872387.1	504	9.4e-49	PREDICTED: hydroxyquinol 1,2-dioxygenase-like, partial [Ziziphus jujuba]	--	--	--	--	--	--	--	--	--	P86029	663	3.6e-68	Catechol 1,2-dioxygenase OS=Candida albicans (strain SC5314 / ATCC MYA-2876) OX=237561 GN=HQD2 PE=1 SV=1	PF00775//PF04444	Dioxygenase//Catechol dioxygenase N terminus	GO:0046232//GO:0006725//GO:0042184//GO:0042203//GO:0055114//GO:0019261//GO:0009712//GO:0018874	carbazole catabolic process//cellular aromatic compound metabolic process//xylene catabolic process//toluene catabolic process//oxidation-reduction process//1,4-dichlorobenzene catabolic process//catechol-containing compound metabolic process//benzoate metabolic process	GO:0018576//GO:0008199//GO:0005506//GO:0003824	catechol 1,2-dioxygenase activity//ferric iron binding//iron ion binding//catalytic activity	--	--	--	--
c53614_g1_i0	1.05	1.46	4.36	2.98	0.23	2.66	0.16	1304	242034647	XP_002464718.1	1534	4.6e-168	hypothetical protein SORBIDRAFT_01g025570 [Sorghum bicolor] >gi|241918572|gb|EER91716.1| hypothetical protein SORBI_001G263900 [Sorghum bicolor]	242034646	XM_002464673.1	730	0	Sorghum bicolor hypothetical protein, mRNA	K00001	E1.1.1.1, adh	alcohol dehydrogenase	http://www.genome.jp/dbget-bin/www_bget?ko:K00001	A1L4Y2	1067	6.7e-115	Alcohol dehydrogenase-like 3 OS=Arabidopsis thaliana OX=3702 GN=At1g32780 PE=2 SV=1	PF02254//PF02826//PF00107//PF03721	TrkA-N domain//D-isomer specific 2-hydroxyacid dehydrogenase, NAD binding domain//Zinc-binding dehydrogenase//UDP-glucose/GDP-mannose dehydrogenase family, NAD binding domain	GO:0055114//GO:0006813	oxidation-reduction process//potassium ion transport	GO:0016616//GO:0051287//GO:0016491//GO:0008270	oxidoreductase activity, acting on the CH-OH group of donors, NAD or NADP as acceptor//NAD binding//oxidoreductase activity//zinc ion binding	--	--	KOG0022	Alcohol dehydrogenase, class III
c22751_g0_i1	1.19	0.16	1.06	0.54	0	0.34	0	713	242037359	XP_002466074.1	330	1e-28	hypothetical protein SORBIDRAFT_01g000696, partial [Sorghum bicolor]	242037358	XM_002466029.1	431	0	Sorghum bicolor hypothetical protein, mRNA	--	--	--	--	--	--	--	--	--	--	--	--	--	--	--	--	--	--
c53651_g0_i1	0.05	0.06	0.89	0.12	0.18	15.01	0.72	1388	992156417	KXG20428.1	1310	4.6e-142	hypothetical protein SORBI_010G199700 [Sorghum bicolor]	835967688	XM_004965747.2	676	0	PREDICTED: Setaria italica protein STRUBBELIG-RECEPTOR FAMILY 8-like (LOC101779067), mRNA	--	--	--	--	Q6R2J8	456	5.1e-44	Protein STRUBBELIG-RECEPTOR FAMILY 8 OS=Arabidopsis thaliana OX=3702 GN=SRF8 PE=1 SV=1	PF13516//PF00560//PF13855//PF00069//PF07714	Leucine Rich repeat//Leucine Rich Repeat//Leucine rich repeat//Protein kinase domain//Protein tyrosine kinase	GO:0006468	protein phosphorylation	GO:0005524//GO:0004672//GO:0005515	ATP binding//protein kinase activity//protein binding	--	--	--	--
c12882_g0_i0	0	1.71	0	0	0	0	0	906	604300421	EYU20239.1	1186	7.2e-128	hypothetical protein MIMGU_mgv1a026019mg [Erythranthe guttata]	--	--	--	--	--	K07964	HPSE	heparanase 1	http://www.genome.jp/dbget-bin/www_bget?ko:K07964	Q9FZP1	995	1e-106	Heparanase-like protein 3 OS=Arabidopsis thaliana OX=3702 GN=At5g34940 PE=2 SV=2	PF03662	Glycosyl hydrolase family 79, N-terminal domain	--	--	GO:0016798	hydrolase activity, acting on glycosyl bonds	GO:0016020	membrane	--	--
c22456_g0_i0	0.07	0.34	0	1.06	0.08	0	0.09	1065	1035904593	OAY34191.1	1587	2.7e-174	hypothetical protein MANES_12G001200 [Manihot esculenta]	1000975623	XM_015716750.1	340	5.4e-176	PREDICTED: Ricinus communis beta-glucosidase 42 (LOC8263453), mRNA	K01188	E3.2.1.21	beta-glucosidase	http://www.genome.jp/dbget-bin/www_bget?ko:K01188	Q9FIW4	1400	1.3e-153	Beta-glucosidase 42 OS=Arabidopsis thaliana OX=3702 GN=BGLU42 PE=2 SV=1	PF00232	Glycosyl hydrolase family 1	GO:0005975	carbohydrate metabolic process	GO:0004553	hydrolase activity, hydrolyzing O-glycosyl compounds	--	--	--	--
c67581_g0_i2	20.71	21.91	31.93	20.17	16.58	45.27	18.13	1597	242091185	XP_002441425.1	1098	2e-117	hypothetical protein SORBIDRAFT_09g026370 [Sorghum bicolor] >gi|241946710|gb|EES19855.1| hypothetical protein SORBI_009G207100 [Sorghum bicolor] >gi|992159104|gb|EES18539.2| hypothetical protein SORBI_009G207100 [Sorghum bicolor]	242091184	XM_002441380.1	693	0	Sorghum bicolor hypothetical protein, mRNA	--	--	--	--	O23299	543	4.8e-54	Enoyl-CoA delta isomerase 2, peroxisomal OS=Arabidopsis thaliana OX=3702 GN=ECI2 PE=1 SV=1	PF00378//PF16113	Enoyl-CoA hydratase/isomerase//Enoyl-CoA hydratase/isomerase	GO:0006552//GO:0006574//GO:0019482//GO:0008152//GO:0006550	leucine catabolic process//valine catabolic process//beta-alanine metabolic process//metabolic process//isoleucine catabolic process	GO:0003860//GO:0003824	3-hydroxyisobutyryl-CoA hydrolase activity//catalytic activity	--	--	KOG1683	Hydroxyacyl-CoA dehydrogenase/enoyl-CoA hydratase
c61603_g0_i2	21.63	19.89	29.71	56.58	3.89	1.12	2.91	1688	721614767	XP_010227512.1	196	8.4e-13	PREDICTED: uncharacterized protein LOC100828748 [Brachypodium distachyon] >gi|944082357|gb|KQK17709.1| hypothetical protein BRADI_1g36210 [Brachypodium distachyon]	--	--	--	--	--	--	--	--	--	--	--	--	--	PF06839	GRF zinc finger	--	--	GO:0008270	zinc ion binding	--	--	--	--
c66613_g2_i0	0.64	0.65	0.38	0.48	0.05	0.22	0.26	2130	242067251	XP_002448902.1	635	1.3e-63	hypothetical protein SORBIDRAFT_05g001150 [Sorghum bicolor] >gi|241934745|gb|EES07890.1| hypothetical protein SORBI_005G013200 [Sorghum bicolor]	195616821	EU958123.1	573	0	Zea mays clone 1674391 hypothetical protein mRNA, complete cds	--	--	--	--	Q9LYE3	183	3.5e-12	Protein ANTI-SILENCING 1 OS=Arabidopsis thaliana OX=3702 GN=ASI1 PE=4 SV=2	--	--	--	--	--	--	--	--	--	--
c45175_g1_i2	22.26	13.32	9.89	29.54	6.3	7.82	27.69	1221	242058281	XP_002458286.1	459	1.9e-43	hypothetical protein SORBIDRAFT_03g030680 [Sorghum bicolor] >gi|241930261|gb|EES03406.1| hypothetical protein SORBI_003G250600 [Sorghum bicolor]	955718861	XM_004969424.3	356	0	PREDICTED: Setaria italica monothiol glutaredoxin-S5-like (LOC101754896), mRNA	K07390	grxD, GLRX5	monothiol glutaredoxin	http://www.genome.jp/dbget-bin/www_bget?ko:K07390	Q5QLR2	429	6e-41	Monothiol glutaredoxin-S5 OS=Oryza sativa subsp. japonica OX=39947 GN=GRXS5 PE=2 SV=1	PF00462	Glutaredoxin	GO:0045454//GO:0055114//GO:0006118	cell redox homeostasis//oxidation-reduction process//obsolete electron transport	GO:0009055//GO:0015035	electron carrier activity//protein disulfide oxidoreductase activity	GO:0005623	cell	--	--
c68345_g2_i3	6.13	6.39	0.75	0.5	1.55	12.56	4.12	1876	293335099	NP_001168073.1	832	1.7e-86	uncharacterized protein LOC100381806 [Zea mays] >gi|238006854|gb|ACR34462.1| unknown [Zea mays] >gi|414867781|tpg|DAA46338.1| TPA: putative snRK/SAPK family protein kinase [Zea mays]	393738564	JQ292841.1	501	0	Saccharum hybrid cultivar GuiTang 21 putative serine/threonine-protein kinase mRNA, complete cds	K14498	SNRK2	serine/threonine-protein kinase SRK2	http://www.genome.jp/dbget-bin/www_bget?ko:K14498	A2ZAB5	697	7.8e-72	Serine/threonine-protein kinase SAPK3 OS=Oryza sativa subsp. indica OX=39946 GN=SAPK3 PE=1 SV=2	PF07714//PF00069//PF15957	Protein tyrosine kinase//Protein kinase domain//Commissureless	GO:0006468//GO:0007411	protein phosphorylation//axon guidance	GO:0004672//GO:0005524	protein kinase activity//ATP binding	--	--	--	--
c64823_g1_i0	6.54	3.58	4.68	0.56	0.51	4.32	9.26	303	242063940	XP_002453259.1	445	2e-42	hypothetical protein SORBIDRAFT_04g002655 [Sorghum bicolor]	242063939	XM_002453214.1	229	7.17e-115	Sorghum bicolor hypothetical protein, mRNA	--	--	--	--	--	--	--	--	--	--	--	--	--	--	--	--	--	--
c62831_g3_i1	35.33	38.45	37.66	42.53	31.06	39	32.99	1655	242057717	XP_002458004.1	841	1.3e-87	hypothetical protein SORBIDRAFT_03g025350 [Sorghum bicolor] >gi|241929979|gb|EES03124.1| hypothetical protein SORBI_003G189000 [Sorghum bicolor]	242057716	XM_002457959.1	614	0	Sorghum bicolor hypothetical protein, mRNA	K07874	RAB1A	Ras-related protein Rab-1A	http://www.genome.jp/dbget-bin/www_bget?ko:K07874	P40392	810	5.4e-85	Ras-related protein RIC1 OS=Oryza sativa subsp. japonica OX=39947 GN=RIC1 PE=2 SV=2	--	--	GO:0007264//GO:0006888	small GTPase mediated signal transduction//ER to Golgi vesicle-mediated transport	GO:0005525	GTP binding	GO:0005789//GO:0000139	endoplasmic reticulum membrane//Golgi membrane	KOG0084	GTPase Rab1/YPT1, small G protein superfamily, and related GTP-binding proteins
c56755_g2_i0	0	0.77	0.1	0.51	0	0	0	915	721666390	XP_010235822.1	150	9.8e-08	PREDICTED: uncharacterized protein LOC104583820 [Brachypodium distachyon]	955721998	XM_014805543.1	85	2.62e-34	PREDICTED: Setaria italica uncharacterized LOC106804440 (LOC106804440), mRNA	--	--	--	--	--	--	--	--	--	--	--	--	--	--	--	--	--	--
c67393_g0_i0	69.75	51.02	168.6	210.91	76.96	40.66	24.37	365	242081603	XP_002445570.1	509	9.1e-50	hypothetical protein SORBIDRAFT_07g021760 [Sorghum bicolor] >gi|241941920|gb|EES15065.1| hypothetical protein SORBI_007G142200 [Sorghum bicolor]	242081602	XM_002445525.1	315	1.37e-162	Sorghum bicolor hypothetical protein, mRNA	--	--	--	--	Q5SMM8	219	4e-17	Putrescine hydroxycinnamoyltransferase 1 OS=Oryza sativa subsp. japonica OX=39947 GN=PHT1 PE=2 SV=1	PF02458	Transferase family	--	--	GO:0016747	transferase activity, transferring acyl groups other than amino-acyl groups	--	--	--	--
c19341_g0_i0	0.58	0.7	1.68	1.36	1.32	0.95	1.12	487	--	--	--	--	--	--	--	--	--	--	--	--	--	--	--	--	--	--	--	--	--	--	--	--	--	--	--	--
c32494_g2_i0	0	0	0.13	0.13	0.52	0.35	1.01	1611	--	--	--	--	--	242034030	XM_002464365.1	77	1.31e-29	Sorghum bicolor hypothetical protein, mRNA	--	--	--	--	--	--	--	--	PF02422//PF15549	Keratin//PGC7/Stella/Dppa3 domain	--	--	GO:0005200//GO:0035064	structural constituent of cytoskeleton//methylated histone binding	GO:0005856//GO:0005882	cytoskeleton//intermediate filament	--	--
c57356_g6_i0	0	0	0	0	0.19	0.66	0.47	616	242069877	XP_002450215.1	357	6.5e-32	hypothetical protein SORBIDRAFT_05g002040 [Sorghum bicolor]	242067348	XM_002448906.1	87	1.34e-35	Sorghum bicolor hypothetical protein, mRNA	--	--	--	--	Q76C99	147	1.5e-08	Protein Rf1, mitochondrial OS=Oryza sativa subsp. indica OX=39946 GN=Rf1 PE=2 SV=1	--	--	--	--	--	--	--	--	--	--
c16659_g0_i0	0.07	0.35	0.08	0.17	0.24	0.16	0.09	1047	514707020	XP_004951199.1	137	3.6e-06	PREDICTED: putative nitric oxide synthase isoform X2 [Setaria italica] >gi|944263483|gb|KQL27723.1| hypothetical protein SETIT_016825mg [Setaria italica]	--	--	--	--	--	--	--	--	--	--	--	--	--	--	--	--	--	--	--	--	--	--	--
c9443_g0_i0	0	0.96	0.47	0	0	0.43	1.04	435	--	--	--	--	--	386650582	JQ887680.1	159	8.74e-76	Zea mays isolate 8112 clone 1 GRMZM2G416069-like gene, partial sequence	--	--	--	--	--	--	--	--	--	--	--	--	--	--	--	--	--	--
c50652_g0_i0	30.34	16.48	16.4	24.02	23.74	5.83	28.76	1059	242066392	XP_002454485.1	395	4.4e-36	hypothetical protein SORBIDRAFT_04g031960 [Sorghum bicolor]	116875911	AC169372.2	367	0	Sorghum bicolor clone SB_BBc0156J18, complete sequence	--	--	--	--	Q9FJ90	286	2e-24	Ethylene-responsive transcription factor ERF025 OS=Arabidopsis thaliana OX=3702 GN=ERF025 PE=2 SV=1	PF00847	AP2 domain	GO:0006355	regulation of transcription, DNA-templated	GO:0003700//GO:0003677	transcription factor activity, sequence-specific DNA binding//DNA binding	GO:0005634//GO:0005667	nucleus//transcription factor complex	--	--
c15411_g0_i0	6.12	12.07	10.79	9.84	11.68	27.13	19.05	422	242082824	XP_002441837.1	696	2.2e-71	hypothetical protein SORBIDRAFT_08g003156, partial [Sorghum bicolor]	242082823	XM_002441792.1	383	0	Sorghum bicolor hypothetical protein, mRNA	--	--	--	--	--	--	--	--	--	--	--	--	--	--	--	--	--	--
c39473_g3_i1	0.84	1.17	1.12	0.96	1.35	0.64	0.85	965	414588211	DAA38782.1	390	1.5e-35	TPA: hypothetical protein ZEAMMB73_285282 [Zea mays]	238014057	BT087711.1	217	1.16e-107	Zea mays full-length cDNA clone ZM_BFb0167A14 mRNA, complete cds	--	--	--	--	Q9FGF0	247	6.1e-20	Phosphoglycerate mutase-like protein 1 OS=Arabidopsis thaliana OX=3702 GN=At5g64460 PE=2 SV=1	--	--	--	--	--	--	--	--	--	--
c36295_g0_i0	0	0	0	0	0	4.04	0.79	726	--	--	--	--	--	--	--	--	--	--	--	--	--	--	--	--	--	--	--	--	--	--	--	--	--	--	--	--
c48465_g0_i0	0.3	0	1.37	0.46	0	0	0	841	242058129	XP_002458210.1	833	5.7e-87	hypothetical protein SORBIDRAFT_03g029010 [Sorghum bicolor]	--	--	--	--	--	--	--	--	--	--	--	--	--	--	--	--	--	GO:0005488	binding	--	--	--	--
c36097_g2_i0	0	0.29	0.28	0.25	3.82	1.33	4.86	525	992160860	EES16134.2	269	8.9e-22	hypothetical protein SORBI_008G123900 [Sorghum bicolor]	--	--	--	--	--	--	--	--	--	--	--	--	--	--	--	--	--	--	--	--	--	--	--
c32781_g0_i0	0.3	1.01	0.54	0.34	0.28	0.19	0.62	1033	--	--	--	--	--	--	--	--	--	--	--	--	--	--	--	--	--	--	--	--	--	--	--	--	--	--	--	--
c69502_g4_i0	0	0	0	0	1.05	2.56	2.06	534	514795458	XP_004973304.1	353	1.6e-31	PREDICTED: peptidyl-prolyl cis-trans isomerase, chloroplastic [Setaria italica] >gi|944237235|gb|KQL01573.1| hypothetical protein SETIT_013802mg [Setaria italica]	242079004	XM_002444226.1	213	1.04e-105	Sorghum bicolor hypothetical protein, mRNA	--	--	--	--	Q9SSA5	335	2.1e-30	Peptidyl-prolyl cis-trans isomerase CYP38, chloroplastic OS=Arabidopsis thaliana OX=3702 GN=CYP38 PE=1 SV=1	--	--	GO:0006457//GO:0000413	protein folding//protein peptidyl-prolyl isomerization	GO:0003755	peptidyl-prolyl cis-trans isomerase activity	GO:0031977//GO:0009570//GO:0009535	thylakoid lumen//chloroplast stroma//chloroplast thylakoid membrane	--	--
c51964_g1_i0	0.36	0.11	0.45	0.25	0.54	0.65	0.7	1533	--	--	--	--	--	937916895	AP014961.1	49	4.58e-14	Oryza sativa Japonica Group DNA, chromosome 5, cultivar: Nipponbare, complete sequence	--	--	--	--	--	--	--	--	--	--	--	--	--	--	--	--	--	--
c71377_g1_i0	23.64	22.71	43.9	35.31	32.86	25.52	31.89	1575	242057053	XP_002457672.1	815	1.3e-84	hypothetical protein SORBIDRAFT_03g011430 [Sorghum bicolor] >gi|241929647|gb|EES02792.1| hypothetical protein SORBI_003G134400 [Sorghum bicolor]	242057052	XM_002457627.1	497	0	Sorghum bicolor hypothetical protein, mRNA	--	--	--	--	--	--	--	--	PF05109//PF08117	Herpes virus major outer envelope glycoprotein (BLLF1)//Ptu family	GO:0006810//GO:0009405//GO:0019058	transport//pathogenesis//viral life cycle	GO:0019855	calcium channel inhibitor activity	GO:0005576//GO:0019031	extracellular region//viral envelope	--	--
c13523_g1_i1	0.32	0.34	0.42	0.18	1.63	2.18	2.98	2030	242081687	XP_002445612.1	351	1.1e-30	hypothetical protein SORBIDRAFT_07g022560 [Sorghum bicolor] >gi|241941962|gb|EES15107.1| hypothetical protein SORBI_007G151700 [Sorghum bicolor]	242081686	XM_002445567.1	165	2e-78	Sorghum bicolor hypothetical protein, mRNA	--	--	--	--	--	--	--	--	--	--	--	--	--	--	GO:0016021	integral component of membrane	--	--
c69228_g0_i0	4.13	3.44	5.07	3.61	0.84	1.35	0.34	827	242049204	XP_002462346.1	729	6.4e-75	hypothetical protein SORBIDRAFT_02g024160 [Sorghum bicolor] >gi|241925723|gb|EER98867.1| hypothetical protein SORBI_002G194900 [Sorghum bicolor] >gi|992277124|gb|KXG35585.1| hypothetical protein SORBI_002G194900 [Sorghum bicolor]	242049203	XM_002462301.1	351	0	Sorghum bicolor hypothetical protein, mRNA	--	--	--	--	Q9CXS4	364	1.4e-33	Centromere protein V OS=Mus musculus OX=10090 GN=Cenpv PE=1 SV=2	PF04828	Glutathione-dependent formaldehyde-activating enzyme	GO:0008152	metabolic process	GO:0016846	carbon-sulfur lyase activity	--	--	--	--
c67310_g0_i0	2.65	2.61	4.9	3.89	4.14	1.79	1.65	3819	475593455	EMT22390.1	1135	2.5e-121	Disease resistance protein RPM1 [Aegilops tauschii]	1002236480	XM_015766945.1	83	1.45e-32	PREDICTED: Oryza sativa Japonica Group disease resistance protein RPM1 (LOC4326844), mRNA	--	--	--	--	P0DO07	778	6.4e-81	Disease resistance protein Pik-2 OS=Oryza sativa subsp. japonica OX=39947 GN=PIK-2 PE=3 SV=1	PF13855//PF00897//PF00931	Leucine rich repeat//Orbivirus inner capsid protein VP7//NB-ARC domain	--	--	GO:0005198//GO:0043531//GO:0005515	structural molecule activity//ADP binding//protein binding	GO:0019028	viral capsid	--	--
c33555_g0_i0	0.37	0.3	0.66	0.38	0.36	0.58	0.39	1788	242069463	XP_002450008.1	1851	1.1e-204	hypothetical protein SORBIDRAFT_05g027000 [Sorghum bicolor]	242069462	XM_002449963.1	862	0	Sorghum bicolor hypothetical protein, mRNA	--	--	--	--	F7J0N2	493	3.4e-48	Disease resistance protein RGA5 OS=Oryza sativa subsp. japonica OX=39947 GN=RGA5 PE=1 SV=1	--	--	--	--	GO:0043531	ADP binding	--	--	--	--
c54047_g0_i2	6.01	11.75	14.96	8.38	31.16	20.77	18.17	669	670421719	XP_008651773.1	513	5.8e-50	PREDICTED: uncharacterized protein LOC100384417 isoform X1 [Zea mays] >gi|670421721|ref|XP_008651774.1| PREDICTED: uncharacterized protein LOC100384417 isoform X1 [Zea mays] >gi|414886014|tpg|DAA62028.1| TPA: hypothetical protein ZEAMMB73_064427 [Zea mays]	242049633	XM_002462516.1	185	4.86e-90	Sorghum bicolor hypothetical protein, mRNA	--	--	--	--	--	--	--	--	--	--	--	--	--	--	--	--	--	--
c3175_g0_i0	0	0	0	0	0.99	0.39	0.88	607	--	--	--	--	--	--	--	--	--	--	--	--	--	--	--	--	--	--	--	--	--	--	--	--	--	--	--	--
c32961_g0_i0	1.31	0	1.65	0	0	0	0	321	514751195	XP_004962289.1	472	1.6e-45	PREDICTED: probable esterase PIR7A [Setaria italica] >gi|944251521|gb|KQL15784.1| hypothetical protein SETIT_022934mg [Setaria italica]	242090306	XM_002440941.1	228	2.75e-114	Sorghum bicolor hypothetical protein, mRNA	--	--	--	--	A2WYS7	378	1.3e-35	Esterase PIR7B OS=Oryza sativa subsp. indica OX=39946 GN=PIR7B PE=3 SV=2	PF06821	Serine hydrolase	--	--	GO:0016787	hydrolase activity	--	--	--	--
c36029_g1_i0	8.35	6.86	11.63	9.62	15.39	11.11	9.46	3311	992272209	KXG32335.1	4159	0	hypothetical protein SORBI_003G139900 [Sorghum bicolor]	670386500	XM_008675741.1	2304	0	PREDICTED: Zea mays squamosa promoter-binding-like protein 1 (LOC103650076), mRNA	--	--	--	--	Q9LGU7	2877	0	Squamosa promoter-binding-like protein 1 OS=Oryza sativa subsp. japonica OX=39947 GN=SPL1 PE=2 SV=1	PF13606//PF03110//PF06463	Ankyrin repeat//SBP domain//Molybdenum Cofactor Synthesis C	GO:0006777	Mo-molybdopterin cofactor biosynthetic process	GO:0005515//GO:0003677//GO:0051539	protein binding//DNA binding//4 iron, 4 sulfur cluster binding	GO:0019008//GO:0005634	molybdopterin synthase complex//nucleus	--	--
c55715_g0_i0	0.39	0	1.12	1.13	0	0	0	579	--	--	--	--	--	--	--	--	--	--	--	--	--	--	--	--	--	--	--	--	--	--	--	--	--	--	--	--
c69443_g0_i1	7.05	5.73	10.36	3.75	3.54	9.98	3.3	2913	242060980	XP_002451779.1	1377	1.6e-149	hypothetical protein SORBIDRAFT_04g007710 [Sorghum bicolor] >gi|241931610|gb|EES04755.1| hypothetical protein SORBI_004G093700 [Sorghum bicolor]	242060979	XM_002451734.1	740	0	Sorghum bicolor hypothetical protein, mRNA	--	--	--	--	Q9ZUN5	737	2.8e-76	Tetraspanin-2 OS=Arabidopsis thaliana OX=3702 GN=TET2 PE=2 SV=1	PF00335//PF01757	Tetraspanin family//Acyltransferase family	--	--	GO:0016747	transferase activity, transferring acyl groups other than amino-acyl groups	GO:0016021	integral component of membrane	--	--
c18547_g0_i0	1.02	1.26	0.33	0.1	0.14	0.53	0.46	1586	242051493	XP_002454892.1	2495	2e-279	hypothetical protein SORBIDRAFT_03g000870 [Sorghum bicolor] >gi|241926867|gb|EES00012.1| hypothetical protein SORBI_003G008100 [Sorghum bicolor]	242051492	XM_002454847.1	1379	0	Sorghum bicolor hypothetical protein, mRNA	--	--	--	--	C6L7U1	917	2e-97	Putative E3 ubiquitin-protein ligase LIN-1 OS=Lotus japonicus OX=34305 GN=CERBERUS PE=2 SV=2	PF00400	WD domain, G-beta repeat	GO:0016567	protein ubiquitination	GO:0004842//GO:0005515	ubiquitin-protein transferase activity//protein binding	--	--	--	--
c68679_g2_i2	3.59	0.72	0.4	0.55	0.21	0.27	0	1092	414869619	DAA48176.1	588	1.9e-58	TPA: hypothetical protein ZEAMMB73_131539 [Zea mays]	242079880	XM_002444664.1	274	2.71e-139	Sorghum bicolor hypothetical protein, mRNA	--	--	--	--	A2YXC7	501	2.4e-49	GDT1-like protein 4 OS=Oryza sativa subsp. indica OX=39946 GN=OsI_29993 PE=3 SV=1	PF01169	Uncharacterized protein family UPF0016	GO:0032472	Golgi calcium ion transport	--	--	--	--	KOG2881	Predicted membrane protein
c64138_g0_i0	0	0	0	0	0	0	0	232	--	--	--	--	--	530279309	KF184759.1	48	2.19e-14	Saccharum hybrid cultivar R570 clone BAC 015H09 complete sequence	--	--	--	--	--	--	--	--	--	--	--	--	--	--	--	--	--	--
c13824_g1_i0	12.01	4.97	20.65	13.64	25.94	37.5	18.64	522	242047762	XP_002461627.1	708	1.1e-72	hypothetical protein SORBIDRAFT_02g005710 [Sorghum bicolor]	242047761	XM_002461582.1	412	0	Sorghum bicolor hypothetical protein, mRNA	--	--	--	--	F4IDY7	426	5.8e-41	DDT domain-containing protein DDR4 OS=Arabidopsis thaliana OX=3702 GN=DDR4 PE=1 SV=1	--	--	--	--	--	--	--	--	--	--
c69363_g0_i0	4.49	0	0	1.88	0	30.33	2.98	313	242091449	XP_002441557.1	382	4.2e-35	hypothetical protein SORBIDRAFT_09g029260 [Sorghum bicolor] >gi|241946842|gb|EES19987.1| hypothetical protein SORBI_009G241000 [Sorghum bicolor]	195600270	EU947916.1	220	7.49e-110	Zea mays clone 366216 mRNA sequence	K15397	KCS	3-ketoacyl-CoA synthase	http://www.genome.jp/dbget-bin/www_bget?ko:K15397	O48780	239	1.7e-19	3-ketoacyl-CoA synthase 11 OS=Arabidopsis thaliana OX=3702 GN=KCS11 PE=1 SV=1	--	--	GO:0006633	fatty acid biosynthetic process	GO:0016747	transferase activity, transferring acyl groups other than amino-acyl groups	GO:0016021	integral component of membrane	--	--
c32932_g0_i0	0	0	0	0	3.43	1.38	0	319	413933724	AFW68275.1	266	1.2e-21	hypothetical protein ZEAMMB73_027805 [Zea mays]	496205343	KC582402.1	209	9.97e-104	Sorghum bicolor dof5 protein (dof5) gene, complete cds	--	--	--	--	Q9LSL6	234	6.4e-19	Dof zinc finger protein DOF5.7 OS=Arabidopsis thaliana OX=3702 GN=DOF5.7 PE=2 SV=1	PF02701	Dof domain, zinc finger	GO:0006355	regulation of transcription, DNA-templated	GO:0003677	DNA binding	--	--	--	--
c53697_g0_i1	4.22	6.55	5.19	2.25	1.03	0.87	1.55	2727	992161396	EES17499.2	3490	0	hypothetical protein SORBI_008G191400 [Sorghum bicolor]	242084393	XM_002442577.1	1743	0	Sorghum bicolor hypothetical protein, mRNA	--	--	--	--	Q9SSG3	2168	3e-242	HIPL1 protein OS=Arabidopsis thaliana OX=3702 GN=HIPL1 PE=3 SV=2	PF07995	Glucose / Sorbosone dehydrogenase	GO:0005975//GO:0006810	carbohydrate metabolic process//transport	GO:0048038//GO:0005215//GO:0016901	quinone binding//transporter activity//oxidoreductase activity, acting on the CH-OH group of donors, quinone or similar compound as acceptor	GO:0016021	integral component of membrane	--	--
c7463_g0_i0	0	0	0	0	0	0	0	218	242056307	XP_002457299.1	373	3.2e-34	hypothetical protein SORBIDRAFT_03g005140 [Sorghum bicolor] >gi|241929274|gb|EES02419.1| hypothetical protein SORBI_003G059900 [Sorghum bicolor]	242056834	XM_002457518.1	203	1.4e-100	Sorghum bicolor hypothetical protein, mRNA	--	--	--	--	Q4PR53	311	5.2e-28	Expansin-A9 OS=Oryza sativa subsp. japonica OX=39947 GN=EXPA9 PE=2 SV=2	--	--	GO:0009664	plant-type cell wall organization	--	--	GO:0005618//GO:0005576//GO:0016020	cell wall//extracellular region//membrane	--	--
c30722_g0_i1	0.57	0.36	0.54	0.25	0.47	1.88	0.58	1548	992276529	KXG35032.1	1131	2.9e-121	hypothetical protein SORBI_002G124000 [Sorghum bicolor]	--	--	--	--	--	--	--	--	--	--	--	--	--	PF02862//PF10261//PF03839	DDHD domain//Inositol phospholipid synthesis and fat-storage-inducing TM//Translocation protein Sec62	GO:0015031//GO:0019915	protein transport//lipid storage	GO:0008565//GO:0046872	protein transporter activity//metal ion binding	GO:0005789//GO:0016021	endoplasmic reticulum membrane//integral component of membrane	--	--
c8364_g0_i1	0	0	0.06	0	2.95	4.82	2.67	3728	--	--	--	--	--	--	--	--	--	--	--	--	--	--	--	--	--	--	--	--	--	--	--	--	--	--	--	--
c6867_g0_i1	0	0	0	0	1.38	1.85	0.7	569	--	--	--	--	--	--	--	--	--	--	--	--	--	--	--	--	--	--	--	--	--	--	--	--	--	--	--	--
c16463_g0_i0	18.85	22.45	9.16	6.07	6.21	241.47	3.57	289	930697403	NP_001151383.2	462	2e-44	uncharacterized protein LOC100285016 [Zea mays] >gi|413944652|gb|AFW77301.1| 10-deacetylbaccatin III 10-O-acetyltransferase [Zea mays]	242089746	XM_002440661.1	244	3.12e-123	Sorghum bicolor hypothetical protein, mRNA	--	--	--	--	Q0DKA5	412	1.3e-39	Acyl transferase 7 OS=Oryza sativa subsp. japonica OX=39947 GN=AT7 PE=2 SV=1	PF02458	Transferase family	--	--	GO:0016747	transferase activity, transferring acyl groups other than amino-acyl groups	--	--	--	--
c50116_g0_i0	0.44	0.53	0	1.05	0.52	0	0	420	--	--	--	--	--	--	--	--	--	--	--	--	--	--	--	--	--	--	--	--	--	--	--	--	--	--	--	--
c5179_g0_i0	0	0	0	1.89	0	0	0	535	552823554	XP_005846384.1	139	1.1e-06	hypothetical protein CHLNCDRAFT_59713 [Chlorella variabilis] >gi|307106035|gb|EFN54282.1| hypothetical protein CHLNCDRAFT_59713 [Chlorella variabilis]	645006370	XM_003425933.2	89	8.9e-37	PREDICTED: Nasonia vitripennis transketolase (LOC100115215), transcript variant X2, mRNA	--	--	--	--	Q6B855	392	5.2e-37	Transketolase OS=Bos taurus OX=9913 GN=TKT PE=2 SV=1	--	--	--	--	--	--	--	--	KOG0523	Transketolase
c9315_g0_i0	0.11	0.08	0.57	0.6	0.16	0.24	0.38	1334	--	--	--	--	--	--	--	--	--	--	--	--	--	--	--	--	--	--	--	--	--	--	--	--	--	--	--	--
c6440_g0_i0	0	0	0.84	1.13	0.55	0	0.31	524	--	--	--	--	--	670400051	XM_008681678.1	264	4.55e-134	PREDICTED: Zea mays ethylene-responsive transcription factor 3-like (LOC103654854), transcript variant X2, mRNA	--	--	--	--	--	--	--	--	--	--	--	--	--	--	--	--	--	--
c10153_g0_i0	0	9.04	1.16	0	0	0	0	344	--	--	--	--	--	--	--	--	--	--	--	--	--	--	--	--	--	--	PF01445	Viral small hydrophobic protein	--	--	--	--	GO:0016020	membrane	--	--
c64517_g0_i4	9.98	10.63	16.38	9.53	18.96	28.23	21.61	1895	242063902	XP_002453240.1	1362	5.8e-148	hypothetical protein SORBIDRAFT_04g002280 [Sorghum bicolor] >gi|241933071|gb|EES06216.1| hypothetical protein SORBI_004G025800 [Sorghum bicolor]	242063901	XM_002453195.1	675	0	Sorghum bicolor hypothetical protein, mRNA	K00948	PRPS, prsA	ribose-phosphate pyrophosphokinase	http://www.genome.jp/dbget-bin/www_bget?ko:K00948	Q6Z2L5	1256	1.2e-136	Ribose-phosphate pyrophosphokinase 1, chloroplastic OS=Oryza sativa subsp. japonica OX=39947 GN=Os02g0127700 PE=2 SV=2	PF14572//PF00156	Phosphoribosyl synthetase-associated domain//Phosphoribosyl transferase domain	GO:0009116//GO:0009165//GO:0006144//GO:0006098	nucleoside metabolic process//nucleotide biosynthetic process//purine nucleobase metabolic process//pentose-phosphate shunt	GO:0000287//GO:0004749	magnesium ion binding//ribose phosphate diphosphokinase activity	--	--	KOG1448	Ribose-phosphate pyrophosphokinase
c60542_g0_i5	3.51	3.17	4.12	3.94	3.61	5.8	5	1614	55741113	AAV64251.1	485	2.5e-46	hypothetical protein N9009 [Zea mays]	242046323	XM_002460988.1	301	3.96e-154	Sorghum bicolor hypothetical protein, mRNA	--	--	--	--	Q9NX01	269	2.9e-22	Thioredoxin-like protein 4B OS=Homo sapiens OX=9606 GN=TXNL4B PE=1 SV=1	PF00085//PF02966	Thioredoxin//Mitosis protein DIM1	GO:0045454//GO:0000398	cell redox homeostasis//mRNA splicing, via spliceosome	--	--	GO:0005681	spliceosomal complex	KOG3414	Component of the U4/U6.U5 snRNP/mitosis protein DIM1
c39291_g0_i0	11.56	11.74	13.09	10.82	10.91	19.06	14.31	1408	242053467	XP_002455879.1	779	1.7e-80	hypothetical protein SORBIDRAFT_03g026720 [Sorghum bicolor]	242053466	XM_002455834.1	894	0	Sorghum bicolor hypothetical protein, mRNA	--	--	--	--	Q55E69	309	5.7e-27	Protein SYS1 homolog OS=Dictyostelium discoideum OX=44689 GN=sys1 PE=3 SV=1	--	--	GO:0006895//GO:0043001//GO:0000042	Golgi to endosome transport//Golgi to plasma membrane protein transport//protein targeting to Golgi	--	--	GO:0030173//GO:0005802//GO:0005829	integral component of Golgi membrane//trans-Golgi network//cytosol	KOG4697	Integral membrane protein involved in transport between the late Golgi and endosome
c37222_g1_i0	11.12	5.02	9.34	12.46	7.11	1.42	7.28	317	242079403	XP_002444470.1	345	8.2e-31	hypothetical protein SORBIDRAFT_07g022340 [Sorghum bicolor] >gi|241940820|gb|EES13965.1| hypothetical protein SORBI_007G149300 [Sorghum bicolor]	242079402	XM_002444425.1	171	1.32e-82	Sorghum bicolor hypothetical protein, mRNA	--	--	--	--	--	--	--	--	--	--	--	--	--	--	GO:0016021	integral component of membrane	--	--
c51152_g3_i0	0.05	0	0.15	0.11	0.1	0.32	0.1	1662	992277989	KXG36366.1	179	7.7e-11	hypothetical protein SORBI_002G322400 [Sorghum bicolor]	224030140	BT067249.1	81	8.09e-32	Zea mays full-length cDNA clone ZM_BFb0341J03 mRNA, complete cds	--	--	--	--	Q69SA9	174	3e-11	Protein disulfide isomerase-like 5-4 OS=Oryza sativa subsp. japonica OX=39947 GN=PDIL5-4 PE=2 SV=1	--	--	--	--	--	--	--	--	--	--
c23890_g0_i0	0	0	0	0	0	0.43	0	580	--	--	--	--	--	--	--	--	--	--	--	--	--	--	--	--	--	--	--	--	--	--	--	--	--	--	--	--
c51202_g0_i0	0	0	2.53	1.36	1.04	0.83	1.01	440	1004170646	NP_001307897.1	500	1.2e-48	phosphoethanolamine N-methyltransferase 1-like [Zea mays] >gi|55925643|gb|AAV67950.1| putative phosphoethanolamine N-methyltransferase [Zea mays]	242054094	XM_002456148.1	254	1.37e-128	Sorghum bicolor hypothetical protein, mRNA	K05929	E2.1.1.103, NMT	phosphoethanolamine N-methyltransferase	http://www.genome.jp/dbget-bin/www_bget?ko:K05929	Q9C6B9	381	8e-36	Phosphoethanolamine N-methyltransferase 3 OS=Arabidopsis thaliana OX=3702 GN=NMT3 PE=2 SV=2	PF02163	Peptidase family M50	GO:0006508//GO:0006656//GO:0032259	proteolysis//phosphatidylcholine biosynthetic process//methylation	GO:0000234//GO:0004222	phosphoethanolamine N-methyltransferase activity//metalloendopeptidase activity	--	--	--	--
c50001_g0_i0	8.32	7.6	4.68	6.44	7.89	18.13	11.34	849	242082632	XP_002441741.1	793	2.5e-82	hypothetical protein SORBIDRAFT_08g001580 [Sorghum bicolor] >gi|241942434|gb|EES15579.1| hypothetical protein SORBI_008G018200 [Sorghum bicolor]	242069846	XM_002450155.1	602	0	Sorghum bicolor hypothetical protein, mRNA	K15285	SLC35E3	solute carrier family 35, member E3	http://www.genome.jp/dbget-bin/www_bget?ko:K15285	Q8RWW7	598	1.1e-60	UDP-rhamnose/UDP-galactose transporter 4 OS=Arabidopsis thaliana OX=3702 GN=URGT4 PE=1 SV=1	PF00892	EamA-like transporter family	--	--	--	--	GO:0016021//GO:0016020	integral component of membrane//membrane	--	--
c58055_g1_i0	0	0	0	0	0	0	0	726	--	--	--	--	--	530279415	KF184823.1	70	4.49e-26	Saccharum hybrid cultivar R570 clone BAC 203M05 complete sequence	--	--	--	--	--	--	--	--	--	--	--	--	--	--	--	--	--	--
c6329_g0_i0	0	0	0	0	1.29	0.91	2.1	1177	--	--	--	--	--	--	--	--	--	--	--	--	--	--	--	--	--	--	--	--	--	--	--	--	--	--	--	--
c22942_g0_i0	0.5	0.32	0.25	2.77	0.34	0.05	0.38	1510	255554915	XP_002518495.1	1842	1e-203	PREDICTED: protein DETOXIFICATION 40 [Ricinus communis] >gi|223542340|gb|EEF43882.1| multidrug resistance pump, putative [Ricinus communis]	566260168	XM_006389576.1	330	2.8e-170	Populus trichocarpa MATE efflux family protein (POPTR_0021s00880g) mRNA, complete cds	K03327	TC.MATE, SLC47A, norM, mdtK, dinF	multidrug resistance protein, MATE family	http://www.genome.jp/dbget-bin/www_bget?ko:K03327	Q9LVD9	1661	1e-183	Protein DETOXIFICATION 40 OS=Arabidopsis thaliana OX=3702 GN=DTX40 PE=1 SV=1	PF01554	MatE	GO:0055085//GO:0015893//GO:0006855//GO:0006810	transmembrane transport//drug transport//drug transmembrane transport//transport	GO:0015238//GO:0015297	drug transmembrane transporter activity//antiporter activity	GO:0016020//GO:0016021	membrane//integral component of membrane	--	--
c4709_g0_i1	0	0	0	0.19	139.5	50.31	301.45	1298	514754731	XP_004963108.1	451	1.7e-42	PREDICTED: BURP domain-containing protein 13-like [Setaria italica] >gi|944252832|gb|KQL17095.1| hypothetical protein SETIT_022703mg [Setaria italica]	--	--	--	--	--	--	--	--	--	Q7F8U7	264	8.7e-22	BURP domain-containing protein 13 OS=Oryza sativa subsp. japonica OX=39947 GN=BURP13 PE=1 SV=1	--	--	--	--	--	--	--	--	--	--
c59084_g3_i1	13.44	15.73	20.63	11.8	13.66	25.73	18.01	2243	992160025	KXG22879.1	1614	4.2e-177	hypothetical protein SORBI_008G021200 [Sorghum bicolor]	242082659	XM_002441710.1	865	0	Sorghum bicolor hypothetical protein, mRNA	K02148	ATPeV1C, ATP6C	V-type H+-transporting ATPase subunit C	http://www.genome.jp/dbget-bin/www_bget?ko:K02148	Q9SDS7	1319	7e-144	V-type proton ATPase subunit C OS=Arabidopsis thaliana OX=3702 GN=VHA-C PE=1 SV=1	PF03223	V-ATPase subunit C	GO:0015991//GO:0015992	ATP hydrolysis coupled proton transport//proton transport	GO:0015078	hydrogen ion transmembrane transporter activity	GO:0033180	proton-transporting V-type ATPase, V1 domain	KOG2909	Vacuolar H+-ATPase V1 sector, subunit C
c18157_g0_i0	0	0.32	0	0.63	0	1.18	0.34	502	--	--	--	--	--	--	--	--	--	--	--	--	--	--	--	--	--	--	--	--	--	--	--	--	--	--	--	--
c47224_g2_i0	4.1	6.24	27.72	33.49	19.8	8	4.13	897	242056085	XP_002457188.1	563	1.2e-55	hypothetical protein SORBIDRAFT_03g002970 [Sorghum bicolor] >gi|241929163|gb|EES02308.1| hypothetical protein SORBI_003G031900 [Sorghum bicolor]	242056084	XM_002457143.1	310	2.15e-159	Sorghum bicolor hypothetical protein, mRNA	K03676	grxC, GLRX, GLRX2	glutaredoxin 3	http://www.genome.jp/dbget-bin/www_bget?ko:K03676	Q5SMY5	398	1.7e-37	Monothiol glutaredoxin-S2 OS=Oryza sativa subsp. japonica OX=39947 GN=GRXS2 PE=2 SV=1	PF00462//PF02798//PF02153	Glutaredoxin//Glutathione S-transferase, N-terminal domain//Prephenate dehydrogenase	GO:0055114//GO:0000162//GO:0006118//GO:0009094//GO:0045454//GO:0006571	oxidation-reduction process//tryptophan biosynthetic process//obsolete electron transport//L-phenylalanine biosynthetic process//cell redox homeostasis//tyrosine biosynthetic process	GO:0009055//GO:0008977//GO:0015035//GO:0005515//GO:0004665	electron carrier activity//prephenate dehydrogenase activity//protein disulfide oxidoreductase activity//protein binding//prephenate dehydrogenase (NADP+) activity	GO:0005623	cell	--	--
c34036_g2_i0	10.49	9.47	10.93	16.07	6.68	3.86	17.31	3037	226495775	NP_001148357.1	491	9.3e-47	actin-depolymerizing factor 6 [Zea mays] >gi|194702798|gb|ACF85483.1| unknown [Zea mays] >gi|195605998|gb|ACG24829.1| actin-depolymerizing factor 6 [Zea mays] >gi|195618450|gb|ACG31055.1| actin-depolymerizing factor 6 [Zea mays] >gi|413932908|gb|AFW67459.1| actin-depolymerizing factor 6 [Zea mays]	195605997	EU952711.1	288	1.27e-146	Zea mays clone 1286999 actin-depolymerizing factor 6 mRNA, complete cds	K05765	CFL	cofilin	http://www.genome.jp/dbget-bin/www_bget?ko:K05765	Q9AY76	472	1.6e-45	Actin-depolymerizing factor 2 OS=Oryza sativa subsp. japonica OX=39947 GN=ADF2 PE=2 SV=1	PF00241	Cofilin/tropomyosin-type actin-binding protein	--	--	GO:0003779	actin binding	GO:0005622	intracellular	--	--
c21247_g8_i1	16.67	12.55	6.69	12.59	12.03	9.78	19.74	620	--	--	--	--	--	530279250	KF184725.1	364	0	Saccharum hybrid cultivar R570 clone BAC 133K20 complete sequence	--	--	--	--	--	--	--	--	--	--	--	--	--	--	--	--	--	--
c71598_g1_i0	2.07	2.44	2.83	3.22	4.32	7.47	6.37	2554	242083906	XP_002442378.1	1005	2e-106	hypothetical protein SORBIDRAFT_08g019135, partial [Sorghum bicolor]	242083905	XM_002442333.1	522	0	Sorghum bicolor hypothetical protein, mRNA	K10878	SPO11	meiotic recombination protein SPO11	http://www.genome.jp/dbget-bin/www_bget?ko:K10878	Q5ZPV8	484	5.3e-47	Meiotic recombination protein SPO11-1 OS=Oryza sativa subsp. indica OX=39946 GN=SPO11-1 PE=2 SV=1	PF16367//PF00076	RNA recognition motif//RNA recognition motif. (a.k.a. RRM, RBD, or RNP domain)	--	--	GO:0003676//GO:0000166	nucleic acid binding//nucleotide binding	--	--	--	--
c53832_g0_i0	2.23	0.45	1.3	3.07	0.43	0	0.97	445	242095104	XP_002438042.1	373	6.6e-34	hypothetical protein SORBIDRAFT_10g007165, partial [Sorghum bicolor]	242095103	XM_002437997.1	209	1.44e-103	Sorghum bicolor hypothetical protein, mRNA	--	--	--	--	--	--	--	--	PF13833//PF00036//PF13405//PF13202//PF13499	EF-hand domain pair//EF hand//EF-hand domain//EF hand//EF-hand domain pair	--	--	GO:0005509	calcium ion binding	--	--	--	--
c46387_g0_i2	2.2	3.25	3.3	1.95	2.32	7.75	2.54	1291	226510480	NP_001151421.1	615	1.7e-61	BET1 [Zea mays] >gi|195646682|gb|ACG42809.1| BET1 [Zea mays]	226510479	NM_001157949.1	463	0	Zea mays BET1 (LOC100285054), mRNA >gi|195646681|gb|EU970691.1| Zea mays clone 348972 BET1 mRNA, complete cds	K08504	BET1	blocked early in transport 1	http://www.genome.jp/dbget-bin/www_bget?ko:K08504	Q9M2J9	447	5.2e-43	Bet1-like SNARE 1-1 OS=Arabidopsis thaliana OX=3702 GN=BET11 PE=1 SV=1	PF04108//PF05739	Autophagy protein Apg17//SNARE domain	GO:0006914	autophagy	GO:0005515	protein binding	GO:0016021	integral component of membrane	KOG3385	V-SNARE
c44289_g5_i1	19.48	11.33	42.74	39.65	32.11	8.57	12.97	1114	414873453	DAA52010.1	1003	1.5e-106	TPA: hypothetical protein ZEAMMB73_285744 [Zea mays]	242037730	XM_002466215.1	534	0	Sorghum bicolor hypothetical protein, mRNA	--	--	--	--	Q10BU2	803	2.4e-84	Germin-like protein 3-7 OS=Oryza sativa subsp. japonica OX=39947 GN=GER7 PE=2 SV=1	PF00190	Cupin	--	--	GO:0045735	nutrient reservoir activity	--	--	--	--
c65901_g0_i3	2.92	3.08	4.42	4.39	4.45	5.47	7.48	1940	226530577	NP_001147995.1	1160	1.6e-124	uncharacterized protein LOC100281604 [Zea mays] >gi|195615022|gb|ACG29341.1| CRS2-associated factor 1 [Zea mays]	242080802	XM_002445125.1	693	0	Sorghum bicolor hypothetical protein, mRNA	--	--	--	--	Q0J7J7	886	9.8e-94	CRS2-associated factor 2, mitochondrial OS=Oryza sativa subsp. japonica OX=39947 GN=Os08g0188000 PE=2 SV=2	PF01985	CRS1 / YhbY (CRM) domain	--	--	GO:0003723	RNA binding	--	--	--	--
c42692_g0_i0	0.86	1.37	1.33	2.01	0.98	2.5	2.2	490	--	--	--	--	--	118426422	EF089997.1	265	1.18e-134	Sorghum bicolor cultivar Ntenimissa putative glucose-6-phosphate translocator gene, complete cds	--	--	--	--	--	--	--	--	--	--	--	--	--	--	--	--	--	--
c47375_g0_i0	0	0	0	0.12	0	0.16	0.08	1085	--	--	--	--	--	530279484	KF184890.1	61	6.85e-21	Saccharum hybrid cultivar R570 clone BAC 168J15 complete sequence	--	--	--	--	--	--	--	--	--	--	--	--	--	--	--	--	--	--
c31624_g0_i0	1.22	1.94	3.72	5.68	1.36	0	12.43	569	--	--	--	--	--	--	--	--	--	--	--	--	--	--	--	--	--	--	--	--	--	--	--	--	--	--	--	--
c47169_g2_i0	0.44	1.05	0.45	1.01	1.75	2.75	0.54	673	--	--	--	--	--	300681399	FN431668.1	298	7.46e-153	Saccharum hybrid cultivar BAC clone Sh253G12, cultivar R570	--	--	--	--	--	--	--	--	--	--	--	--	--	--	--	--	--	--
c48330_g0_i2	7.42	8.47	7.22	6.93	4.89	8.26	7.58	2387	242075086	XP_002447479.1	2596	6e-291	hypothetical protein SORBIDRAFT_06g001680 [Sorghum bicolor] >gi|241938662|gb|EES11807.1| hypothetical protein SORBI_006G017800 [Sorghum bicolor]	242075085	XM_002447434.1	1600	0	Sorghum bicolor hypothetical protein, mRNA	--	--	--	--	Q9LDD4	509	6.2e-50	AT-rich interactive domain-containing protein 2 OS=Arabidopsis thaliana OX=3702 GN=ARID2 PE=1 SV=1	PF08069//PF07809//PF01388	Ribosomal S13/S15 N-terminal domain//RTP801 C-terminal region//ARID/BRIGHT DNA binding domain	GO:0006412//GO:0009968//GO:0042254	translation//negative regulation of signal transduction//ribosome biogenesis	GO:0003677//GO:0003735	DNA binding//structural constituent of ribosome	GO:0005737//GO:0005840	cytoplasm//ribosome	--	--
c36555_g0_i0	0	0	0	0	3.37	10.86	0	320	--	--	--	--	--	--	--	--	--	--	--	--	--	--	--	--	--	--	--	--	--	--	--	--	--	--	--	--
c67188_g5_i2	10.69	9.69	11.99	9.64	9.91	10.22	6.8	2049	514803168	XP_004976474.1	2261	3.6e-252	PREDICTED: acyl-coenzyme A thioesterase 8 isoform X1 [Setaria italica]	835997035	XM_004976417.2	1050	0	PREDICTED: Setaria italica acyl-coenzyme A thioesterase 8 (LOC101781418), transcript variant X1, mRNA	K01068	ACOT1_2_4	acyl-coenzyme A thioesterase 1/2/4	http://www.genome.jp/dbget-bin/www_bget?ko:K01068	Q8VHK0	543	6.1e-54	Acyl-coenzyme A thioesterase 8 OS=Rattus norvegicus OX=10116 GN=Acot8 PE=1 SV=1	--	--	--	--	--	--	--	--	KOG3016	Acyl-CoA thioesterase
c30619_g0_i0	0	0	0	1.44	2.91	0	0	329	--	--	--	--	--	--	--	--	--	--	--	--	--	--	--	--	--	--	--	--	--	--	--	--	--	--	--	--
c24115_g0_i2	0.53	1.1	0.46	0.49	0	0	0	1659	475577599	EMT17858.1	159	1.6e-08	hypothetical protein F775_05580 [Aegilops tauschii]	932283343	CP012618.1	53	2.97e-16	Oryza sativa Indica Group cultivar RP Bio-226 chromosome 10 sequence	--	--	--	--	--	--	--	--	PF06479//PF08115	Ribonuclease 2-5A//SFI toxin family	GO:0051252//GO:0009405//GO:0006397	regulation of RNA metabolic process//pathogenesis//mRNA processing	GO:0004540	ribonuclease activity	GO:0005576	extracellular region	--	--
c28941_g0_i0	0.57	0.68	0.99	0.33	0	0.31	0	491	992162978	KXG25423.1	184	6e-12	hypothetical protein SORBI_007G174400 [Sorghum bicolor]	--	--	--	--	--	--	--	--	--	--	--	--	--	--	--	--	--	--	--	--	--	--	--
c28006_g3_i1	0.4	0.35	1.23	0.39	0.95	0.36	0	1590	992276336	KXG34845.1	466	3.9e-44	hypothetical protein SORBI_002G099400 [Sorghum bicolor]	--	--	--	--	--	--	--	--	--	--	--	--	--	PF02135	TAZ zinc finger	GO:0042967//GO:0006355	acyl-carrier-protein biosynthetic process//regulation of transcription, DNA-templated	GO:0003712//GO:0004402//GO:0008270	transcription cofactor activity//histone acetyltransferase activity//zinc ion binding	GO:0005634//GO:0000123//GO:0005667	nucleus//histone acetyltransferase complex//transcription factor complex	--	--
c46043_g0_i0	0	0.49	0	0	0.48	3.1	0	430	--	--	--	--	--	--	--	--	--	--	--	--	--	--	--	--	--	--	--	--	--	--	--	--	--	--	--	--
c69768_g8_i0	0.54	0.16	0.31	0	1.28	1	1.15	701	992273978	KXG33935.1	645	3e-65	hypothetical protein SORBI_003G392600 [Sorghum bicolor] >gi|992273979|gb|KXG33936.1| hypothetical protein SORBI_003G392600 [Sorghum bicolor]	242059580	XM_002458891.1	281	2.2e-143	Sorghum bicolor hypothetical protein, mRNA	--	--	--	--	--	--	--	--	--	--	--	--	--	--	--	--	--	--
c25165_g0_i0	0	0	0.36	0	0	1.02	0	474	242096906	XP_002438943.1	765	2.5e-79	hypothetical protein SORBIDRAFT_10g028720 [Sorghum bicolor]	242096905	XM_002438898.1	407	0	Sorghum bicolor hypothetical protein, mRNA	K13457	RPM1, RPS3	disease resistance protein RPM1	http://www.genome.jp/dbget-bin/www_bget?ko:K13457	Q39214	192	7.1e-14	Disease resistance protein RPM1 OS=Arabidopsis thaliana OX=3702 GN=RPM1 PE=1 SV=1	PF00158//PF01637//PF00931	Sigma-54 interaction domain//ATPase domain predominantly from Archaea//NB-ARC domain	GO:0006355	regulation of transcription, DNA-templated	GO:0005524//GO:0043531//GO:0008134	ATP binding//ADP binding//transcription factor binding	GO:0005667	transcription factor complex	--	--
c33744_g0_i0	6.9	6.73	27.57	12.17	16.51	37.9	22.27	1540	992277944	KXG36323.1	1537	2.4e-168	hypothetical protein SORBI_002G317400 [Sorghum bicolor] >gi|992277945|gb|KXG36324.1| hypothetical protein SORBI_002G317400 [Sorghum bicolor] >gi|992277947|gb|KXG36326.1| hypothetical protein SORBI_002G317400 [Sorghum bicolor]	955715164	XR_001163378.2	946	0	PREDICTED: Setaria italica serine/arginine repetitive matrix protein 2-like (LOC101752927), transcript variant X2, misc_RNA	--	--	--	--	--	--	--	--	--	--	--	--	--	--	--	--	--	--
c60703_g2_i0	0.09	0.21	0.29	0.96	0.12	0	0.11	930	--	--	--	--	--	--	--	--	--	--	--	--	--	--	--	--	--	--	--	--	--	--	--	--	--	--	--	--
c13693_g1_i0	0	0	0	0	2.42	0.9	2.75	428	--	--	--	--	--	530278972	KF184868.1	105	8.96e-46	Saccharum hybrid cultivar R570 clone BAC 022B01 complete sequence	--	--	--	--	--	--	--	--	--	--	--	--	--	--	--	--	--	--
c42763_g0_i0	0.11	0.06	0.06	0.12	0	3.19	0	1300	992155402	KXG19476.1	2152	9.9e-240	hypothetical protein SORBI_010G064200 [Sorghum bicolor]	670415251	XM_008650492.1	1162	0	PREDICTED: Zea mays callose synthase 5-like (LOC103629346), transcript variant X2, mRNA	K11000	CALS	callose synthase	http://www.genome.jp/dbget-bin/www_bget?ko:K11000	Q3B724	1637	5.4e-181	Callose synthase 5 OS=Arabidopsis thaliana OX=3702 GN=CALS5 PE=1 SV=1	--	--	--	--	--	--	--	--	--	--
c19828_g0_i0	0	0	0	0	0	0	0	262	356552478	XP_003544594.1	252	4.2e-20	PREDICTED: heat shock cognate protein 80 [Glycine max] >gi|947065053|gb|KRH14196.1| hypothetical protein GLYMA_14G011600 [Glycine max]	1000941230	XM_002532131.2	190	2.91e-93	PREDICTED: Ricinus communis heat shock cognate protein 80 (LOC8271848), mRNA	K04079	htpG, HSP90A	molecular chaperone HtpG	http://www.genome.jp/dbget-bin/www_bget?ko:K04079	P55737	235	4e-19	Heat shock protein 90-2 OS=Arabidopsis thaliana OX=3702 GN=HSP90-2 PE=1 SV=1	PF05758//PF00183//PF02724	Ycf1//Hsp90 protein//CDC45-like protein	GO:0006270//GO:0006950//GO:0006457	DNA replication initiation//response to stress//protein folding	GO:0051082//GO:0005524	unfolded protein binding//ATP binding	GO:0016021	integral component of membrane	KOG0019	Molecular chaperone (HSP90 family)
c21057_g0_i0	0	0	2.26	0	0	1.9	0	346	48843849	AAT47108.1	382	4.6e-35	putative polyprotein [Oryza sativa Japonica Group]	530279359	KF184790.1	286	1.71e-146	Saccharum hybrid cultivar R570 clone BAC 041N14 complete sequence	--	--	--	--	--	--	--	--	--	--	--	--	--	--	--	--	--	--
c46481_g0_i0	0	0	1.13	0	0.37	0	0	467	944234715	KQK99077.1	577	1.5e-57	hypothetical protein SETIT_012795mg, partial [Setaria italica]	955721743	XM_004976875.3	185	3.31e-90	PREDICTED: Setaria italica uncharacterized LOC101764950 (LOC101764950), mRNA	--	--	--	--	O81833	167	5.5e-11	G-type lectin S-receptor-like serine/threonine-protein kinase SD1-1 OS=Arabidopsis thaliana OX=3702 GN=SD11 PE=1 SV=1	--	--	GO:0006468//GO:0048544//GO:0016310//GO:0009069	protein phosphorylation//recognition of pollen//phosphorylation//serine family amino acid metabolic process	GO:0004674//GO:0005524	protein serine/threonine kinase activity//ATP binding	--	--	--	--
c70759_g4_i0	0.89	0.37	0.5	0.2	0	0.29	0.16	718	992165549	KXG27380.1	299	4e-25	hypothetical protein SORBI_006G258800 [Sorghum bicolor]	224031554	BT067956.1	101	2.59e-43	Zea mays full-length cDNA clone ZM_BFb0004E11 mRNA, complete cds	--	--	--	--	--	--	--	--	PF03120	NAD-dependent DNA ligase OB-fold domain	GO:0006281//GO:0006260	DNA repair//DNA replication	GO:0003911	DNA ligase (NAD+) activity	--	--	--	--
c33468_g0_i0	22.4	0	0	15.17	0	0	0	233	--	--	--	--	--	194708051	BT043105.1	100	2.73e-43	Zea mays full-length cDNA clone ZM_BFc0098H11 mRNA, complete cds	--	--	--	--	--	--	--	--	--	--	--	--	--	--	--	--	--	--
c70230_g0_i0	7.14	9.45	13.1	6.61	8.73	16.21	14.01	2016	242060346	XP_002451462.1	396	6.4e-36	hypothetical protein SORBIDRAFT_04g002340 [Sorghum bicolor] >gi|241931293|gb|EES04438.1| hypothetical protein SORBI_004G026400 [Sorghum bicolor]	194704695	BT041427.1	287	3.01e-146	Zea mays full-length cDNA clone ZM_BFc0124L12 mRNA, complete cds	--	--	--	--	--	--	--	--	--	--	--	--	--	--	--	--	--	--
c70530_g2_i0	15.07	24.27	22.42	15.76	2.31	4.63	7.25	650	--	--	--	--	--	--	--	--	--	--	--	--	--	--	--	--	--	--	--	--	--	--	--	--	--	--	--	--
c55131_g0_i3	2.49	2.24	1.57	1.38	1.4	1.98	3.01	1400	992274243	KXG34173.1	593	6.4e-59	hypothetical protein SORBI_003G435300 [Sorghum bicolor]	242055656	XM_002456929.1	244	1.66e-122	Sorghum bicolor hypothetical protein, mRNA	--	--	--	--	--	--	--	--	PF01848	Hok/gef family	--	--	--	--	GO:0016020	membrane	--	--
c59778_g1_i0	2.96	3.12	5.49	2.61	11.24	8.63	5.84	613	514811103	XP_004980346.1	150	6.5e-08	PREDICTED: uncharacterized protein LOC101763757 [Setaria italica]	530278738	KF184749.1	45	2.96e-12	Saccharum hybrid cultivar R570 clone BAC 043A03 complete sequence	--	--	--	--	--	--	--	--	--	--	--	--	--	--	--	--	--	--
c44767_g0_i0	0	35.17	37.99	39.77	0	0	0	210	--	--	--	--	--	--	--	--	--	--	--	--	--	--	--	--	--	--	--	--	--	--	--	--	--	--	--	--
c69102_g1_i2	30.94	20.56	27.61	41.59	44.34	23.99	25.23	3071	992281760	KXG39768.1	1754	3.3e-193	hypothetical protein SORBI_001G435800 [Sorghum bicolor]	54652930	BT018149.1	734	0	Zea mays clone EL01N0555F07.c mRNA sequence	--	--	--	--	--	--	--	--	PF13833//PF13405//PF00036//PF02724//PF13202//PF15234//PF13499	EF-hand domain pair//EF-hand domain//EF hand//CDC45-like protein//EF hand//Linker for activation of T-cells//EF-hand domain pair	GO:0007165//GO:0006270	signal transduction//DNA replication initiation	GO:0005509	calcium ion binding	GO:0016020	membrane	--	--
c59878_g0_i0	3.25	1.08	0.62	4.38	2.41	0.2	1.8	602	976924919	KVI08846.1	452	6.1e-43	KOW-like protein [Cynara cardunculus var. scolymus]	32993534	AK108325.1	290	1.86e-148	Oryza sativa Japonica Group cDNA clone:002-141-H06, full insert sequence	K02898	RP-L26e, RPL26	large subunit ribosomal protein L26e	http://www.genome.jp/dbget-bin/www_bget?ko:K02898	Q9FJX2	417	7.3e-40	60S ribosomal protein L26-2 OS=Arabidopsis thaliana OX=3702 GN=RPL26B PE=2 SV=1	PF16906	Ribosomal proteins L26 eukaryotic, L24P archaeal	GO:0006412//GO:0042254	translation//ribosome biogenesis	GO:0003735	structural constituent of ribosome	GO:0015934//GO:0005840	large ribosomal subunit//ribosome	KOG3401	60S ribosomal protein L26
c53879_g1_i1	0	0	0	0	1.24	2.86	2.05	1734	--	--	--	--	--	--	--	--	--	--	--	--	--	--	--	--	--	--	--	--	--	--	--	--	--	--	--	--
c2802_g1_i0	0.35	0.14	0.54	0	0.13	0.4	0.58	761	992157849	EES18971.2	975	1.8e-103	hypothetical protein SORBI_009G033100 [Sorghum bicolor]	670445256	XM_008664707.1	465	0	PREDICTED: Zea mays LOC100278997 (TIDP3651), transcript variant X5, mRNA	K13436	PTI1	pto-interacting protein 1	http://www.genome.jp/dbget-bin/www_bget?ko:K13436	Q41328	222	3.8e-17	Pto-interacting protein 1 OS=Solanum lycopersicum OX=4081 GN=PTI1 PE=1 SV=2	PF07714//PF00069	Protein tyrosine kinase//Protein kinase domain	GO:0006468	protein phosphorylation	GO:0004672//GO:0005524	protein kinase activity//ATP binding	--	--	--	--
c51029_g0_i0	0.22	0	0.52	2.6	0	0	1.13	543	502110313	XP_004493851.1	376	3.6e-34	PREDICTED: photosystem I reaction center subunit IV, chloroplastic-like [Cicer arietinum]	1021551750	XM_016311743.1	130	1.46e-59	PREDICTED: Arachis ipaensis photosystem I reaction center subunit IV B, chloroplastic-like (LOC107609726), mRNA	K02693	psaE	photosystem I subunit IV	http://www.genome.jp/dbget-bin/www_bget?ko:K02693	Q41228	330	8.1e-30	Photosystem I reaction center subunit IV A, chloroplastic OS=Nicotiana sylvestris OX=4096 GN=PSAEA PE=1 SV=1	PF02427	Photosystem I reaction centre subunit IV / PsaE	GO:0015979	photosynthesis	--	--	GO:0009522//GO:0009538	photosystem I//photosystem I reaction center	--	--
c68856_g0_i2	25.94	15.01	29.11	33.75	41.14	31.27	22.34	4203	242062232	XP_002452405.1	1719	5.2e-189	hypothetical protein SORBIDRAFT_04g025180 [Sorghum bicolor] >gi|241932236|gb|EES05381.1| hypothetical protein SORBI_004G205800 [Sorghum bicolor]	242062231	XM_002452360.1	1290	0	Sorghum bicolor hypothetical protein, mRNA	K08818	CDC2L	cell division cycle 2-like	http://www.genome.jp/dbget-bin/www_bget?ko:K08818	Q6K5F8	996	3.7e-106	Cyclin-dependent kinase G-1 OS=Oryza sativa subsp. japonica OX=39947 GN=CDKG-1 PE=2 SV=1	PF07714//PF00069	Protein tyrosine kinase//Protein kinase domain	GO:0006468	protein phosphorylation	GO:0005524//GO:0004672	ATP binding//protein kinase activity	--	--	--	--
c51180_g0_i0	2.19	0.86	1.72	1.58	2.02	1.19	1.04	2608	992161380	KXG24134.1	1823	2.8e-201	hypothetical protein SORBI_008G189400 [Sorghum bicolor]	242086463	XM_002443612.1	1322	0	Sorghum bicolor hypothetical protein, mRNA	--	--	--	--	--	--	--	--	PF13855//PF00560	Leucine rich repeat//Leucine Rich Repeat	--	--	GO:0005515	protein binding	--	--	--	--
c53715_g0_i0	0.38	1.36	0.88	0.89	1.3	0.41	0.49	443	--	--	--	--	--	--	--	--	--	--	--	--	--	--	--	--	--	--	PF00552	Integrase DNA binding domain	--	--	GO:0003676	nucleic acid binding	--	--	--	--
c19780_g0_i0	0.16	0	0	0.18	0.18	0.35	0	645	--	--	--	--	--	--	--	--	--	--	--	--	--	--	--	--	--	--	--	--	--	--	--	--	--	--	--	--
c59714_g0_i0	28.91	0	37.99	39.77	0	0	0	210	670401596	XP_008680656.1	135	1.2e-06	PREDICTED: dehydration-responsive element-binding protein 1G-like [Zea mays] >gi|413924333|gb|AFW64265.1| putative AP2/EREBP transcription factor superfamily protein [Zea mays]	670401595	XM_008682434.1	78	4.1e-31	PREDICTED: Zea mays dehydration-responsive element-binding protein 1G-like (LOC103655729), mRNA	--	--	--	--	--	--	--	--	PF00847	AP2 domain	GO:0006355	regulation of transcription, DNA-templated	GO:0003700	transcription factor activity, sequence-specific DNA binding	GO:0005667	transcription factor complex	--	--
c69318_g4_i0	0	0	0	0.1	0	0	0	1453	242067673	XP_002449113.1	687	8.4e-70	hypothetical protein SORBIDRAFT_05g005300 [Sorghum bicolor] >gi|241934956|gb|EES08101.1| hypothetical protein SORBI_005G063000 [Sorghum bicolor]	242067672	XM_002449068.1	361	0	Sorghum bicolor hypothetical protein, mRNA	--	--	--	--	A2RVM0	432	3.2e-41	Short-chain dehydrogenase TIC 32, chloroplastic OS=Arabidopsis thaliana OX=3702 GN=TIC32 PE=2 SV=1	PF01084//PF02332	Ribosomal protein S18//Methane/Phenol/Toluene Hydroxylase	GO:0055114//GO:0006412//GO:0006725//GO:0042254	oxidation-reduction process//translation//cellular aromatic compound metabolic process//ribosome biogenesis	GO:0003735	structural constituent of ribosome	GO:0005622//GO:0005840	intracellular//ribosome	KOG1208	Dehydrogenases with different specificities (related to short-chain alcohol dehydrogenases)
c67231_g0_i3	10.02	12.84	14.02	8.36	10.7	16.04	12.97	1405	195640486	ACG39711.1	655	4.2e-66	N-acetyltransferase [Zea mays]	242041902	XM_002468301.1	487	0	Sorghum bicolor hypothetical protein, mRNA	--	--	--	--	A7SLC8	295	2.4e-25	N-acetyltransferase 9-like protein OS=Nematostella vectensis OX=45351 GN=nat9 PE=3 SV=1	PF13302//PF13673//PF13508//PF00583//PF08445	Acetyltransferase (GNAT) domain//Acetyltransferase (GNAT) domain//Acetyltransferase (GNAT) domain//Acetyltransferase (GNAT) family//FR47-like protein	GO:0042967	acyl-carrier-protein biosynthetic process	GO:0016747//GO:0008080	transferase activity, transferring acyl groups other than amino-acyl groups//N-acetyltransferase activity	--	--	KOG4135	Predicted phosphoglucosamine acetyltransferase
c20090_g0_i0	14.43	14.22	16.34	13.9	13.45	26.11	14.87	955	992167604	EES08806.2	986	1.2e-104	hypothetical protein SORBI_005G180800 [Sorghum bicolor]	259490113	NM_001165806.1	726	0	Zea mays uncharacterized LOC100304368 (LOC100304368), mRNA >gi|223943168|gb|BT060971.1| Zea mays full-length cDNA clone ZM_BFb0078K21 mRNA, complete cds	--	--	--	--	Q8LCV1	807	7e-85	Thioredoxin domain-containing protein PLP3B OS=Arabidopsis thaliana OX=3702 GN=PLP3B PE=2 SV=1	PF07941//PF04189//PF00085	Potassium channel Kv1.4 tandem inactivation domain//Gcd10p family//Thioredoxin	GO:0006355//GO:0006813//GO:0045454//GO:0030488	regulation of transcription, DNA-templated//potassium ion transport//cell redox homeostasis//tRNA methylation	GO:0005249//GO:0003677//GO:0046983//GO:0030955	voltage-gated potassium channel activity//DNA binding//protein dimerization activity//potassium ion binding	GO:0008076//GO:0005634//GO:0016021//GO:0031515	voltage-gated potassium channel complex//nucleus//integral component of membrane//tRNA (m1A) methyltransferase complex	KOG1672	ATP binding protein
c36902_g3_i0	1.44	1.67	0	0	0	0.24	1.1	549	--	--	--	--	--	--	--	--	--	--	--	--	--	--	--	--	--	--	--	--	--	--	--	--	--	--	--	--
c33800_g0_i1	1.37	1.01	9.91	2.6	3.73	9.02	1.49	877	242051653	XP_002454972.1	758	3e-78	hypothetical protein SORBIDRAFT_03g002340 [Sorghum bicolor] >gi|229609761|gb|ACQ83496.1| CBL-interacting protein kinase 20 [Sorghum bicolor] >gi|241926947|gb|EES00092.1| hypothetical protein SORBI_003G024400 [Sorghum bicolor]	242051652	XM_002454927.1	683	0	Sorghum bicolor hypothetical protein, mRNA	K07198	PRKAA, AMPK	5'-AMP-activated protein kinase, catalytic alpha subunit	http://www.genome.jp/dbget-bin/www_bget?ko:K07198	Q9LWM4	719	1e-74	CBL-interacting protein kinase 5 OS=Oryza sativa subsp. japonica OX=39947 GN=CIPK5 PE=2 SV=1	PF07714//PF06293//PF00069	Protein tyrosine kinase//Lipopolysaccharide kinase (Kdo/WaaP) family//Protein kinase domain	GO:0009069//GO:0007165//GO:0016310//GO:0006468	serine family amino acid metabolic process//signal transduction//phosphorylation//protein phosphorylation	GO:0004672//GO:0016773//GO:0005524//GO:0004674	protein kinase activity//phosphotransferase activity, alcohol group as acceptor//ATP binding//protein serine/threonine kinase activity	GO:0016021//GO:0016020	integral component of membrane//membrane	--	--
c29102_g1_i0	7.89	10.59	9.95	12.95	5.33	2	14.89	599	--	--	--	--	--	--	--	--	--	--	--	--	--	--	--	--	--	--	--	--	--	--	--	--	--	--	--	--
c55535_g0_i0	0.32	0.17	0.12	0.08	0.12	5.35	0	1830	242062062	XP_002452320.1	1206	6.9e-130	hypothetical protein SORBIDRAFT_04g023650 [Sorghum bicolor]	242062061	XM_002452275.1	888	0	Sorghum bicolor hypothetical protein, mRNA	--	--	--	--	--	--	--	--	--	--	--	--	--	--	--	--	--	--
c23705_g1_i0	14.58	16.72	16.65	12.73	8.22	15.66	11.94	932	242096720	XP_002438850.1	604	2.3e-60	hypothetical protein SORBIDRAFT_10g027190 [Sorghum bicolor] >gi|241917073|gb|EER90217.1| hypothetical protein SORBI_010G228600 [Sorghum bicolor]	242096719	XM_002438805.1	369	0	Sorghum bicolor hypothetical protein, mRNA	--	--	--	--	--	--	--	--	PF00739	Trans-activation protein X	GO:0019079	viral genome replication	--	--	--	--	--	--
c47876_g0_i0	0	1.39	0	0	0	1.19	3.35	329	--	--	--	--	--	--	--	--	--	--	--	--	--	--	--	--	--	--	--	--	--	--	--	--	--	--	--	--
c44484_g1_i0	3.21	5.01	3.36	7.9	0	0	0	469	242047210	XP_002461351.1	568	1.7e-56	hypothetical protein SORBIDRAFT_02g001410 [Sorghum bicolor]	--	--	--	--	--	--	--	--	--	--	--	--	--	--	--	--	--	GO:0043531	ADP binding	--	--	--	--
c58158_g2_i0	22.56	29.47	50.13	94.24	76.29	27.13	54.04	1793	242032729	XP_002463759.1	1150	2.1e-123	hypothetical protein SORBIDRAFT_01g005650 [Sorghum bicolor]	242032728	XM_002463714.1	638	0	Sorghum bicolor hypothetical protein, mRNA	K11817	AAO1_2	indole-3-acetaldehyde oxidase	http://www.genome.jp/dbget-bin/www_bget?ko:K11817	O23888	1093	9e-118	Indole-3-acetaldehyde oxidase OS=Zea mays OX=4577 GN=AO2 PE=2 SV=1	PF10232//PF00141//PF02738	Mediator of RNA polymerase II transcription complex subunit 8//Peroxidase//Molybdopterin-binding domain of aldehyde dehydrogenase	GO:0006144//GO:0006804//GO:0006357//GO:0055114//GO:0006979//GO:0009115//GO:0006118	purine nucleobase metabolic process//obsolete peroxidase reaction//regulation of transcription from RNA polymerase II promoter//oxidation-reduction process//response to oxidative stress//xanthine catabolic process//obsolete electron transport	GO:0020037//GO:0016491//GO:0004601//GO:0050660//GO:0009055//GO:0051537//GO:0004854//GO:0001104//GO:0005506//GO:0016614//GO:0016903	heme binding//oxidoreductase activity//peroxidase activity//flavin adenine dinucleotide binding//electron carrier activity//2 iron, 2 sulfur cluster binding//xanthine dehydrogenase activity//RNA polymerase II transcription cofactor activity//iron ion binding//oxidoreductase activity, acting on CH-OH group of donors//oxidoreductase activity, acting on the aldehyde or oxo group of donors	GO:0005829//GO:0016592	cytosol//mediator complex	KOG0430	Xanthine dehydrogenase
c70465_g0_i0	16.34	3.79	26.31	103.28	132.54	77.78	25.34	779	242044820	XP_002460281.1	909	8.1e-96	hypothetical protein SORBIDRAFT_02g025940 [Sorghum bicolor] >gi|241923658|gb|EER96802.1| hypothetical protein SORBI_002G217400 [Sorghum bicolor]	242044819	XM_002460236.1	576	0	Sorghum bicolor hypothetical protein, mRNA	--	--	--	--	Q67UU0	803	1.6e-84	Probable GTP diphosphokinase RSH3, chloroplastic OS=Oryza sativa subsp. japonica OX=39947 GN=RSH3 PE=2 SV=1	--	--	GO:0015969//GO:0006144//GO:0042594	guanosine tetraphosphate metabolic process//purine nucleobase metabolic process//response to starvation	GO:0008728//GO:0008893	GTP diphosphokinase activity//guanosine-3',5'-bis(diphosphate) 3'-diphosphatase activity	GO:0009507	chloroplast	--	--
c65218_g0_i0	0	1.07	0	0	0	0.93	1.26	348	116309032	CAH66146.1	535	8.5e-53	OSIGBa0114M03.4 [Oryza sativa Indica Group]	530278671	KF184713.1	314	4.69e-162	Saccharum hybrid cultivar R570 clone BAC 261H05 complete sequence	--	--	--	--	P04323	252	5.8e-21	Retrovirus-related Pol polyprotein from transposon 17.6 OS=Drosophila melanogaster OX=7227 GN=pol PE=4 SV=1	--	--	GO:0015074	DNA integration	GO:0003676	nucleic acid binding	--	--	--	--
c33860_g1_i0	14.21	24.85	18.38	15.63	16.15	18.75	19.27	386	835926317	XP_012699060.1	139	7.7e-07	PREDICTED: uncharacterized protein LOC101785864 [Setaria italica]	--	--	--	--	--	--	--	--	--	--	--	--	--	--	--	--	--	--	--	--	--	--	--
c26986_g0_i0	6.86	2.75	2.7	8.69	1.07	4.4	7.28	416	--	--	--	--	--	--	--	--	--	--	--	--	--	--	--	--	--	--	--	--	--	--	--	--	--	--	--	--
c36496_g0_i0	1.28	0.62	3.65	2.75	0.83	1.92	0.93	923	--	--	--	--	--	--	--	--	--	--	--	--	--	--	--	--	--	--	PF00895	ATP synthase protein 8	GO:0015992//GO:0015986	proton transport//ATP synthesis coupled proton transport	GO:0015078	hydrogen ion transmembrane transporter activity	GO:0000276	mitochondrial proton-transporting ATP synthase complex, coupling factor F(o)	--	--
c11434_g0_i0	0	0	2.99	2.97	6.07	0	3.49	290	--	--	--	--	--	--	--	--	--	--	--	--	--	--	--	--	--	--	--	--	--	--	--	--	--	--	--	--
c59183_g1_i0	0	0.24	0.25	0.42	0.28	0.74	0.15	869	--	--	--	--	--	--	--	--	--	--	--	--	--	--	--	--	--	--	--	--	--	--	--	--	--	--	--	--
c6300_g0_i0	0	0	0	0.28	0.81	0.26	0	526	--	--	--	--	--	--	--	--	--	--	--	--	--	--	--	--	--	--	--	--	--	--	--	--	--	--	--	--
c620_g1_i0	0	0	0	0	0	6.49	0	683	--	--	--	--	--	--	--	--	--	--	--	--	--	--	--	--	--	--	--	--	--	--	--	--	--	--	--	--
c54984_g0_i0	0.59	0.71	0	0.71	0	0	0	386	--	--	--	--	--	--	--	--	--	--	--	--	--	--	--	--	--	--	--	--	--	--	--	--	--	--	--	--
c11309_g0_i0	0	0.11	0.1	0.11	0.51	1.14	0.56	888	--	--	--	--	--	530277884	KF184738.1	771	0	Saccharum hybrid cultivar R570 clone BAC 160F01 sequence, complete sequence	--	--	--	--	--	--	--	--	--	--	--	--	--	--	--	--	--	--
c55780_g3_i0	105.41	0	62.45	28.88	0	0	33.02	217	--	--	--	--	--	308080883	NM_001195939.1	87	4.23e-36	Zea mays uncharacterized LOC100501131 (LOC100501131), mRNA >gi|391416563|gb|BT084616.2| Zea mays full-length cDNA clone ZM_BFb0146E12 mRNA, complete cds	--	--	--	--	--	--	--	--	--	--	--	--	--	--	--	--	--	--
c43515_g0_i0	2.87	6.96	2.66	6.97	0	0	0	1321	--	--	--	--	--	242036284	XM_002465492.1	54	6.53e-17	Sorghum bicolor hypothetical protein, mRNA	--	--	--	--	--	--	--	--	--	--	--	--	--	--	--	--	--	--
c7898_g0_i0	0	0	0	0	0	23.02	37.65	214	992281442	EER92331.2	128	8.1e-06	hypothetical protein SORBI_001G387100 [Sorghum bicolor]	--	--	--	--	--	--	--	--	--	--	--	--	--	--	--	--	--	--	--	--	--	--	--
c10680_g0_i0	0	0	0	0	0	0	0	231	--	--	--	--	--	670430486	XM_008657755.1	50	1.68e-15	PREDICTED: Zea mays DNA replication licensing factor MCM3 homolog 1-like (LOC103635263), mRNA	--	--	--	--	--	--	--	--	PF02212	Dynamin GTPase effector domain	--	--	GO:0003924//GO:0005525	GTPase activity//GTP binding	--	--	--	--
c21224_g0_i0	0	0	0	0	2.14	2	2.38	694	--	--	--	--	--	--	--	--	--	--	--	--	--	--	--	--	--	--	--	--	--	--	--	--	--	--	--	--
c26285_g4_i0	24.45	33.86	99.74	39.69	40.71	2.69	29.26	1105	242094742	XP_002437861.1	1308	6.2e-142	hypothetical protein SORBIDRAFT_10g003930 [Sorghum bicolor] >gi|241916084|gb|EER89228.1| hypothetical protein SORBI_010G044900 [Sorghum bicolor]	242094741	XM_002437816.1	771	0	Sorghum bicolor hypothetical protein, mRNA	--	--	--	--	Q9FJ45	469	1.3e-45	GDSL esterase/lipase At5g45910 OS=Arabidopsis thaliana OX=3702 GN=At5g45910 PE=2 SV=1	PF00657	GDSL-like Lipase/Acylhydrolase	--	--	GO:0016788	hydrolase activity, acting on ester bonds	--	--	--	--
c64919_g0_i0	0.06	0.07	0.59	0.13	0.5	3.06	0.28	1241	242065274	XP_002453926.1	1479	1e-161	hypothetical protein SORBIDRAFT_04g021540 [Sorghum bicolor] >gi|241933757|gb|EES06902.1| hypothetical protein SORBI_004G163700 [Sorghum bicolor]	195652060	EU973380.1	858	0	Zea mays clone 397821 mRNA sequence	K00700	glgB	1,4-alpha-glucan branching enzyme	http://www.genome.jp/dbget-bin/www_bget?ko:K00700	Q08047	1445	9.5e-159	1,4-alpha-glucan-branching enzyme 2, chloroplastic/amyloplastic OS=Zea mays OX=4577 GN=SBE1 PE=1 SV=1	PF02922	Carbohydrate-binding module 48 (Isoamylase N-terminal domain)	GO:0005982//GO:0005985//GO:0005975//GO:0005978	starch metabolic process//sucrose metabolic process//carbohydrate metabolic process//glycogen biosynthetic process	GO:0043169//GO:0004553//GO:0003844	cation binding//hydrolase activity, hydrolyzing O-glycosyl compounds//1,4-alpha-glucan branching enzyme activity	--	--	KOG0470	1,4-alpha-glucan branching enzyme/starch branching enzyme II
c10386_g0_i0	0	1.02	0	0	0	0	0	747	148908459	ABR17342.1	1266	3.1e-137	unknown [Picea sitchensis] >gi|224286065|gb|ACN40744.1| unknown [Picea sitchensis] >gi|224286772|gb|ACN41089.1| unknown [Picea sitchensis]	357528266	JN185655.1	330	1.35e-170	X Doritaenopsis hybrid cultivar actin 1 (Act1) mRNA, partial cds	K10355	ACTF	actin, other eukaryote	http://www.genome.jp/dbget-bin/www_bget?ko:K10355	O81221	1260	1.6e-137	Actin OS=Gossypium hirsutum OX=3635 PE=3 SV=1	PF03141	Putative S-adenosyl-L-methionine-dependent methyltransferase	--	--	GO:0008168//GO:0005524	methyltransferase activity//ATP binding	--	--	KOG0676	Actin and related proteins
c23646_g0_i0	0.53	0.21	1.4	0.2	0.39	0	0	611	242035293	XP_002465041.1	360	2.9e-32	hypothetical protein SORBIDRAFT_01g031080 [Sorghum bicolor] >gi|241918895|gb|EER92039.1| hypothetical protein SORBI_001G319900 [Sorghum bicolor]	242035292	XM_002464996.1	279	2.46e-142	Sorghum bicolor hypothetical protein, mRNA	--	--	--	--	Q50EK3	203	4.8e-15	Cytochrome P450 704C1 OS=Pinus taeda OX=3352 GN=CYP704C1 PE=2 SV=1	PF00067	Cytochrome P450	GO:0055114	oxidation-reduction process	GO:0016705//GO:0004497//GO:0020037//GO:0005506	oxidoreductase activity, acting on paired donors, with incorporation or reduction of molecular oxygen//monooxygenase activity//heme binding//iron ion binding	GO:0016021	integral component of membrane	--	--
c62453_g1_i0	0.14	0.73	0	0.37	0	0	0	762	--	--	--	--	--	--	--	--	--	--	--	--	--	--	--	--	--	--	--	--	--	--	--	--	--	--	--	--
c17153_g0_i0	0	0	0	0	1.86	2.26	3.44	1445	242033815	XP_002464302.1	493	2.6e-47	hypothetical protein SORBIDRAFT_01g015850 [Sorghum bicolor]	242033814	XM_002464257.1	250	7.93e-126	Sorghum bicolor hypothetical protein, mRNA	--	--	--	--	Q9FVV1	200	2.6e-14	GDSL esterase/lipase At1g71250 OS=Arabidopsis thaliana OX=3702 GN=At1g71250 PE=2 SV=1	PF11734	TilS substrate C-terminal domain	GO:0008033	tRNA processing	GO:0016879//GO:0016788//GO:0000166//GO:0005524	ligase activity, forming carbon-nitrogen bonds//hydrolase activity, acting on ester bonds//nucleotide binding//ATP binding	GO:0005737	cytoplasm	--	--
c53555_g1_i0	10.02	7.93	14.02	7.93	46.44	11.69	10.82	976	162459719	NP_001105068.1	789	8.4e-82	silencing gene B101 [Zea mays] >gi|14550116|gb|AAK67148.1|AF384038_1 silencing group B protein [Zea mays] >gi|414585242|tpg|DAA35813.1| TPA: putative acyl-CoA N-acyltransferases (NAT) family protein isoform 1 [Zea mays] >gi|414585243|tpg|DAA35814.1| TPA: putative acyl-CoA N-acyltransferases (NAT) family protein isoform 2 [Zea mays] >gi|645168628|gb|AIB05852.1| GNAT transcription factor, partial […	242077333	XM_002448558.1	622	0	Sorghum bicolor hypothetical protein, mRNA	K00670	E2.3.1.88	peptide alpha-N-acetyltransferase	http://www.genome.jp/dbget-bin/www_bget?ko:K00670	Q9FKI4	663	3.5e-68	N-terminal acetyltransferase A complex catalytic subunit NAA10 OS=Arabidopsis thaliana OX=3702 GN=NAA10 PE=1 SV=1	PF13673//PF13302//PF08445//PF00583//PF13508	Acetyltransferase (GNAT) domain//Acetyltransferase (GNAT) domain//FR47-like protein//Acetyltransferase (GNAT) family//Acetyltransferase (GNAT) domain	GO:0042967	acyl-carrier-protein biosynthetic process	GO:0008080//GO:0016747	N-acetyltransferase activity//transferase activity, transferring acyl groups other than amino-acyl groups	--	--	KOG3235	Subunit of the major N alpha-acetyltransferase
c18629_g0_i0	162.68	254.98	360.66	281.2	259.7	98.68	265.2	1795	514714022	XP_004952905.1	263	1.5e-20	PREDICTED: photosystem II 5 kDa protein, chloroplastic-like [Setaria italica]	242062123	XM_002452306.1	374	0	Sorghum bicolor hypothetical protein, mRNA	--	--	--	--	--	--	--	--	--	--	--	--	--	--	--	--	--	--
c53057_g0_i4	20.48	23.37	41.81	27.47	32.49	38.47	33.73	3499	992281473	KXG39505.1	2552	1.1e-285	hypothetical protein SORBI_001G392300 [Sorghum bicolor]	151427485	AK249534.1	1225	0	Hordeum vulgare subsp. vulgare cDNA clone: FLbaf46d20, mRNA sequence	K12820	DHX15, PRP43	pre-mRNA-splicing factor ATP-dependent RNA helicase DHX15/PRP43	http://www.genome.jp/dbget-bin/www_bget?ko:K12820	O22899	2231	1.9e-249	Probable pre-mRNA-splicing factor ATP-dependent RNA helicase DEAH3 OS=Arabidopsis thaliana OX=3702 GN=At2g47250 PE=2 SV=1	PF04408//PF00448//PF06414//PF00503//PF02562//PF03193//PF00005//PF00437//PF00270//PF09339	Helicase associated domain (HA2)//SRP54-type protein, GTPase domain//Zeta toxin//G-protein alpha subunit//PhoH-like protein//Protein of unknown function, DUF258//ABC transporter//Type II/IV secretion system protein//DEAD/DEAH box helicase//IclR helix-turn-helix domain	GO:0007165//GO:0007186//GO:0006355//GO:0006810//GO:0006614	signal transduction//G-protein coupled receptor signaling pathway//regulation of transcription, DNA-templated//transport//SRP-dependent cotranslational protein targeting to membrane	GO:0005524//GO:0004871//GO:0003924//GO:0005525//GO:0031683//GO:0003676//GO:0019001//GO:0016887//GO:0004386//GO:0003677//GO:0016301	ATP binding//signal transducer activity//GTPase activity//GTP binding//G-protein beta/gamma-subunit complex binding//nucleic acid binding//guanyl nucleotide binding//ATPase activity//helicase activity//DNA binding//kinase activity	--	--	KOG0925	mRNA splicing factor ATP-dependent RNA helicase
c60710_g0_i0	0.08	0.09	0.45	0.63	0.69	0.89	0.48	988	--	--	--	--	--	195594958	EU942604.1	73	1.33e-27	Zea mays clone 1522449 mRNA sequence	--	--	--	--	--	--	--	--	--	--	--	--	--	--	--	--	--	--
c39317_g0_i0	0.46	0	0.28	0.43	0.23	0	0.35	1599	545702072	XP_005703367.1	165	3.1e-09	hypothetical protein Gasu_55340 [Galdieria sulphuraria] >gi|452819795|gb|EME26847.1| hypothetical protein Gasu_55340 [Galdieria sulphuraria]	--	--	--	--	--	--	--	--	--	--	--	--	--	PF02434//PF00516	Fringe-like//Envelope glycoprotein GP120	--	--	GO:0016757	transferase activity, transferring glycosyl groups	GO:0016020//GO:0019031	membrane//viral envelope	--	--
c18265_g0_i0	0.19	0.12	0.58	0.56	0.87	0.56	0.27	2941	242035501	XP_002465145.1	3099	0	hypothetical protein SORBIDRAFT_01g032760 [Sorghum bicolor] >gi|241918999|gb|EER92143.1| hypothetical protein SORBI_001G340800 [Sorghum bicolor]	242035500	XM_002465100.1	2290	0	Sorghum bicolor hypothetical protein, mRNA	--	--	--	--	Q9LXX6	1892	3.3e-210	Exocyst complex component SEC15A OS=Arabidopsis thaliana OX=3702 GN=SEC15A PE=3 SV=2	PF04091	Exocyst complex subunit Sec15-like	GO:0006904	vesicle docking involved in exocytosis	--	--	GO:0000145	exocyst	KOG2176	Exocyst complex, subunit SEC15
c69966_g0_i0	15.86	12.83	18.18	13.87	19.9	21.25	27.34	2330	242079361	XP_002444449.1	3355	0	hypothetical protein SORBIDRAFT_07g022110 [Sorghum bicolor] >gi|241940799|gb|EES13944.1| hypothetical protein SORBI_007G146400 [Sorghum bicolor]	242079360	XM_002444404.1	1859	0	Sorghum bicolor hypothetical protein, mRNA	K00921	PIKFYVE, FAB1	1-phosphatidylinositol-3-phosphate 5-kinase	http://www.genome.jp/dbget-bin/www_bget?ko:K00921	Q9LUM0	1378	1e-150	1-phosphatidylinositol-3-phosphate 5-kinase FAB1B OS=Arabidopsis thaliana OX=3702 GN=FAB1B PE=2 SV=1	PF01504	Phosphatidylinositol-4-phosphate 5-Kinase	GO:0046488//GO:0046854	phosphatidylinositol metabolic process//phosphatidylinositol phosphorylation	GO:0005524//GO:0016307//GO:0046872	ATP binding//phosphatidylinositol phosphate kinase activity//metal ion binding	--	--	KOG0230	Phosphatidylinositol-4-phosphate 5-kinase and related FYVE finger-containing proteins
c64280_g0_i0	14.22	10.09	16.56	6.69	17.15	4.27	10.01	674	--	--	--	--	--	--	--	--	--	--	--	--	--	--	--	--	--	--	--	--	--	--	--	--	--	--	--	--
c8538_g0_i0	0	0	0.15	0	0	4.64	0	705	242079693	XP_002444615.1	699	1.6e-71	hypothetical protein SORBIDRAFT_07g024750 [Sorghum bicolor] >gi|241940965|gb|EES14110.1| hypothetical protein SORBI_007G175700 [Sorghum bicolor]	835988033	XM_004974101.2	463	0	PREDICTED: Setaria italica auxin-responsive protein SAUR36-like (LOC101759244), mRNA	--	--	--	--	B7F8P5	405	2.1e-38	Auxin-responsive protein SAUR36 OS=Oryza sativa subsp. japonica OX=39947 GN=SAUR39 PE=2 SV=1	PF15510//PF02519//PF04839	CENP-W protein//Auxin responsive protein//Plastid and cyanobacterial ribosomal protein (PSRP-3 / Ycf65)	GO:0007067//GO:0006412//GO:0042254//GO:0009926//GO:0051382//GO:0009733//GO:0046620	mitotic nuclear division//translation//ribosome biogenesis//auxin polar transport//kinetochore assembly//response to auxin//regulation of organ growth	GO:0003735//GO:0003677	structural constituent of ribosome//DNA binding	GO:0005840	ribosome	--	--
c52868_g0_i0	0	0	0	0	0	0	0	212	--	--	--	--	--	530278119	KF184971.1	169	1.07e-81	Saccharum hybrid cultivar R570 clone BAC 046L16 sequence, complete sequence	--	--	--	--	--	--	--	--	--	--	--	--	--	--	--	--	--	--
c64787_g7_i1	0.48	0.31	0.49	0.2	1.02	1.97	2.03	1217	413916832	AFW56764.1	430	4.4e-40	hypothetical protein ZEAMMB73_906936 [Zea mays]	670444598	XM_008664454.1	430	0	PREDICTED: Zea mays uncharacterized LOC103641046 (LOC103641046), mRNA	--	--	--	--	--	--	--	--	--	--	GO:0006357	regulation of transcription from RNA polymerase II promoter	--	--	GO:0032777	Piccolo NuA4 histone acetyltransferase complex	--	--
c58543_g0_i0	10.72	10.3	10.68	14.41	6.98	8.61	10.88	713	--	--	--	--	--	--	--	--	--	--	--	--	--	--	--	--	--	--	--	--	--	--	--	--	--	--	--	--
c46622_g2_i0	6.76	0	0	0	0	0	0	306	242053275	XP_002455783.1	268	6.8e-22	hypothetical protein SORBIDRAFT_03g025180 [Sorghum bicolor] >gi|241927758|gb|EES00903.1| hypothetical protein SORBI_003G186700 [Sorghum bicolor]	242053274	XM_002455738.1	146	1e-68	Sorghum bicolor hypothetical protein, mRNA	K11843	USP14, UBP6	ubiquitin carboxyl-terminal hydrolase 14	http://www.genome.jp/dbget-bin/www_bget?ko:K11843	Q84WC6	236	3.6e-19	Ubiquitin carboxyl-terminal hydrolase 7 OS=Arabidopsis thaliana OX=3702 GN=UBP7 PE=1 SV=1	--	--	GO:0016579//GO:0006511	protein deubiquitination//ubiquitin-dependent protein catabolic process	GO:0036459	ubiquitinyl hydrolase activity	--	--	KOG1872	Ubiquitin-specific protease
c10320_g0_i0	0	0.34	0.66	0	0	0	0	492	--	--	--	--	--	--	--	--	--	--	--	--	--	--	--	--	--	--	--	--	--	--	--	--	--	--	--	--
c49517_g0_i0	0	0.24	0.91	0.46	0.22	0	0	574	971519615	GAQ78556.1	218	8e-16	Lypoyltransferase mitochondrial-like [Klebsormidium flaccidum]	--	--	--	--	--	K03801	lipB	lipoyl(octanoyl) transferase	http://www.genome.jp/dbget-bin/www_bget?ko:K03801	Q29R99	238	4e-19	Putative lipoyltransferase 2, mitochondrial OS=Danio rerio OX=7955 GN=lipt2 PE=2 SV=1	--	--	--	--	--	--	--	--	KOG0325	Lipoyltransferase
c17762_g0_i0	0	0	0	0	0	0	0	261	--	--	--	--	--	--	--	--	--	--	--	--	--	--	--	--	--	--	--	--	--	--	--	--	--	--	--	--
c18790_g0_i0	12.99	0	0	0	0	0	0	229	--	--	--	--	--	386650100	JQ887198.1	140	1.55e-65	Zea mays isolate 5003 clone 1 GRMZM2G137409-like gene, partial sequence	--	--	--	--	--	--	--	--	--	--	--	--	--	--	--	--	--	--
c68565_g4_i0	1.11	2.05	4.58	6.02	0.96	0.48	1.81	1958	992276812	KXG35304.1	370	6.5e-33	hypothetical protein SORBI_002G155700 [Sorghum bicolor]	530278778	KF184778.1	75	2.07e-28	Saccharum hybrid cultivar R570 clone BAC 025L13 complete sequence	--	--	--	--	--	--	--	--	PF05529//PF01105//PF10186	B-cell receptor-associated protein 31-like//emp24/gp25L/p24 family/GOLD//Vacuolar sorting 38 and autophagy-related subunit 14	GO:0006886//GO:0006810//GO:0010508	intracellular protein transport//transport//positive regulation of autophagy	--	--	GO:0005783//GO:0016021	endoplasmic reticulum//integral component of membrane	--	--
c68449_g0_i0	2.17	4.37	2.11	3.39	2.88	2.85	4.03	2370	992162577	KXG25051.1	1249	9.3e-135	hypothetical protein SORBI_007G113600 [Sorghum bicolor]	670396484	XM_008680287.1	727	0	PREDICTED: Zea mays uncharacterized LOC103653361 (LOC103653361), mRNA	K00939	adk, AK	adenylate kinase	http://www.genome.jp/dbget-bin/www_bget?ko:K00939	Q0J6P7	1110	1.3e-119	Probable adenylate kinase 5, chloroplastic OS=Oryza sativa subsp. japonica OX=39947 GN=Os08g0288200 PE=2 SV=2	--	--	--	--	--	--	--	--	--	--
c6742_g3_i0	0	0	0	0	1.71	0.11	0.24	1131	--	--	--	--	--	530279108	KF184926.1	356	0	Saccharum hybrid cultivar R570 clone BAC 069I18 complete sequence	--	--	--	--	--	--	--	--	--	--	--	--	--	--	--	--	--	--
c67844_g0_i0	3.74	0	0	0	0	0	0	269	992155619	KXG19673.1	378	1e-34	hypothetical protein SORBI_010G096600, partial [Sorghum bicolor]	242095263	XM_002438077.1	172	3.04e-83	Sorghum bicolor hypothetical protein, mRNA	--	--	--	--	--	--	--	--	--	--	--	--	--	--	--	--	--	--
c59786_g0_i0	0.08	0.1	0.18	1.15	0.38	1.73	0.09	1012	530278164	AGT16191.1	1264	7.2e-137	permease [Saccharum hybrid cultivar R570]	242092741	XM_002436816.1	564	0	Sorghum bicolor hypothetical protein, mRNA	--	--	--	--	Q9ZQ89	821	1.8e-86	Ureide permease 2 OS=Arabidopsis thaliana OX=3702 GN=UPS2 PE=1 SV=2	PF07168//PF06800	Ureide permease//Sugar transport protein	GO:0034219//GO:0071705//GO:0008643	carbohydrate transmembrane transport//nitrogen compound transport//carbohydrate transport	GO:0015144	carbohydrate transmembrane transporter activity	GO:0016021	integral component of membrane	--	--
c63628_g2_i1	0	0	0	0	1.25	1.43	2.99	678	--	--	--	--	--	--	--	--	--	--	--	--	--	--	--	--	--	--	--	--	--	--	--	--	--	--	--	--
c25026_g2_i0	0	0	0.8	1.74	0	0	0	416	--	--	--	--	--	--	--	--	--	--	--	--	--	--	--	--	--	--	--	--	--	--	--	--	--	--	--	--
c70352_g1_i1	0.2	0.17	0.52	0.13	0.42	0.4	0.61	1507	242077879	XP_002443708.1	648	2.9e-65	hypothetical protein SORBIDRAFT_07g000645, partial [Sorghum bicolor]	242077878	XM_002443663.1	349	0	Sorghum bicolor hypothetical protein, mRNA	--	--	--	--	F4IXE7	370	5.2e-34	Increased DNA methylation 1 OS=Arabidopsis thaliana OX=3702 GN=IDM1 PE=1 SV=1	PF13508//PF00583	Acetyltransferase (GNAT) domain//Acetyltransferase (GNAT) family	GO:0042967	acyl-carrier-protein biosynthetic process	GO:0008270//GO:0008080	zinc ion binding//N-acetyltransferase activity	--	--	--	--
c21339_g5_i0	0	0	0	0	0	0	1.02	510	--	--	--	--	--	--	--	--	--	--	--	--	--	--	--	--	--	--	--	--	--	--	--	--	--	--	--	--
c52453_g0_i0	0	0	0.29	0	0.19	0.8	0.11	1372	--	--	--	--	--	--	--	--	--	--	--	--	--	--	--	--	--	--	--	--	--	--	--	--	--	--	--	--
c33765_g1_i0	14.44	18.67	18.96	11.72	18.21	19.89	19.51	1857	992272322	KXG32441.1	1679	1e-184	hypothetical protein SORBI_003G155300 [Sorghum bicolor]	242089614	XM_002440595.1	898	0	Sorghum bicolor hypothetical protein, mRNA	K00382	DLD, lpd, pdhD	dihydrolipoamide dehydrogenase	http://www.genome.jp/dbget-bin/www_bget?ko:K00382	A8MS68	1517	6.3e-167	Dihydrolipoyl dehydrogenase 1, chloroplastic OS=Arabidopsis thaliana OX=3702 GN=LPD1 PE=2 SV=1	PF02852//PF07992	Pyridine nucleotide-disulphide oxidoreductase, dimerisation domain//Pyridine nucleotide-disulphide oxidoreductase	GO:0045454//GO:0055114	cell redox homeostasis//oxidation-reduction process	GO:0016491	oxidoreductase activity	--	--	KOG1335	Dihydrolipoamide dehydrogenase
c68449_g2_i5	17.61	19.85	30.02	29.35	34.99	18.94	32.36	3315	992162577	KXG25051.1	1479	2.8e-161	hypothetical protein SORBI_007G113600 [Sorghum bicolor]	670396484	XM_008680287.1	802	0	PREDICTED: Zea mays uncharacterized LOC103653361 (LOC103653361), mRNA	K00939	adk, AK	adenylate kinase	http://www.genome.jp/dbget-bin/www_bget?ko:K00939	Q0J6P7	1287	5.3e-140	Probable adenylate kinase 5, chloroplastic OS=Oryza sativa subsp. japonica OX=39947 GN=Os08g0288200 PE=2 SV=2	PF06414//PF02224	Zeta toxin//Cytidylate kinase	GO:0006139//GO:0006206	nucleobase-containing compound metabolic process//pyrimidine nucleobase metabolic process	GO:0005524//GO:0016301//GO:0004127	ATP binding//kinase activity//cytidylate kinase activity	--	--	KOG3078	Adenylate kinase
c3470_g0_i0	0	0	0	0	6.53	0	0	306	--	--	--	--	--	--	--	--	--	--	--	--	--	--	--	--	--	--	--	--	--	--	--	--	--	--	--	--
c18442_g0_i0	0.46	0.55	0	0	0	0.49	0.61	416	--	--	--	--	--	--	--	--	--	--	--	--	--	--	--	--	--	--	--	--	--	--	--	--	--	--	--	--
c5899_g0_i0	0	0	0.84	1.68	4.17	2.19	0	370	--	--	--	--	--	--	--	--	--	--	--	--	--	--	--	--	--	--	--	--	--	--	--	--	--	--	--	--
c25068_g0_i0	0.26	0.31	1.2	0.3	0	0	0	510	514760504	XP_004964557.1	381	8.9e-35	PREDICTED: uncharacterized protein LOC101772275 [Setaria italica] >gi|944245002|gb|KQL09296.1| hypothetical protein SETIT_007528mg [Setaria italica]	--	--	--	--	--	--	--	--	--	--	--	--	--	--	--	--	--	--	--	GO:0016020	membrane	--	--
c56171_g0_i0	0.42	0	0.49	0.49	0	0	0.8	557	--	--	--	--	--	195598880	EU946526.1	75	5.63e-29	Zea mays clone 315134 mRNA sequence	--	--	--	--	--	--	--	--	--	--	--	--	--	--	--	--	--	--
c63312_g0_i0	0.41	2.44	1.91	1.92	0	0.44	1.07	461	--	--	--	--	--	--	--	--	--	--	--	--	--	--	--	--	--	--	--	--	--	--	--	--	--	--	--	--
c67261_g0_i0	4.69	5.19	96.48	26.09	64.84	25.62	14.27	1033	413956284	AFW88933.1	1219	1.2e-131	hypothetical protein ZEAMMB73_030639 [Zea mays]	226501937	NM_001152706.1	701	0	Zea mays phosphoenolpyruvate carboxykinase homolog 2 (pck2), mRNA >gi|219886072|gb|BT054804.1| Zea mays full-length cDNA clone ZM_BFb0066I16 mRNA, complete cds	K01610	E4.1.1.49, pckA	phosphoenolpyruvate carboxykinase (ATP)	http://www.genome.jp/dbget-bin/www_bget?ko:K01610	Q9SLZ0	1006	6.3e-108	Phosphoenolpyruvate carboxykinase (ATP) OS=Zea mays OX=4577 PE=2 SV=1	PF01293	Phosphoenolpyruvate carboxykinase	GO:0006099//GO:0015976//GO:0006094	tricarboxylic acid cycle//carbon utilization//gluconeogenesis	GO:0005524//GO:0004612	ATP binding//phosphoenolpyruvate carboxykinase (ATP) activity	--	--	--	--
c39788_g0_i2	0.04	0	0.04	0	0.68	0.91	0.74	2298	--	--	--	--	--	165875174	EU368364.1	61	1.48e-20	Uncultured Poaceae clone 136 18S ribosomal RNA gene, partial sequence	--	--	--	--	--	--	--	--	--	--	--	--	--	--	--	--	--	--
c45790_g1_i0	0.98	1.18	0	0	0	1.01	2.79	341	242041207	XP_002467998.1	131	5.8e-06	hypothetical protein SORBIDRAFT_01g037820 [Sorghum bicolor]	--	--	--	--	--	--	--	--	--	--	--	--	--	--	--	--	--	--	--	--	--	--	--
c4175_g0_i0	0	0	0	0	16.58	2.18	5.85	490	242082588	XP_002441719.1	386	2.3e-35	hypothetical protein SORBIDRAFT_08g001240 [Sorghum bicolor]	--	--	--	--	--	--	--	--	--	P93248	180	1.8e-12	Bark leucoagglutinin (Fragment) OS=Maackia amurensis OX=37501 GN=MAL PE=2 SV=1	PF03388//PF00139//PF07148//PF12106	Legume-like lectin family//Legume lectin domain//Maltose operon periplasmic protein precursor (MalM)//Colicin C terminal ribonuclease domain	GO:0008643//GO:0051252	carbohydrate transport//regulation of RNA metabolic process	GO:0030246//GO:0004540//GO:0005488	carbohydrate binding//ribonuclease activity//binding	GO:0042597//GO:0016020	periplasmic space//membrane	--	--
c65311_g1_i0	2.25	7.19	3.63	3.64	0	0	0	363	--	--	--	--	--	242049211	XM_002462305.1	66	3.58e-24	Sorghum bicolor hypothetical protein, mRNA	--	--	--	--	--	--	--	--	--	--	--	--	--	--	--	--	--	--
c5814_g0_i0	0	0	0	0	0	0.78	0	1056	992158219	KXG21569.1	161	6e-09	hypothetical protein SORBI_009G081200 [Sorghum bicolor]	--	--	--	--	--	--	--	--	--	--	--	--	--	--	--	--	--	--	--	--	--	--	--
c46093_g0_i0	0	0	0	0	0	0.87	0	354	414867167	DAA45724.1	284	1.1e-23	TPA: putative ubiquinone biiosynthesis COQ9 family protein [Zea mays]	670360280	XR_564997.1	164	1.16e-78	PREDICTED: Zea mays ubiquinone biosynthesis protein COQ9 (LOC100283539), transcript variant X1, misc_RNA	K18587	COQ9	ubiquinone biosynthesis protein COQ9	http://www.genome.jp/dbget-bin/www_bget?ko:K18587	--	--	--	--	--	--	--	--	--	--	--	--	--	--
c35862_g0_i0	2	3.09	12.7	7.04	5.98	3.07	3.41	997	--	--	--	--	--	--	--	--	--	--	--	--	--	--	--	--	--	--	--	--	--	--	--	--	--	--	--	--
c41004_g1_i0	0	0	0.6	0	0.88	0.28	0.66	511	--	--	--	--	--	--	--	--	--	--	--	--	--	--	--	--	--	--	--	--	--	--	--	--	--	--	--	--
c60130_g3_i0	0	0	0.45	0	0.45	1.25	1.64	439	242078485	XP_002444011.1	285	1e-23	hypothetical protein SORBIDRAFT_07g005830 [Sorghum bicolor]	242078484	XM_002443966.1	213	8.46e-106	Sorghum bicolor hypothetical protein, mRNA	K14423	SMO1	4,4-dimethyl-9beta,19-cyclopropylsterol-4alpha-methyl oxidase	http://www.genome.jp/dbget-bin/www_bget?ko:K14423	Q9AV39	182	9.5e-13	Very-long-chain aldehyde decarbonylase GL1-10 OS=Oryza sativa subsp. japonica OX=39947 GN=GL1-10 PE=2 SV=1	PF04207	Tetrahydromethanopterin S-methyltransferase, subunit D	GO:0055114//GO:0006814//GO:0046656//GO:0006633	oxidation-reduction process//sodium ion transport//folic acid biosynthetic process//fatty acid biosynthetic process	GO:0005506//GO:0016491//GO:0030269	iron ion binding//oxidoreductase activity//tetrahydromethanopterin S-methyltransferase activity	GO:0012506//GO:0005737//GO:0016021	vesicle membrane//cytoplasm//integral component of membrane	--	--
c8292_g2_i1	0.11	0.41	0	0	1.8	2.53	2.87	1240	--	--	--	--	--	530279151	KF184968.1	45	6.17e-12	Saccharum hybrid cultivar R570 clone BAC 261M16 complete sequence	--	--	--	--	--	--	--	--	--	--	--	--	--	--	--	--	--	--
c62324_g0_i0	0	12.95	28.77	0	0	0	0	234	--	--	--	--	--	--	--	--	--	--	--	--	--	--	--	--	--	--	--	--	--	--	--	--	--	--	--	--
c16719_g1_i0	2.86	3.69	1.95	4.76	0.39	0.4	1.17	758	--	--	--	--	--	530279055	KF184897.1	330	1.37e-170	Saccharum hybrid cultivar R570 clone BAC 028D11 complete sequence	--	--	--	--	--	--	--	--	--	--	--	--	--	--	--	--	--	--
c61225_g0_i0	11.5	12.13	17.69	17.04	15.52	12.71	21.29	1775	992272923	KXG32980.1	1467	3.7e-160	hypothetical protein SORBI_003G234900 [Sorghum bicolor]	242058144	XM_002458173.1	987	0	Sorghum bicolor hypothetical protein, mRNA	K06941	rlmN	23S rRNA (adenine2503-C2)-methyltransferase	http://www.genome.jp/dbget-bin/www_bget?ko:K06941	Q39S71	652	1.2e-66	Dual-specificity RNA methyltransferase RlmN OS=Geobacter metallireducens (strain GS-15 / ATCC 53774 / DSM 7210) OX=269799 GN=rlmN PE=3 SV=1	PF04055//PF05697//PF15270	Radical SAM superfamily//Bacterial trigger factor protein (TF)//Metallo-carboxypeptidase inhibitor	GO:0015031//GO:0006457	protein transport//protein folding	GO:0008191//GO:0051536//GO:0003824	metalloendopeptidase inhibitor activity//iron-sulfur cluster binding//catalytic activity	--	--	--	--
c23395_g0_i0	0.48	1.15	0.57	6.85	0	0	0	410	566259650	XP_006389381.1	394	2.2e-36	hypothetical protein POPTR_0026s00240g [Populus trichocarpa] >gi|550312156|gb|ERP48295.1| hypothetical protein POPTR_0026s00240g [Populus trichocarpa]	965607001	AP015041.1	67	1.14e-24	Vigna angularis var. angularis DNA, chromosome 8, almost complete sequence, cultivar: Shumari	--	--	--	--	Q9LUS7	365	5.3e-34	Rapid alkalinization factor 23 OS=Arabidopsis thaliana OX=3702 GN=RALF23 PE=1 SV=1	--	--	GO:0019722//GO:0007165	calcium-mediated signaling//signal transduction	GO:0004871	signal transducer activity	GO:0005622//GO:0009506	intracellular//plasmodesma	--	--
c52193_g0_i0	0	0	0	0	0	0	0	228	--	--	--	--	--	670361625	XR_555069.1	63	9.84e-23	PREDICTED: Zea mays uncharacterized LOC103630446 (LOC103630446), transcript variant X2, ncRNA	--	--	--	--	--	--	--	--	--	--	--	--	--	--	--	--	--	--
c39027_g0_i0	9.38	14.79	10.01	20.26	11.49	10.74	14.04	678	242050784	XP_002463136.1	343	3e-30	hypothetical protein SORBIDRAFT_02g038360 [Sorghum bicolor]	242050783	XM_002463091.1	317	2.06e-163	Sorghum bicolor hypothetical protein, mRNA	--	--	--	--	--	--	--	--	--	--	--	--	--	--	--	--	--	--
c23216_g0_i0	1.14	0.77	0.73	0.59	1.32	2.41	1.56	1352	242056027	XP_002457159.1	1107	1.5e-118	hypothetical protein SORBIDRAFT_03g002390 [Sorghum bicolor] >gi|241929134|gb|EES02279.1| hypothetical protein SORBI_003G024900 [Sorghum bicolor]	242056026	XM_002457114.1	614	0	Sorghum bicolor hypothetical protein, mRNA	--	--	--	--	O23299	470	1.2e-45	Enoyl-CoA delta isomerase 2, peroxisomal OS=Arabidopsis thaliana OX=3702 GN=ECI2 PE=1 SV=1	PF16113//PF00681//PF00378	Enoyl-CoA hydratase/isomerase//Plectin repeat//Enoyl-CoA hydratase/isomerase	GO:0006552//GO:0006574//GO:0019482//GO:0008152//GO:0006550	leucine catabolic process//valine catabolic process//beta-alanine metabolic process//metabolic process//isoleucine catabolic process	GO:0003860//GO:0003824	3-hydroxyisobutyryl-CoA hydrolase activity//catalytic activity	GO:0005856	cytoskeleton	--	--
c35772_g0_i0	3.93	0	0	0	0	0	0	298	--	--	--	--	--	--	--	--	--	--	--	--	--	--	--	--	--	--	--	--	--	--	--	--	--	--	--	--
c70628_g0_i1	0	0	0.56	0.79	1.31	0.73	1.29	640	--	--	--	--	--	--	--	--	--	--	--	--	--	--	--	--	--	--	--	--	--	--	--	--	--	--	--	--
c19048_g0_i0	0.35	0.85	0.77	0.46	0.6	3	1.06	4201	992156581	KXG20574.1	6284	0	hypothetical protein SORBI_010G222900 [Sorghum bicolor]	670438934	XM_008661667.1	3407	0	PREDICTED: Zea mays protein PRD1 (LOC103638879), mRNA	--	--	--	--	O23277	1991	1.6e-221	Protein PRD1 OS=Arabidopsis thaliana OX=3702 GN=PRD1 PE=1 SV=3	--	--	--	--	--	--	--	--	--	--
c37055_g1_i0	0	0	0.44	0	0	0.41	0.5	442	13435243	AAK26118.1	674	8.2e-69	putative gag-pol polyprotein [Oryza sativa Japonica Group]	937906879	AP014959.1	341	5.96e-177	Oryza sativa Japonica Group DNA, chromosome 3, cultivar: Nipponbare, complete sequence	--	--	--	--	P10978	314	4.7e-28	Retrovirus-related Pol polyprotein from transposon TNT 1-94 OS=Nicotiana tabacum OX=4097 PE=2 SV=1	PF00665	Integrase core domain	GO:0015074//GO:0006310	DNA integration//DNA recombination	GO:0008270//GO:0003677	zinc ion binding//DNA binding	--	--	--	--
c51570_g0_i1	0.97	0.54	1.31	0.81	0	0.07	0	1145	242079439	XP_002444488.1	246	9e-19	hypothetical protein SORBIDRAFT_07g022710 [Sorghum bicolor] >gi|241940838|gb|EES13983.1| hypothetical protein SORBI_007G153400 [Sorghum bicolor]	955720866	XM_012846991.2	152	1.88e-71	PREDICTED: Setaria italica putative clathrin assembly protein At1g25240 (LOC101758424), mRNA	--	--	--	--	Q9FRH3	164	3e-10	Putative clathrin assembly protein At1g25240 OS=Arabidopsis thaliana OX=3702 GN=At1g25240 PE=3 SV=1	PF07651	ANTH domain	--	--	GO:0005543	phospholipid binding	--	--	--	--
c68445_g0_i0	0.49	0.71	0	0.51	0	0	0.17	705	--	--	--	--	--	--	--	--	--	--	--	--	--	--	--	--	--	--	PF01076//PF04998	Plasmid recombination enzyme//RNA polymerase Rpb1, domain 5	GO:0006144//GO:0006206//GO:0006351//GO:0006310	purine nucleobase metabolic process//pyrimidine nucleobase metabolic process//transcription, DNA-templated//DNA recombination	GO:0003677//GO:0003899	DNA binding//DNA-directed RNA polymerase activity	GO:0005730//GO:0005727	nucleolus//extrachromosomal circular DNA	--	--
c56665_g1_i0	0.1	0.72	1.09	0.28	0.09	20.23	0	1241	242084358	XP_002442604.1	388	3.3e-35	hypothetical protein SORBIDRAFT_08g022860 [Sorghum bicolor]	242084357	XM_002442559.1	373	0	Sorghum bicolor hypothetical protein, mRNA	--	--	--	--	--	--	--	--	PF09281	Taq polymerase, exonuclease	GO:0006260//GO:0006281	DNA replication//DNA repair	GO:0001882//GO:0003887	nucleoside binding//DNA-directed DNA polymerase activity	GO:0042575	DNA polymerase complex	--	--
c40089_g1_i0	6.91	9.28	25.31	14.96	20.9	6.96	10.39	1136	226500950	NP_001148011.1	449	2.6e-42	sialin [Zea mays] >gi|195615108|gb|ACG29384.1| sialin [Zea mays]	226500949	NM_001154539.1	315	4.56e-162	Zea mays sialin (LOC100281620), mRNA >gi|195615107|gb|EU957266.1| Zea mays clone 1587451 sialin mRNA, complete cds	K08193	SLC17A	MFS transporter, ACS family, solute carrier family 17 (sodium-dependent inorganic phosphate cotransporter), other	http://www.genome.jp/dbget-bin/www_bget?ko:K08193	Q9SDI4	258	3.8e-21	Probable anion transporter 1, chloroplastic OS=Oryza sativa subsp. japonica OX=39947 GN=PHT4;1 PE=2 SV=1	--	--	GO:0055085	transmembrane transport	--	--	GO:0016021	integral component of membrane	--	--
c28988_g1_i1	0.67	0.16	1.39	0.87	0.49	0.69	0.2	2059	22208464	AAM94293.1	1577	7.5e-173	putative reverse transcriptase [Sorghum bicolor]	--	--	--	--	--	--	--	--	--	P0C2F6	346	4.3e-31	Putative ribonuclease H protein At1g65750 OS=Arabidopsis thaliana OX=3702 GN=At1g65750 PE=3 SV=1	--	--	--	--	--	--	--	--	--	--
c71081_g1_i0	0	0.57	0.13	0.41	0	2.65	0.58	759	242045234	XP_002460488.1	332	6.4e-29	hypothetical protein SORBIDRAFT_02g029270 [Sorghum bicolor]	242045233	XM_002460443.1	163	9.41e-78	Sorghum bicolor hypothetical protein, mRNA	--	--	--	--	Q76CY8	272	6e-23	Meiosis-specific protein PAIR2 OS=Oryza sativa subsp. japonica OX=39947 GN=PAIR2 PE=2 SV=1	--	--	--	--	--	--	--	--	--	--
c11466_g0_i0	0	0	0	0	0	0	0	312	530278717	AGT16659.1	359	1.9e-32	hypothetical protein SHCRBa_026_H12_F_90 [Saccharum hybrid cultivar R570]	530278713	KF184739.1	306	1.16e-157	Saccharum hybrid cultivar R570 clone BAC 026H12 complete sequence	--	--	--	--	--	--	--	--	--	--	--	--	--	--	--	--	--	--
c70032_g0_i0	0.27	0.64	0.62	0	0	0.29	0	504	--	--	--	--	--	--	--	--	--	--	--	--	--	--	--	--	--	--	--	--	--	--	--	--	--	--	--	--
c48949_g2_i0	1.4	0.57	2.68	0.51	2.03	0.38	0.61	1675	--	--	--	--	--	--	--	--	--	--	--	--	--	--	--	--	--	--	--	--	--	--	--	--	--	--	--	--
c31524_g5_i1	0	0	0	0	1.6	0.91	3.35	813	--	--	--	--	--	--	--	--	--	--	--	--	--	--	--	--	--	--	--	--	--	--	--	--	--	--	--	--
c18601_g0_i0	0	0	0	0	0	0	0	244	414887120	DAA63134.1	260	4.6e-21	TPA: hypothetical protein ZEAMMB73_024906 [Zea mays] >gi|414887121|tpg|DAA63135.1| TPA: hypothetical protein ZEAMMB73_024906 [Zea mays]	--	--	--	--	--	K04718	SPHK	sphingosine kinase	http://www.genome.jp/dbget-bin/www_bget?ko:K04718	F2Y4A3	145	1e-08	Sphingosine kinase 2 OS=Arabidopsis thaliana OX=3702 GN=SPHK2 PE=1 SV=1	--	--	--	--	--	--	--	--	--	--
c71667_g0_i1	0.34	0.94	0.51	0.28	0.63	2.21	2.34	2584	992156691	KXG20673.1	3290	0	hypothetical protein SORBI_010G237200 [Sorghum bicolor]	670411097	XM_008648443.1	1402	0	PREDICTED: Zea mays uncharacterized LOC103628194 (LOC103628194), mRNA	--	--	--	--	Q54I39	131	4.6e-06	IST1-like protein OS=Dictyostelium discoideum OX=44689 GN=DDB_G0289029 PE=3 SV=1	PF03398	Regulator of Vps4 activity in the MVB pathway	GO:0015031	protein transport	--	--	--	--	--	--
c43724_g5_i0	0.17	0.25	1.18	0	0.19	0	0	647	937916741	BAS91660.1	203	4.9e-14	Os04g0679800, partial [Oryza sativa Japonica Group]	670447121	XM_008665510.1	133	3.78e-61	PREDICTED: Zea mays uncharacterized LOC103642202 (LOC103642202), mRNA	--	--	--	--	Q9M022	144	3.6e-08	E3 ubiquitin-protein ligase AIRP2 OS=Arabidopsis thaliana OX=3702 GN=AIRP2 PE=1 SV=1	--	--	--	--	--	--	GO:0016021	integral component of membrane	--	--
c33921_g0_i0	0.27	0.96	2.45	0.15	2.08	35.06	0.99	705	924442993	ALB78128.1	991	2.3e-105	cellulose synthase catalytic subunit 1 [Miscanthus lutarioriparius]	924442992	KP828438.1	635	0	Miscanthus lutarioriparius cellulose synthase catalytic subunit 1 (CesA1) mRNA, complete cds	K10999	CESA	cellulose synthase A	http://www.genome.jp/dbget-bin/www_bget?ko:K10999	A2Y0X2	689	2.5e-71	Probable cellulose synthase A catalytic subunit 1 [UDP-forming] OS=Oryza sativa subsp. indica OX=39946 GN=CESA1 PE=3 SV=1	--	--	GO:0071555//GO:0005982//GO:0006011//GO:0005985//GO:0030244	cell wall organization//starch metabolic process//UDP-glucose metabolic process//sucrose metabolic process//cellulose biosynthetic process	GO:0016760//GO:0046872	cellulose synthase (UDP-forming) activity//metal ion binding	GO:0016021//GO:0005886	integral component of membrane//plasma membrane	--	--
c19844_g0_i0	1.03	0	0	1.85	1.21	0.55	0	401	--	--	--	--	--	--	--	--	--	--	--	--	--	--	--	--	--	--	--	--	--	--	--	--	--	--	--	--
c68827_g0_i0	0	0	0	0	7.77	0	8.81	254	--	--	--	--	--	727346039	HG531804.1	224	3.53e-112	Saccharum hybrid cultivar R570_BAC clone Sh245F09	--	--	--	--	--	--	--	--	--	--	--	--	--	--	--	--	--	--
c20527_g0_i0	0.09	0	0.2	0	0	0.59	0	917	242047432	XP_002461462.1	784	3e-81	hypothetical protein SORBIDRAFT_02g003036, partial [Sorghum bicolor]	--	--	--	--	--	--	--	--	--	--	--	--	--	--	--	--	--	--	--	--	--	--	--
c43892_g1_i1	26.02	26.95	30.61	40.09	38.81	26.3	47.12	3378	670366790	XP_008664806.1	2891	0	PREDICTED: katanin p80 WD40 repeat-containing subunit B1 homolog isoform X1 [Zea mays]	670366789	XM_008666584.1	1836	0	PREDICTED: Zea mays katanin p80 WD40 repeat-containing subunit B1 homolog (LOC103643412), transcript variant X1, mRNA	K18643	KATNB1	katanin p80 WD40 repeat-containing subunit B1	http://www.genome.jp/dbget-bin/www_bget?ko:K18643	Q8H0T9	430	1.3e-40	Katanin p80 WD40 repeat-containing subunit B1 homolog OS=Arabidopsis thaliana OX=3702 GN=At5g23430 PE=2 SV=3	PF00400	WD domain, G-beta repeat	--	--	GO:0005515	protein binding	--	--	--	--
c23550_g0_i0	2.91	6.58	4.13	5.68	5.53	9.1	5	468	--	--	--	--	--	--	--	--	--	--	--	--	--	--	--	--	--	--	--	--	--	--	--	--	--	--	--	--
c57824_g1_i0	0	0	0	10.61	0	0	0	294	--	--	--	--	--	--	--	--	--	--	--	--	--	--	--	--	--	--	--	--	--	--	--	--	--	--	--	--
c55225_g0_i1	2.68	2.37	2.97	1.65	0.99	1.8	1.6	2222	992282446	KXG40407.1	237	1.9e-17	hypothetical protein SORBI_001G540200 [Sorghum bicolor]	242037254	XM_002465977.1	440	0	Sorghum bicolor hypothetical protein, mRNA	--	--	--	--	--	--	--	--	PF09507	DNA polymerase subunit Cdc27	GO:0006260	DNA replication	--	--	GO:0005634	nucleus	--	--
c58465_g0_i1	0.22	0.16	0.3	2.26	0.15	0	0.27	1520	657985532	XP_008384865.1	542	5.7e-53	PREDICTED: serine/arginine-rich splicing factor SR45a isoform X3 [Malus domestica]	1000963367	XM_002520391.2	180	6.83e-87	PREDICTED: Ricinus communis serine/arginine-rich splicing factor SR45a (LOC8279777), transcript variant X2, mRNA	--	--	--	--	Q84TH4	465	5e-45	Serine/arginine-rich splicing factor SR45a OS=Arabidopsis thaliana OX=3702 GN=SR45A PE=1 SV=1	PF00076	RNA recognition motif. (a.k.a. RRM, RBD, or RNP domain)	--	--	GO:0003676	nucleic acid binding	--	--	KOG4661	Hsp27-ERE-TATA-binding protein/Scaffold attachment factor (SAF-B)
c25897_g2_i0	11.13	6.7	9.45	33.18	14.02	7.13	10.05	3227	992170447	EES05554.2	2557	2.7e-286	hypothetical protein SORBI_004G244300 [Sorghum bicolor]	670410116	XM_008647999.1	1470	0	PREDICTED: Zea mays formin-like protein 16 (LOC103627700), mRNA	--	--	--	--	A3AB67	1968	5.6e-219	Formin-like protein 16 OS=Oryza sativa subsp. japonica OX=39947 GN=FH16 PE=2 SV=1	PF05722//PF04492	Ustilago B locus mating-type protein//Bacteriophage replication protein O	GO:0006355//GO:0006260	regulation of transcription, DNA-templated//DNA replication	GO:0003677//GO:0003700	DNA binding//transcription factor activity, sequence-specific DNA binding	GO:0005634//GO:0005667	nucleus//transcription factor complex	--	--
c14450_g0_i0	17.74	17.83	16.37	18.57	15.33	14.35	17.76	835	242094114	XP_002437547.1	923	2.1e-97	hypothetical protein SORBIDRAFT_10g029170 [Sorghum bicolor] >gi|241915770|gb|EER88914.1| hypothetical protein SORBI_010G253800 [Sorghum bicolor]	242094113	XM_002437502.1	597	0	Sorghum bicolor hypothetical protein, mRNA	--	--	--	--	Q8W4B2	175	1.2e-11	Protein APEM9 OS=Arabidopsis thaliana OX=3702 GN=APEM9 PE=1 SV=1	--	--	GO:0043574	peroxisomal transport	--	--	GO:0016021//GO:0005730//GO:0005777	integral component of membrane//nucleolus//peroxisome	--	--
c18775_g5_i1	1.67	1.08	3.85	1.63	4.32	6.03	9.12	1380	242050986	XP_002463237.1	189	4.4e-12	hypothetical protein SORBIDRAFT_02g040320 [Sorghum bicolor] >gi|241926614|gb|EER99758.1| hypothetical protein SORBI_002G386900 [Sorghum bicolor] >gi|992278430|gb|KXG36768.1| hypothetical protein SORBI_002G386900 [Sorghum bicolor] >gi|992278433|gb|KXG36771.1| hypothetical protein SORBI_002G386900 [Sorghum bicolor]	242050985	XM_002463192.1	118	1.81e-52	Sorghum bicolor hypothetical protein, mRNA	K06176	truD, PUS7	tRNA pseudouridine13 synthase	http://www.genome.jp/dbget-bin/www_bget?ko:K06176	--	--	--	--	--	--	GO:0001522	pseudouridine synthesis	GO:0009982//GO:0003723	pseudouridine synthase activity//RNA binding	GO:0005634	nucleus	--	--
c11573_g0_i0	0	0.8	1.17	0.79	0.77	0.72	0	462	530278432	AGT16418.1	166	6.9e-10	hypothetical protein SHCRBa_015_D16_F_90 [Saccharum hybrid cultivar R570]	530279653	KF184961.1	233	6.79e-117	Saccharum hybrid cultivar R570 clone BAC 151D24 complete sequence	--	--	--	--	--	--	--	--	--	--	--	--	--	--	--	--	--	--
c24007_g0_i0	0.34	0.27	0.21	0.52	0.29	0	0.14	1741	--	--	--	--	--	--	--	--	--	--	--	--	--	--	Q7RTV5	163	6e-10	Peroxiredoxin-like 2C OS=Homo sapiens OX=9606 GN=PRXL2C PE=2 SV=1	--	--	--	--	--	--	--	--	--	--
c31671_g3_i0	14.56	13.21	5.09	13.14	3.8	3.81	11.27	2029	242077508	XP_002448690.1	2010	4.5e-223	hypothetical protein SORBIDRAFT_06g031600 [Sorghum bicolor] >gi|241939873|gb|EES13018.1| hypothetical protein SORBI_006G251000 [Sorghum bicolor]	242077507	XM_002448645.1	1426	0	Sorghum bicolor hypothetical protein, mRNA	--	--	--	--	Q9SFB6	1490	9.4e-164	MAP3K epsilon protein kinase 2 OS=Arabidopsis thaliana OX=3702 GN=MAP3KE2 PE=2 SV=1	--	--	GO:0016310//GO:0007178//GO:0009069//GO:0023014	phosphorylation//transmembrane receptor protein serine/threonine kinase signaling pathway//serine family amino acid metabolic process//signal transduction by protein phosphorylation	GO:0004702//GO:0005524	receptor signaling protein serine/threonine kinase activity//ATP binding	GO:0005737	cytoplasm	--	--
c66790_g0_i0	0.95	0.57	1.36	1.93	0.27	0	0.3	530	--	--	--	--	--	--	--	--	--	--	--	--	--	--	--	--	--	--	--	--	--	--	--	--	--	--	--	--
c68187_g3_i0	3.4	5.37	8.6	12.41	4.51	1.28	2.87	1530	242072956	XP_002446414.1	879	4.8e-92	hypothetical protein SORBIDRAFT_06g015600 [Sorghum bicolor] >gi|241937597|gb|EES10742.1| hypothetical protein SORBI_006G069300 [Sorghum bicolor] >gi|992164266|gb|KXG26233.1| hypothetical protein SORBI_006G069300 [Sorghum bicolor]	242072955	XM_002446369.1	446	0	Sorghum bicolor hypothetical protein, mRNA	K01674	cah	carbonic anhydrase	http://www.genome.jp/dbget-bin/www_bget?ko:K01674	O04846	396	5.1e-37	Alpha carbonic anhydrase 1, chloroplastic OS=Arabidopsis thaliana OX=3702 GN=ACA1 PE=1 SV=2	--	--	GO:0006807//GO:0006730	nitrogen compound metabolic process//one-carbon metabolic process	GO:0008270//GO:0004089	zinc ion binding//carbonate dehydratase activity	--	--	KOG0382	Carbonic anhydrase
c27500_g0_i0	0.15	0.37	1.4	0.35	0.68	0.51	0	656	--	--	--	--	--	--	--	--	--	--	--	--	--	--	--	--	--	--	PF00010//PF01298//PF09726	Helix-loop-helix DNA-binding domain//Transferrin binding protein-like solute binding protein//Transmembrane protein	--	--	GO:0046983	protein dimerization activity	GO:0016021//GO:0016020	integral component of membrane//membrane	--	--
c45853_g0_i0	0.33	0.07	0.12	0.94	0.3	0.12	0.27	1288	635370694	CCI41131.1	788	1.4e-81	unnamed protein product [Albugo candida]	627809278	XM_007679797.1	127	1.67e-57	Baudoinia panamericana UAMH 10762 hypothetical protein mRNA	K11517	HAO	(S)-2-hydroxy-acid oxidase	http://www.genome.jp/dbget-bin/www_bget?ko:K11517	Q9WU19	812	2.5e-85	Hydroxyacid oxidase 1 OS=Mus musculus OX=10090 GN=Hao1 PE=1 SV=1	PF01097//PF01070//PF03060//PF00478//PF00977//PF01180//PF01645	Arthropod defensin//FMN-dependent dehydrogenase//Nitronate monooxygenase//IMP dehydrogenase / GMP reductase domain//Histidine biosynthesis protein//Dihydroorotate dehydrogenase//Conserved region in glutamate synthase	GO:0055114//GO:0006537//GO:0006807//GO:0006952//GO:0000105	oxidation-reduction process//glutamate biosynthetic process//nitrogen compound metabolic process//defense response//histidine biosynthetic process	GO:0016627//GO:0016491//GO:0016638//GO:0003824//GO:0018580//GO:0015930	oxidoreductase activity, acting on the CH-CH group of donors//oxidoreductase activity//oxidoreductase activity, acting on the CH-NH2 group of donors//catalytic activity//nitronate monooxygenase activity//glutamate synthase activity	GO:0005737	cytoplasm	KOG0538	Glycolate oxidase
c49611_g0_i0	14.85	16.07	13.62	15.28	10.12	14.05	18.59	2981	242045236	XP_002460489.1	2076	1.5e-230	hypothetical protein SORBIDRAFT_02g029290 [Sorghum bicolor]	242045235	XM_002460444.1	1199	0	Sorghum bicolor hypothetical protein, mRNA	--	--	--	--	F4JRR5	598	3.7e-60	TITAN-like protein OS=Arabidopsis thaliana OX=3702 GN=TTL PE=2 SV=1	PF07535	DBF zinc finger	GO:0009793//GO:0009960	embryo development ending in seed dormancy//endosperm development	GO:0003676//GO:0008270	nucleic acid binding//zinc ion binding	GO:0005634	nucleus	--	--
c18096_g0_i0	0	0	0	0	0	0	4.46	442	--	--	--	--	--	530279317	KF184760.1	374	0	Saccharum hybrid cultivar R570 clone BAC 172F05 complete sequence	--	--	--	--	--	--	--	--	--	--	--	--	--	--	--	--	--	--
c3419_g0_i0	0	0	0	0	1.34	0	3.39	485	683419220	AIN39842.1	282	2.6e-23	hypothetical protein [Zoysia matrella]	--	--	--	--	--	K09580	PDIA1, P4HB	protein disulfide-isomerase A1	http://www.genome.jp/dbget-bin/www_bget?ko:K09580	Q53LQ0	249	1.8e-20	Protein disulfide isomerase-like 1-1 OS=Oryza sativa subsp. japonica OX=39947 GN=PDIL1-1 PE=2 SV=1	PF00085	Thioredoxin	GO:0045454	cell redox homeostasis	GO:0003756	protein disulfide isomerase activity	GO:0005783	endoplasmic reticulum	KOG0190	Protein disulfide isomerase (prolyl 4-hydroxylase beta subunit)
c42484_g0_i0	5.2	4.93	8.8	4.93	7.73	21.98	9.4	3340	242043378	XP_002459560.1	3546	0	hypothetical protein SORBIDRAFT_02g006620 [Sorghum bicolor] >gi|241922937|gb|EER96081.1| hypothetical protein SORBI_002G079100 [Sorghum bicolor]	242043377	XM_002459515.1	2241	0	Sorghum bicolor hypothetical protein, mRNA	K11420	EHMT	euchromatic histone-lysine N-methyltransferase	http://www.genome.jp/dbget-bin/www_bget?ko:K11420	Q9FF80	1463	2.1e-160	Histone-lysine N-methyltransferase, H3 lysine-9 specific SUVH1 OS=Arabidopsis thaliana OX=3702 GN=SUVH1 PE=2 SV=1	PF00856//PF05033//PF02182//PF02669//PF02417//PF02178//PF14619	SET domain//Pre-SET motif//SAD/SRA domain//K+-transporting ATPase, c chain//Chromate transporter//AT hook motif//Snf2-ATP coupling, chromatin remodelling complex	GO:0006554//GO:0006813//GO:0006479//GO:0015703//GO:0034968	lysine catabolic process//potassium ion transport//protein methylation//chromate transport//histone lysine methylation	GO:0005515//GO:0008270//GO:0015109//GO:0003677//GO:0018024//GO:0008556//GO:0042393	protein binding//zinc ion binding//chromate transmembrane transporter activity//DNA binding//histone-lysine N-methyltransferase activity//potassium-transporting ATPase activity//histone binding	GO:0005694//GO:0016021//GO:0005634	chromosome//integral component of membrane//nucleus	--	--
c21603_g0_i0	0	0	0	1.4	0	0	0	331	--	--	--	--	--	--	--	--	--	--	--	--	--	--	--	--	--	--	--	--	--	--	--	--	--	--	--	--
c60670_g0_i1	9.22	6.78	12.74	8.12	3.65	5.58	13.06	391	--	--	--	--	--	--	--	--	--	--	--	--	--	--	--	--	--	--	--	--	--	--	--	--	--	--	--	--
c28293_g0_i0	1.56	0.68	0.88	1.41	1.15	1.2	0.77	889	514745154	XP_004960811.1	505	6.5e-49	PREDICTED: universal stress protein A-like protein [Setaria italica] >gi|944249507|gb|KQL13770.1| hypothetical protein SETIT_023458mg [Setaria italica]	242087056	XM_002439316.1	262	1.03e-132	Sorghum bicolor hypothetical protein, mRNA	--	--	--	--	Q8LGG8	131	1.6e-06	Universal stress protein A-like protein OS=Arabidopsis thaliana OX=3702 GN=At3g01520 PE=1 SV=2	PF00582	Universal stress protein family	GO:0006950	response to stress	--	--	--	--	--	--
c51037_g0_i0	0.57	1.71	0	0.67	0	0	0.73	491	242065480	XP_002454029.1	407	8.3e-38	hypothetical protein SORBIDRAFT_04g023390 [Sorghum bicolor] >gi|241933860|gb|EES07005.1| hypothetical protein SORBI_004G185000 [Sorghum bicolor]	955725672	XM_014804590.1	313	2.45e-161	PREDICTED: Setaria italica probable protein kinase At2g41970 (LOC101757415), transcript variant X1, mRNA	K13436	PTI1	pto-interacting protein 1	http://www.genome.jp/dbget-bin/www_bget?ko:K13436	P93749	335	1.9e-30	Probable protein kinase At2g41970 OS=Arabidopsis thaliana OX=3702 GN=At2g41970 PE=2 SV=1	PF01375//PF07714	Heat-labile enterotoxin alpha chain//Protein tyrosine kinase	GO:0006468//GO:0018108//GO:0009405	protein phosphorylation//peptidyl-tyrosine phosphorylation//pathogenesis	GO:0004713//GO:0005524//GO:0004672//GO:0003824	protein tyrosine kinase activity//ATP binding//protein kinase activity//catalytic activity	GO:0005576	extracellular region	--	--
c9251_g1_i1	14.93	12.17	22.45	24.72	39.51	15.37	38.79	1125	242096276	XP_002438628.1	532	6.1e-52	hypothetical protein SORBIDRAFT_10g023120 [Sorghum bicolor] >gi|241916851|gb|EER89995.1| hypothetical protein SORBI_010G179500 [Sorghum bicolor]	223942846	BT060810.1	303	2.11e-155	Zea mays full-length cDNA clone ZM_BFb0053C16 mRNA, complete cds	--	--	--	--	F8WKW0	254	1.1e-20	Crocetin glucosyltransferase, chloroplastic OS=Gardenia jasminoides OX=114476 GN=UGT75L6 PE=1 SV=1	PF00201//PF04101	UDP-glucoronosyl and UDP-glucosyl transferase//Glycosyltransferase family 28 C-terminal domain	GO:0008152//GO:0052696//GO:0009813	metabolic process//flavonoid glucuronidation//flavonoid biosynthetic process	GO:0016758//GO:0080043//GO:0080044	transferase activity, transferring hexosyl groups//quercetin 3-O-glucosyltransferase activity//quercetin 7-O-glucosyltransferase activity	GO:0043231	intracellular membrane-bounded organelle	--	--
c9434_g0_i0	0	0	0.23	1.62	0	0	0	573	743792688	XP_011045116.1	734	1.2e-75	PREDICTED: lysM domain-containing GPI-anchored protein 2-like isoform X1 [Populus euphratica]	828319292	XM_004504593.2	39	5.97e-09	PREDICTED: Cicer arietinum lysM domain-containing GPI-anchored protein 2 (LOC101506878), mRNA	--	--	--	--	O23006	519	1e-51	LysM domain-containing GPI-anchored protein 2 OS=Arabidopsis thaliana OX=3702 GN=LYM2 PE=1 SV=1	--	--	--	--	--	--	--	--	--	--
c52338_g1_i2	1.69	1.5	5.18	2.04	2.47	2.54	1.37	1981	--	--	--	--	--	307549218	GQ905520.1	181	2.49e-87	Zea mays clone zma-miR162-2 precursor miRNA zma-miR162, precursor RNA, complete sequence	--	--	--	--	--	--	--	--	--	--	--	--	--	--	--	--	--	--
c53813_g2_i0	0	0.45	0.42	0.62	0.2	0	0.22	607	414881036	DAA58167.1	448	1.8e-42	TPA: putative protein kinase superfamily protein [Zea mays]	226491126	NM_001158604.1	261	2.48e-132	Zea mays ATP binding protein (LOC100285713), mRNA >gi|195652374|gb|EU973537.1| Zea mays clone 400591 ATP binding protein mRNA, complete cds	--	--	--	--	--	--	--	--	--	--	--	--	--	--	--	--	--	--
c26600_g0_i0	0.88	1.31	0.5	1.78	0	0.24	0	549	--	--	--	--	--	--	--	--	--	--	--	--	--	--	--	--	--	--	--	--	--	--	--	--	--	--	--	--
c28708_g0_i0	0.99	0.4	1.15	0.78	0	0	0	464	--	--	--	--	--	223949234	BT064004.1	71	7.75e-27	Zea mays full-length cDNA clone ZM_BFc0129M22 mRNA, complete cds	--	--	--	--	--	--	--	--	PF00163	Ribosomal protein S4/S9 N-terminal domain	--	--	GO:0019843	rRNA binding	GO:0005622	intracellular	--	--
c70283_g0_i4	6.31	5.9	7.54	5.8	10.38	31.31	16.49	2637	992159013	KXG22310.1	2327	1e-259	hypothetical protein SORBI_009G191500 [Sorghum bicolor]	242088430	XM_002440003.1	921	0	Sorghum bicolor hypothetical protein, mRNA	K06176	truD, PUS7	tRNA pseudouridine13 synthase	http://www.genome.jp/dbget-bin/www_bget?ko:K06176	Q08DI8	563	3.8e-56	Pseudouridylate synthase 7 homolog OS=Bos taurus OX=9913 GN=PUS7 PE=2 SV=1	PF01142//PF02072	tRNA pseudouridine synthase D (TruD)//Prepro-orexin	GO:0007218//GO:0001522//GO:0009451//GO:0007631	neuropeptide signaling pathway//pseudouridine synthesis//RNA modification//feeding behavior	GO:0003723//GO:0009982	RNA binding//pseudouridine synthase activity	--	--	KOG2339	Uncharacterized conserved protein
c64952_g0_i0	0	0	0.17	0.18	0	0.33	0.37	668	--	--	--	--	--	530278981	KF184869.1	186	1.35e-90	Saccharum hybrid cultivar R570 clone BAC 172L15 complete sequence	--	--	--	--	--	--	--	--	--	--	--	--	--	--	--	--	--	--
c33498_g2_i0	9.45	2.25	9.69	5.3	0	3.79	0	300	--	--	--	--	--	--	--	--	--	--	--	--	--	--	--	--	--	--	--	--	--	--	--	--	--	--	--	--
c35662_g1_i0	27.83	34.5	57.86	45.19	49.92	59.75	45.32	1102	242034209	XP_002464499.1	811	2.7e-84	hypothetical protein SORBIDRAFT_01g019550 [Sorghum bicolor] >gi|241918353|gb|EER91497.1| hypothetical protein SORBI_001G222300 [Sorghum bicolor]	293335478	NM_001174972.1	744	0	Zea mays uncharacterized LOC100382215 (LOC100382215), mRNA >gi|223948338|gb|BT063556.1| Zea mays full-length cDNA clone ZM_BFc0077D16 mRNA, complete cds	--	--	--	--	Q7XDH8	485	1.7e-47	Cyclin-dependent kinase inhibitor 4 OS=Oryza sativa subsp. japonica OX=39947 GN=KRP4 PE=2 SV=2	PF02234	Cyclin-dependent kinase inhibitor	GO:0007050//GO:0045859//GO:0071901	cell cycle arrest//regulation of protein kinase activity//negative regulation of protein serine/threonine kinase activity	GO:0004861	cyclin-dependent protein serine/threonine kinase inhibitor activity	GO:0005634	nucleus	--	--
c24566_g5_i0	0.21	0	0	0	0	0.38	0	910	242077800	XP_002448836.1	472	4.5e-45	hypothetical protein SORBIDRAFT_06g034100 [Sorghum bicolor] >gi|241940019|gb|EES13164.1| hypothetical protein SORBI_006G280600 [Sorghum bicolor]	242077799	XM_002448791.1	234	3.87e-117	Sorghum bicolor hypothetical protein, mRNA	K17262	TBCB, CKAP1, ALF1	tubulin-folding cofactor B	http://www.genome.jp/dbget-bin/www_bget?ko:K17262	Q67Z52	397	2.3e-37	Tubulin-folding cofactor B OS=Arabidopsis thaliana OX=3702 GN=TFCB PE=1 SV=1	--	--	GO:0051301//GO:0009793	cell division//embryo development ending in seed dormancy	--	--	GO:0005829//GO:0009524//GO:0005634	cytosol//phragmoplast//nucleus	KOG3206	Alpha-tubulin folding cofactor B
c60441_g0_i0	0	0	1.38	0	0	0	0	332	--	--	--	--	--	--	--	--	--	--	--	--	--	--	--	--	--	--	--	--	--	--	--	--	--	--	--	--
c14305_g0_i0	0.44	0	0.25	0	0.24	0.37	0.13	797	195614456	ACG29058.1	947	3.3e-100	lectin receptor-type protein kinase [Zea mays]	195614455	EU956940.1	336	6.69e-174	Zea mays clone 1578188 lectin receptor-type protein kinase mRNA, complete cds	--	--	--	--	O81291	525	2.9e-52	L-type lectin-domain containing receptor kinase IV.4 OS=Arabidopsis thaliana OX=3702 GN=LECRK44 PE=3 SV=1	PF00069//PF07714	Protein kinase domain//Protein tyrosine kinase	GO:0016310//GO:0009069//GO:0006468	phosphorylation//serine family amino acid metabolic process//protein phosphorylation	GO:0004672//GO:0004674//GO:0005524	protein kinase activity//protein serine/threonine kinase activity//ATP binding	GO:0016021	integral component of membrane	--	--
c9209_g0_i0	0	0	1.36	0	0	0	0	333	413917632	AFW57564.1	423	7.9e-40	putative leucine-rich repeat receptor-like protein kinase family protein [Zea mays]	--	--	--	--	--	--	--	--	--	Q2R2D5	176	3.6e-12	Receptor kinase-like protein Xa21 OS=Oryza sativa subsp. japonica OX=39947 GN=XA21 PE=1 SV=1	PF13855//PF00560//PF13516	Leucine rich repeat//Leucine Rich Repeat//Leucine Rich repeat	GO:0006468//GO:0016310//GO:0009069	protein phosphorylation//phosphorylation//serine family amino acid metabolic process	GO:0005515//GO:0004674//GO:0005524	protein binding//protein serine/threonine kinase activity//ATP binding	GO:0016021	integral component of membrane	--	--
c20084_g0_i0	0.55	0	0.21	0.43	0	0.2	0.23	595	--	--	--	--	--	628057777	XM_007697197.1	45	2.87e-12	Cochliobolus sativus ND90Pr hypothetical protein partial mRNA	--	--	--	--	--	--	--	--	--	--	--	--	--	--	--	--	--	--
c64953_g1_i0	0	0	0	0	1.63	3.04	2.16	2083	944230743	KQK95129.1	1681	6.6e-185	hypothetical protein SETIT_028023mg [Setaria italica]	932282907	CP012613.1	251	3.2e-126	Oryza sativa Indica Group cultivar RP Bio-226 chromosome 5 sequence	--	--	--	--	Q2QZF1	316	1.3e-27	Disease resistance protein PIK6-NP OS=Oryza sativa subsp. japonica OX=39947 GN=PIK6-NP PE=2 SV=1	PF13855//PF00931//PF03106	Leucine rich repeat//NB-ARC domain//WRKY DNA -binding domain	GO:0006355	regulation of transcription, DNA-templated	GO:0005515//GO:0043565//GO:0043531//GO:0003700	protein binding//sequence-specific DNA binding//ADP binding//transcription factor activity, sequence-specific DNA binding	GO:0005667	transcription factor complex	--	--
c34258_g0_i0	0.45	0	0	0.05	0	1.51	0	1641	242062996	XP_002452787.1	2649	2.9e-297	hypothetical protein SORBIDRAFT_04g032530 [Sorghum bicolor] >gi|241932618|gb|EES05763.1| hypothetical protein SORBI_004G290300 [Sorghum bicolor]	242062995	XM_002452742.1	1393	0	Sorghum bicolor hypothetical protein, mRNA	--	--	--	--	Q9M2R0	1495	2e-164	FT-interacting protein 3 OS=Arabidopsis thaliana OX=3702 GN=FTIP3 PE=1 SV=1	PF00168	C2 domain	--	--	GO:0005515	protein binding	GO:0016021	integral component of membrane	--	--
c39407_g0_i1	0.18	0.22	1.25	0.84	0.2	3.14	0.45	599	1024035306	KZV43579.1	198	1.7e-13	hypothetical protein F511_20841 [Dorcoceras hygrometricum]	242090164	XM_002440870.1	208	7.08e-103	Sorghum bicolor hypothetical protein, mRNA	--	--	--	--	A2XAV5	193	6.9e-14	Protein G1-like6 OS=Oryza sativa subsp. indica OX=39946 GN=OsI_09389 PE=3 SV=1	PF03153//PF07174//PF11593	Transcription factor IIA, alpha/beta subunit//Fibronectin-attachment protein (FAP)//Mediator complex subunit 3 fungal	GO:0006357//GO:0006367	regulation of transcription from RNA polymerase II promoter//transcription initiation from RNA polymerase II promoter	GO:0001104//GO:0050840	RNA polymerase II transcription cofactor activity//extracellular matrix binding	GO:0016592//GO:0005672//GO:0005576	mediator complex//transcription factor TFIIA complex//extracellular region	--	--
c4388_g1_i0	0	0	0	0	0	0	0	303	--	--	--	--	--	--	--	--	--	--	--	--	--	--	--	--	--	--	--	--	--	--	--	--	--	--	--	--
c39692_g1_i1	4.2	6.55	3.12	5.66	10.17	10.43	11.74	1023	--	--	--	--	--	--	--	--	--	--	--	--	--	--	--	--	--	--	--	--	--	--	--	--	--	--	--	--
c62843_g0_i0	1.63	0.64	0.69	0.11	9.35	5.78	0.8	942	242089367	XP_002440516.1	413	3.2e-38	hypothetical protein SORBIDRAFT_09g002350 [Sorghum bicolor] >gi|241945801|gb|EES18946.1| hypothetical protein SORBI_009G028200 [Sorghum bicolor]	242089366	XM_002440471.1	221	6.75e-110	Sorghum bicolor hypothetical protein, mRNA	--	--	--	--	Q9FFF6	275	3.4e-23	Probable 2-oxoglutarate-dependent dioxygenase At5g05600 OS=Arabidopsis thaliana OX=3702 GN=At5g05600 PE=2 SV=1	PF03171	2OG-Fe(II) oxygenase superfamily	GO:0055114	oxidation-reduction process	GO:0051213//GO:0005506//GO:0016491	dioxygenase activity//iron ion binding//oxidoreductase activity	--	--	--	--
c40145_g0_i0	1.67	0	0	2.03	0	0.87	0	354	--	--	--	--	--	--	--	--	--	--	--	--	--	--	--	--	--	--	--	--	--	--	--	--	--	--	--	--
c4600_g0_i0	0	0	0	1.34	0.14	0	0.48	720	802563910	XP_012067140.1	1189	2.6e-128	PREDICTED: starch synthase 1, chloroplastic/amyloplastic [Jatropha curcas] >gi|643735460|gb|KDP42052.1| hypothetical protein JCGZ_03263 [Jatropha curcas]	703148085	XM_010110953.1	262	8.24e-133	Morus notabilis hypothetical protein partial mRNA	K00703	E2.4.1.21, glgA	starch synthase	http://www.genome.jp/dbget-bin/www_bget?ko:K00703	Q9FNF2	1136	3.7e-123	Starch synthase 1, chloroplastic/amyloplastic OS=Arabidopsis thaliana OX=3702 GN=SS1 PE=2 SV=1	--	--	GO:0005982//GO:0019252//GO:0005985	starch metabolic process//starch biosynthetic process//sucrose metabolic process	GO:0004373	glycogen (starch) synthase activity	GO:0009501//GO:0009507	amyloplast//chloroplast	--	--
c43527_g1_i0	2.83	5.12	1.22	0.97	1.8	1.23	4.92	3062	544346371	AGW20994.1	3190	0	delta 1-pyrroline-5-carboxylate synthetase 2 [Saccharum hybrid cultivar]	636665385	KJ546350.1	1640	0	Saccharum hybrid cultivar GT21 delta-1-pyrroline-5-carboxylate synthetase mRNA, complete cds	K12657	ALDH18A1, P5CS	delta-1-pyrroline-5-carboxylate synthetase	http://www.genome.jp/dbget-bin/www_bget?ko:K12657	O04226	3000	0	Delta-1-pyrroline-5-carboxylate synthase 1 OS=Oryza sativa subsp. japonica OX=39947 GN=P5CS1 PE=2 SV=2	PF00171	Aldehyde dehydrogenase family	GO:0008152//GO:0055114//GO:0000051//GO:0016310//GO:0006537//GO:0006561	metabolic process//oxidation-reduction process//obsolete urea cycle intermediate metabolic process//phosphorylation//glutamate biosynthetic process//proline biosynthetic process	GO:0004349//GO:0004350//GO:0016491	glutamate 5-kinase activity//glutamate-5-semialdehyde dehydrogenase activity//oxidoreductase activity	GO:0005737	cytoplasm	KOG4165	Gamma-glutamyl phosphate reductase
c20414_g0_i0	28.78	45.32	114.36	113.93	151.11	57.3	94.63	2232	992278228	KXG36582.1	3260	0	hypothetical protein SORBI_002G356900 [Sorghum bicolor]	955715277	XM_004958106.3	1585	0	PREDICTED: Setaria italica threonine--tRNA ligase, chloroplastic/mitochondrial 2 (LOC101775342), mRNA	K01868	TARS, thrS	threonyl-tRNA synthetase	http://www.genome.jp/dbget-bin/www_bget?ko:K01868	F4IFC5	2706	1e-304	Threonine--tRNA ligase, chloroplastic/mitochondrial 2 OS=Arabidopsis thaliana OX=3702 GN=EMB2761 PE=2 SV=1	PF00587//PF07973	tRNA synthetase class II core domain (G, H, P, S and T)//Threonyl and Alanyl tRNA synthetase second additional domain	GO:0043039//GO:0006418	tRNA aminoacylation//tRNA aminoacylation for protein translation	GO:0004812//GO:0016876//GO:0005524//GO:0000166	aminoacyl-tRNA ligase activity//ligase activity, forming aminoacyl-tRNA and related compounds//ATP binding//nucleotide binding	--	--	KOG1637	Threonyl-tRNA synthetase
c16573_g0_i0	0.14	0	0.16	0.08	0.31	7.15	0.09	1198	242073490	XP_002446681.1	1399	1.9e-152	hypothetical protein SORBIDRAFT_06g020470 [Sorghum bicolor]	242073489	XM_002446636.1	776	0	Sorghum bicolor hypothetical protein, mRNA	--	--	--	--	F4JRP8	145	5.1e-08	Protein STICHEL-like 2 OS=Arabidopsis thaliana OX=3702 GN=At4g24790 PE=3 SV=1	--	--	GO:0006261//GO:0006260//GO:0071897	DNA-dependent DNA replication//DNA replication//DNA biosynthetic process	GO:0005524//GO:0003689//GO:0003887	ATP binding//DNA clamp loader activity//DNA-directed DNA polymerase activity	GO:0009360//GO:0005663//GO:0042575	DNA polymerase III complex//DNA replication factor C complex//DNA polymerase complex	--	--
c39357_g0_i0	0.36	0.43	0.85	0.43	0	0	0	449	--	--	--	--	--	--	--	--	--	--	--	--	--	--	--	--	--	--	--	--	--	--	--	--	--	--	--	--
c44334_g0_i1	14.41	15.13	27.18	15.88	20.8	15.38	27.94	2455	226496119	NP_001141536.1	1451	3.6e-158	uncharacterized protein LOC100273650 [Zea mays] >gi|194704970|gb|ACF86569.1| unknown [Zea mays] >gi|414870206|tpg|DAA48763.1| TPA: hypothetical protein ZEAMMB73_494869 [Zea mays]	242079716	XM_002444582.1	767	0	Sorghum bicolor hypothetical protein, mRNA	--	--	--	--	Q0ZPV7	589	3.4e-59	Carboxylesterase 1 OS=Actinidia eriantha OX=165200 GN=CXE1 PE=1 SV=1	PF00010//PF07224//PF07859//PF12740	Helix-loop-helix DNA-binding domain//Chlorophyllase//alpha/beta hydrolase fold//Chlorophyllase enzyme	GO:0008152//GO:0015994//GO:0015996	metabolic process//chlorophyll metabolic process//chlorophyll catabolic process	GO:0047746//GO:0046983//GO:0016787	chlorophyllase activity//protein dimerization activity//hydrolase activity	--	--	--	--
c65009_g2_i1	0.82	0.12	1.62	0.52	3.46	7.63	1.73	2430	992158522	KXG21862.1	1287	3.7e-139	hypothetical protein SORBI_009G118200 [Sorghum bicolor]	293332010	NM_001177046.1	809	0	Zea mays uncharacterized LOC100384528 (LOC100384528), mRNA >gi|238005807|gb|BT083586.1| Zea mays full-length cDNA clone ZM_BFb0016E14 mRNA, complete cds	--	--	--	--	B9DHD7	243	4.4e-19	Vesicle-associated protein 2-2 OS=Arabidopsis thaliana OX=3702 GN=PVA22 PE=1 SV=1	PF07989//PF06156//PF07544//PF07160	Centrosomin N-terminal motif 1//Protein of unknown function (DUF972)//RNA polymerase II transcription mediator complex subunit 9//Protein of unknown function (DUF1395)	GO:0006260//GO:0006357//GO:0007059//GO:0051301	DNA replication//regulation of transcription from RNA polymerase II promoter//chromosome segregation//cell division	GO:0008017//GO:0001104	microtubule binding//RNA polymerase II transcription cofactor activity	GO:0005815//GO:0045298//GO:0016592	microtubule organizing center//tubulin complex//mediator complex	KOG0439	VAMP-associated protein involved in inositol metabolism
c54668_g1_i7	63.38	49.25	54.41	60.66	60.1	65.43	36.26	5013	992156444	KXG20452.1	3569	0	hypothetical protein SORBI_010G202600 [Sorghum bicolor]	670438681	XM_008661571.1	1952	0	PREDICTED: Zea mays probable E3 ubiquitin ligase SUD1 (LOC103638745), mRNA	K10661	MARCH6, DOA10	E3 ubiquitin-protein ligase MARCH6	http://www.genome.jp/dbget-bin/www_bget?ko:K10661	F4JKK0	2436	4.7e-273	Probable E3 ubiquitin ligase SUD1 OS=Arabidopsis thaliana OX=3702 GN=SUD1 PE=1 SV=1	PF12861//PF06449//PF01056//PF12906//PF13639	Anaphase-promoting complex subunit 11 RING-H2 finger//Mitochondrial domain of unknown function (DUF1082)//Myc amino-terminal region//RING-variant domain//Ring finger domain	GO:0006355//GO:0016567	regulation of transcription, DNA-templated//protein ubiquitination	GO:0016820//GO:0005515//GO:0008270//GO:0003700//GO:0004842	hydrolase activity, acting on acid anhydrides, catalyzing transmembrane movement of substances//protein binding//zinc ion binding//transcription factor activity, sequence-specific DNA binding//ubiquitin-protein transferase activity	GO:0005667//GO:0005680//GO:0005739//GO:0016021	transcription factor complex//anaphase-promoting complex//mitochondrion//integral component of membrane	KOG1609	Protein involved in mRNA turnover and stability
c28103_g0_i0	0.6	0.59	0.11	0.92	0.11	0.89	0	846	--	--	--	--	--	--	--	--	--	--	--	--	--	--	--	--	--	--	PF02944	BESS motif	--	--	GO:0003677	DNA binding	--	--	--	--
c53585_g0_i0	1.04	1.79	4.64	2.46	2.25	1.61	3.83	947	--	--	--	--	--	--	--	--	--	--	--	--	--	--	--	--	--	--	--	--	--	--	--	--	--	--	--	--
c5993_g0_i0	0	0	0.09	0.18	0.61	0	0.29	984	77552433	ABA95230.1	1453	8.5e-159	retrotransposon protein, putative, unclassified [Oryza sativa Japonica Group]	147835348	AM451008.2	38	3.79e-08	Vitis vinifera contig VV78X105683.5, whole genome shotgun sequence	--	--	--	--	Q94HW2	676	1.1e-69	Retrovirus-related Pol polyprotein from transposon RE1 OS=Arabidopsis thaliana OX=3702 GN=RE1 PE=2 SV=1	--	--	--	--	GO:0003676	nucleic acid binding	--	--	--	--
c16117_g0_i0	0.23	0.83	0	0	0	0	0	536	670407066	XP_008645030.1	215	1.7e-15	PREDICTED: uncharacterized protein LOC103626404 [Zea mays]	--	--	--	--	--	--	--	--	--	--	--	--	--	--	--	--	--	--	--	--	--	--	--
c31498_g4_i1	0.53	1.62	1.31	0.56	1.14	1.22	1.28	1164	223942151	ACN25159.1	776	3.2e-80	unknown [Zea mays]	670412370	XM_008649118.1	310	2.81e-159	PREDICTED: Zea mays uncharacterized LOC100192686 (LOC100192686), transcript variant X1, mRNA	--	--	--	--	--	--	--	--	--	--	GO:0006886//GO:0006888	intracellular protein transport//ER to Golgi vesicle-mediated transport	GO:0008270	zinc ion binding	GO:0030127	COPII vesicle coat	--	--
c17557_g0_i0	0.22	0	0.93	0.32	0.42	1.37	0.33	1284	514774424	XP_004967978.1	1098	1.6e-117	PREDICTED: putative disease resistance RPP13-like protein 3 isoform X1 [Setaria italica] >gi|835970516|ref|XP_012701246.1| PREDICTED: putative disease resistance RPP13-like protein 3 isoform X1 [Setaria italica] >gi|944239785|gb|KQL04093.1| hypothetical protein SETIT_000236mg [Setaria italica]	22208503	AF527809.1	654	0	Sorghum bicolor clone BAC SB_BBc0234M12 php200725 orthologous region	--	--	--	--	Q2R8L1	225	2.9e-17	Disease resistance protein RGA5 OS=Oryza sativa subsp. japonica OX=39947 GN=RGA5 PE=2 SV=1	PF01212	Beta-eliminating lyase	GO:0006520	cellular amino acid metabolic process	GO:0043531//GO:0016829	ADP binding//lyase activity	--	--	--	--
c34272_g0_i0	0.61	0.49	0.7	1.89	4.34	3.15	1.02	567	242052867	XP_002455579.1	487	5.1e-47	hypothetical protein SORBIDRAFT_03g013370 [Sorghum bicolor]	242052866	XM_002455534.1	329	3.64e-170	Sorghum bicolor hypothetical protein, mRNA	--	--	--	--	O80522	301	2e-26	GDSL esterase/lipase At1g09390 OS=Arabidopsis thaliana OX=3702 GN=At1g09390 PE=2 SV=1	--	--	--	--	GO:0016788	hydrolase activity, acting on ester bonds	--	--	--	--
c34056_g1_i0	1.56	1.31	0.73	1.32	2.85	0.92	0.56	894	--	--	--	--	--	670439287	XM_008661802.1	50	7.31e-15	PREDICTED: Zea mays serine carboxypeptidase-like 51 (LOC103639025), transcript variant X4, mRNA	--	--	--	--	--	--	--	--	PF02020	eIF4-gamma/eIF5/eIF2-epsilon	--	--	GO:0005515	protein binding	--	--	--	--
c54429_g1_i0	0.35	0.84	0.41	2.78	0	0	0	454	242078511	XP_002444024.1	176	4.7e-11	hypothetical protein SORBIDRAFT_07g006040 [Sorghum bicolor] >gi|241940374|gb|EES13519.1| hypothetical protein SORBI_007G075500 [Sorghum bicolor]	--	--	--	--	--	K00972	UAP1	UDP-N-acetylglucosamine/UDP-N-acetylgalactosamine diphosphorylase	http://www.genome.jp/dbget-bin/www_bget?ko:K00972	Q940S3	140	7.3e-08	UDP-N-acetylglucosamine diphosphorylase 1 OS=Arabidopsis thaliana OX=3702 GN=GLCNAC1PUT1 PE=1 SV=1	--	--	GO:0006040//GO:0006048	amino sugar metabolic process//UDP-N-acetylglucosamine biosynthetic process	GO:0003977	UDP-N-acetylglucosamine diphosphorylase activity	GO:0005829	cytosol	--	--
c58846_g5_i0	1.62	0.81	0.23	0.28	3.88	1.54	0	1077	944262638	KQL26895.1	239	5.5e-18	hypothetical protein SETIT_031061mg [Setaria italica]	242388524	FP094985.1	140	8.25e-65	Phyllostachys edulis cDNA clone: bphylf056d09, full insert sequence	K01304	E3.4.19.3, pcp	pyroglutamyl-peptidase	http://www.genome.jp/dbget-bin/www_bget?ko:K01304	--	--	--	--	--	--	--	--	--	--	--	--	--	--
c45524_g1_i0	0.62	0.83	2.41	1.23	1.98	4.7	5.02	1339	242093470	XP_002437225.1	719	1.5e-73	hypothetical protein SORBIDRAFT_10g023160 [Sorghum bicolor] >gi|241915448|gb|EER88592.1| hypothetical protein SORBI_010G180100 [Sorghum bicolor]	242093469	XM_002437180.1	386	0	Sorghum bicolor hypothetical protein, mRNA	--	--	--	--	Q69UD7	680	5.2e-70	Acyl transferase 8 OS=Oryza sativa subsp. japonica OX=39947 GN=AT8 PE=3 SV=1	PF02458	Transferase family	--	--	GO:0016747	transferase activity, transferring acyl groups other than amino-acyl groups	--	--	--	--
c14895_g1_i0	1.09	2.9	0	0.66	0	0	1.75	393	--	--	--	--	--	--	--	--	--	--	--	--	--	--	--	--	--	--	--	--	--	--	--	--	--	--	--	--
c16522_g0_i0	0	0	0	0	0	0	0	280	18568253	AAL75987.1	145	1.1e-07	putative gypsy-type retrotransposon RIRE2 protein [Sorghum bicolor]	--	--	--	--	--	--	--	--	--	--	--	--	--	--	--	--	--	--	--	--	--	--	--
c27186_g0_i0	0.43	0.26	0.37	2.1	0.24	0.12	0.53	806	596214992	XP_007223907.1	989	4.4e-105	hypothetical protein PRUPE_ppa010941mg [Prunus persica] >gi|462420843|gb|EMJ25106.1| hypothetical protein PRUPE_ppa010941mg [Prunus persica]	802581410	XM_012214311.1	303	1.5e-155	PREDICTED: Jatropha curcas 1,2-dihydroxy-3-keto-5-methylthiopentene dioxygenase 2 (LOC105632042), mRNA	K08967	mtnD, mtnZ, ADI1	1,2-dihydroxy-3-keto-5-methylthiopentene dioxygenase	http://www.genome.jp/dbget-bin/www_bget?ko:K08967	F6HDT7	923	2.1e-98	1,2-dihydroxy-3-keto-5-methylthiopentene dioxygenase 2 OS=Vitis vinifera OX=29760 GN=VIT_05s0020g04080 PE=3 SV=1	PF00190//PF03079//PF02311	Cupin//ARD/ARD' family//AraC-like ligand binding domain	GO:0019509//GO:0006355//GO:0055114	L-methionine biosynthetic process from methylthioadenosine//regulation of transcription, DNA-templated//oxidation-reduction process	GO:0005506//GO:0010309//GO:0045735	iron ion binding//acireductone dioxygenase [iron(II)-requiring] activity//nutrient reservoir activity	GO:0005634//GO:0005737	nucleus//cytoplasm	KOG2107	Uncharacterized conserved protein, contains double-stranded beta-helix domain
c27219_g0_i0	0.25	0	0.35	0.07	0.07	0.42	0.08	1174	670426373	XP_008653833.1	933	2e-98	PREDICTED: uncharacterized protein LOC103633960 [Zea mays]	--	--	--	--	--	--	--	--	--	--	--	--	--	--	--	--	--	--	--	--	--	--	--
c13774_g1_i0	0	0	0.49	0	0.5	0	0	428	992169786	EES06779.2	501	9.1e-49	hypothetical protein SORBI_004G143600 [Sorghum bicolor]	670399625	XM_008681518.1	245	1.34e-123	PREDICTED: Zea mays uncharacterized LOC103654673 (LOC103654673), mRNA	K19525	VPS13A_C	vacuolar protein sorting-associated protein 13A/C	http://www.genome.jp/dbget-bin/www_bget?ko:K19525	--	--	--	--	PF00168	C2 domain	--	--	GO:0005515	protein binding	--	--	--	--
c40130_g1_i0	0.2	0.27	0.76	0.29	0.07	0	0.08	1154	475577739	EMT17904.1	387	4.1e-35	Disease resistance protein RPS2 [Aegilops tauschii]	--	--	--	--	--	--	--	--	--	--	--	--	--	PF08220	DeoR-like helix-turn-helix domain	GO:0006355	regulation of transcription, DNA-templated	GO:0003700	transcription factor activity, sequence-specific DNA binding	GO:0005622//GO:0005667	intracellular//transcription factor complex	--	--
c37853_g0_i0	0.36	0.86	0.41	2.9	0.4	0	0.45	604	595927441	XP_007215082.1	569	1.7e-56	hypothetical protein PRUPE_ppa012616mg [Prunus persica] >gi|462411232|gb|EMJ16281.1| hypothetical protein PRUPE_ppa012616mg [Prunus persica]	--	--	--	--	--	K13993	HSP20	HSP20 family protein	http://www.genome.jp/dbget-bin/www_bget?ko:K13993	Q9SYG1	465	2e-45	17.4 kDa class III heat shock protein OS=Arabidopsis thaliana OX=3702 GN=HSP17.4B PE=2 SV=1	--	--	--	--	--	--	--	--	--	--
c50082_g4_i0	0.27	0.19	0.59	0.43	0.63	0.18	0.1	1617	992275763	EER97937.2	837	3.8e-87	hypothetical protein SORBI_002G025100 [Sorghum bicolor]	242047339	XM_002461371.1	191	5.59e-93	Sorghum bicolor hypothetical protein, mRNA	--	--	--	--	Q9M345	566	1e-56	L-type lectin-domain containing receptor kinase IV.2 OS=Arabidopsis thaliana OX=3702 GN=LECRK42 PE=2 SV=1	PF00139//PF07714//PF02605//PF00069	Legume lectin domain//Protein tyrosine kinase//Photosystem I reaction centre subunit XI//Protein kinase domain	GO:0006468//GO:0015979	protein phosphorylation//photosynthesis	GO:0030246//GO:0004672//GO:0005524	carbohydrate binding//protein kinase activity//ATP binding	GO:0009538//GO:0009522	photosystem I reaction center//photosystem I	--	--
c64575_g0_i0	1.08	0	0	0	0	0	0	334	--	--	--	--	--	242052666	XM_002455434.1	60	7.07e-21	Sorghum bicolor hypothetical protein, mRNA	--	--	--	--	--	--	--	--	--	--	--	--	--	--	--	--	--	--
c8261_g0_i0	0	0	0	0	0	0.65	0	381	--	--	--	--	--	836014252	XM_012848368.1	69	8.12e-26	PREDICTED: Setaria italica disease resistance protein RGA2-like (LOC101768091), mRNA	--	--	--	--	--	--	--	--	--	--	--	--	--	--	--	--	--	--
c6130_g2_i0	0.57	0	0.44	0.88	0	0	0	586	--	--	--	--	--	670408959	XM_008647533.1	48	6.07e-14	PREDICTED: Zea mays uncharacterized LOC103627243 (LOC103627243), transcript variant X3, mRNA	--	--	--	--	--	--	--	--	--	--	--	--	--	--	--	--	--	--
c10569_g0_i0	0	4.68	0	0	0	0	0	298	1026775547	OAE34418.1	272	2.3e-22	hypothetical protein AXG93_4875s1380 [Marchantia polymorpha subsp. polymorpha]	--	--	--	--	--	K14684	SLC25A23S	solute carrier family 25 (mitochondrial phosphate transporter), member 23/24/25/41	http://www.genome.jp/dbget-bin/www_bget?ko:K14684	P29518	202	3.1e-15	Adenine nucleotide transporter BT1, chloroplastic/amyloplastic/mitochondrial OS=Zea mays OX=4577 GN=BT1 PE=1 SV=1	--	--	--	--	--	--	--	--	KOG0752	Mitochondrial solute carrier protein
c38601_g0_i0	0.17	0.3	0.49	0.19	0	0.63	0.18	944	--	--	--	--	--	--	--	--	--	--	--	--	--	--	--	--	--	--	--	--	--	--	--	--	--	--	--	--
c34770_g3_i1	5.32	4.58	3.12	7.27	4.46	4.59	1.78	1316	242093690	XP_002437335.1	1248	6.7e-135	hypothetical protein SORBIDRAFT_10g025150 [Sorghum bicolor] >gi|241915558|gb|EER88702.1| hypothetical protein SORBI_010G204100 [Sorghum bicolor]	242093689	XM_002437290.1	779	0	Sorghum bicolor hypothetical protein, mRNA	--	--	--	--	--	--	--	--	PF04111//PF02845//PF04983	Autophagy protein Apg6//CUE domain//RNA polymerase Rpb1, domain 3	GO:0006351//GO:0006206//GO:0006144//GO:0006914	transcription, DNA-templated//pyrimidine nucleobase metabolic process//purine nucleobase metabolic process//autophagy	GO:0003677//GO:0003899//GO:0005515	DNA binding//DNA-directed RNA polymerase activity//protein binding	GO:0005730	nucleolus	--	--
c48201_g2_i0	0	0	0	0	0	0	0	201	242053363	XP_002455827.1	312	3.5e-27	hypothetical protein SORBIDRAFT_03g025850 [Sorghum bicolor] >gi|241927802|gb|EES00947.1| hypothetical protein SORBI_003G195500 [Sorghum bicolor]	242053362	XM_002455782.1	180	7.78e-88	Sorghum bicolor hypothetical protein, mRNA	--	--	--	--	Q0JLS6	278	3.2e-24	Protein ROOT HAIR DEFECTIVE 3 OS=Oryza sativa subsp. japonica OX=39947 GN=RHD3 PE=2 SV=1	--	--	--	--	GO:0005525//GO:0003924	GTP binding//GTPase activity	GO:0016021//GO:0005789	integral component of membrane//endoplasmic reticulum membrane	--	--
c20994_g1_i0	0.24	0.24	0.09	0	0	7.66	0	1626	242060768	XP_002451673.1	1747	1.1e-192	hypothetical protein SORBIDRAFT_04g005690 [Sorghum bicolor] >gi|241931504|gb|EES04649.1| hypothetical protein SORBI_004G067900 [Sorghum bicolor]	242060767	XM_002451628.1	1259	0	Sorghum bicolor hypothetical protein, mRNA	--	--	--	--	--	--	--	--	PF10099//PF00558//PF00335//PF00487	Anti-sigma-K factor rskA//Vpu protein//Tetraspanin family//Fatty acid desaturase	GO:0006629//GO:0019076//GO:0006812//GO:0032801	lipid metabolic process//viral release from host cell//cation transport//receptor catabolic process	GO:0005261	cation channel activity	GO:0016021//GO:0005886//GO:0033644	integral component of membrane//plasma membrane//host cell membrane	--	--
c57459_g0_i2	15.95	15.7	26.32	24.51	29.91	30.11	23.55	1821	242080613	XP_002445075.1	972	9.4e-103	hypothetical protein SORBIDRAFT_07g003760 [Sorghum bicolor] >gi|241941425|gb|EES14570.1| hypothetical protein SORBI_007G045600 [Sorghum bicolor]	242080612	XM_002445030.1	696	0	Sorghum bicolor hypothetical protein, mRNA	--	--	--	--	Q9SHC8	683	3.2e-70	Vesicle-associated protein 1-2 OS=Arabidopsis thaliana OX=3702 GN=PVA12 PE=1 SV=1	PF02883	Adaptin C-terminal domain	GO:0006886//GO:0016192	intracellular protein transport//vesicle-mediated transport	--	--	GO:0030131//GO:0016021//GO:0005789	clathrin adaptor complex//integral component of membrane//endoplasmic reticulum membrane	--	--
c35568_g0_i0	38.37	13.07	21.85	29.17	22.61	10.64	17.11	255	--	--	--	--	--	--	--	--	--	--	--	--	--	--	--	--	--	--	--	--	--	--	--	--	--	--	--	--
c38223_g0_i0	0.23	0.45	0.11	0.76	0.1	0	0.12	876	--	--	--	--	--	--	--	--	--	--	--	--	--	--	--	--	--	--	PF15750	Ubiquitin-binding zinc-finger	--	--	GO:0043130	ubiquitin binding	--	--	--	--
c59486_g1_i3	1.27	1.27	3.17	3.65	2.79	1.98	1.51	2765	670386721	XP_008674038.1	1490	1.2e-162	PREDICTED: cysteine-rich receptor-like protein kinase 10 [Zea mays]	670386720	XM_008675816.1	788	0	PREDICTED: Zea mays cysteine-rich receptor-like protein kinase 10 (LOC103650178), mRNA	--	--	--	--	O81833	897	7.4e-95	G-type lectin S-receptor-like serine/threonine-protein kinase SD1-1 OS=Arabidopsis thaliana OX=3702 GN=SD11 PE=1 SV=1	PF07714//PF11883//PF00069	Protein tyrosine kinase//Domain of unknown function (DUF3403)//Protein kinase domain	GO:0009069//GO:0016310//GO:0006468	serine family amino acid metabolic process//phosphorylation//protein phosphorylation	GO:0005524//GO:0004672//GO:0004674	ATP binding//protein kinase activity//protein serine/threonine kinase activity	--	--	--	--
c17454_g0_i0	0.1	0	0.21	0.16	1.91	1.39	2.69	1446	992281189	KXG39250.1	2010	3.2e-223	hypothetical protein SORBI_001G353800 [Sorghum bicolor] >gi|992281190|gb|KXG39251.1| hypothetical protein SORBI_001G353800 [Sorghum bicolor]	242035602	XM_002465151.1	844	0	Sorghum bicolor hypothetical protein, mRNA	--	--	--	--	Q9SCZ4	830	2.3e-87	Receptor-like protein kinase FERONIA OS=Arabidopsis thaliana OX=3702 GN=FER PE=1 SV=1	PF07714//PF00069	Protein tyrosine kinase//Protein kinase domain	GO:0006468	protein phosphorylation	GO:0004672//GO:0005524	protein kinase activity//ATP binding	--	--	--	--
c65213_g0_i0	6.21	6.48	13.48	10.53	12.84	16.07	12.86	1239	992167288	KXG28610.1	182	2.6e-11	hypothetical protein SORBI_005G143200, partial [Sorghum bicolor]	223946964	BT062869.1	858	0	Zea mays full-length cDNA clone ZM_BFc0003A16 mRNA, complete cds	--	--	--	--	--	--	--	--	--	--	--	--	--	--	--	--	--	--
c57307_g0_i0	0	0	0	0	1.6	0	1.85	323	--	--	--	--	--	--	--	--	--	--	--	--	--	--	--	--	--	--	--	--	--	--	--	--	--	--	--	--
c66309_g1_i1	9.63	10.27	13.38	8.34	11.01	58.6	14.36	4820	992160331	KXG23153.1	2732	2.1e-306	hypothetical protein SORBI_008G063300 [Sorghum bicolor] >gi|992160332|gb|KXG23154.1| hypothetical protein SORBI_008G063300 [Sorghum bicolor]	242066281	XM_002454385.1	1627	0	Sorghum bicolor hypothetical protein, mRNA	K14570	REX1, REXO1, RNH70	RNA exonuclease 1	http://www.genome.jp/dbget-bin/www_bget?ko:K14570	Q6Z8C8	2032	3.2e-226	Cyclin-dependent kinase F-4 OS=Oryza sativa subsp. japonica OX=39947 GN=CDKF-4 PE=2 SV=1	PF00069//PF06293//PF07714//PF01731	Protein kinase domain//Lipopolysaccharide kinase (Kdo/WaaP) family//Protein tyrosine kinase//Arylesterase	GO:0006468	protein phosphorylation	GO:0004672//GO:0005524//GO:0004064//GO:0016773	protein kinase activity//ATP binding//arylesterase activity//phosphotransferase activity, alcohol group as acceptor	GO:0016020	membrane	KOG0661	MAPK related serine/threonine protein kinase
c46898_g0_i12	65.41	77.5	92.57	81.32	87.66	89.04	96.29	3621	242047106	XP_002461299.1	1325	2.2e-143	hypothetical protein SORBIDRAFT_02g000400 [Sorghum bicolor] >gi|241924676|gb|EER97820.1| hypothetical protein SORBI_002G002500 [Sorghum bicolor]	242047105	XM_002461254.1	965	0	Sorghum bicolor hypothetical protein, mRNA	--	--	--	--	Q9FEG2	1032	2.1e-110	Tobamovirus multiplication protein 1 OS=Arabidopsis thaliana OX=3702 GN=TOM1 PE=1 SV=1	PF07714//PF02975//PF00069	Protein tyrosine kinase//Methylamine dehydrogenase, L chain//Protein kinase domain	GO:0055114//GO:0009308//GO:0006468	oxidation-reduction process//amine metabolic process//protein phosphorylation	GO:0004672//GO:0016638//GO:0005524	protein kinase activity//oxidoreductase activity, acting on the CH-NH2 group of donors//ATP binding	GO:0016021//GO:0042597	integral component of membrane//periplasmic space	--	--
c49853_g0_i0	13.53	10.09	38.76	21.42	0	0	0	306	--	--	--	--	--	--	--	--	--	--	--	--	--	--	--	--	--	--	--	--	--	--	--	--	--	--	--	--
c7371_g0_i0	0	0	0.75	2.27	0	0	0	380	--	--	--	--	--	--	--	--	--	--	--	--	--	--	--	--	--	--	--	--	--	--	--	--	--	--	--	--
c54423_g0_i1	3.99	4.54	4.09	3	6.16	14.48	11.2	1373	242037301	XP_002466045.1	1697	6e-187	hypothetical protein SORBIDRAFT_01g050640 [Sorghum bicolor]	242037300	XM_002466000.1	918	0	Sorghum bicolor hypothetical protein, mRNA	--	--	--	--	--	--	--	--	PF00160	Cyclophilin type peptidyl-prolyl cis-trans isomerase/CLD	GO:0006457//GO:0000413//GO:0006979	protein folding//protein peptidyl-prolyl isomerization//response to oxidative stress	GO:0003755	peptidyl-prolyl cis-trans isomerase activity	GO:0016021	integral component of membrane	--	--
c35168_g2_i0	2.57	0	3.34	0	6.8	0	3.91	285	--	--	--	--	--	530278591	KF184668.1	65	9.84e-24	Saccharum hybrid cultivar R570 clone BAC 005I10 complete sequence	--	--	--	--	--	--	--	--	--	--	--	--	--	--	--	--	--	--
c35323_g0_i0	0.35	0	1.62	0.41	0	0.38	0	456	242048316	XP_002461904.1	523	2.7e-51	hypothetical protein SORBIDRAFT_02g010230 [Sorghum bicolor] >gi|241925281|gb|EER98425.1| hypothetical protein SORBI_002G119900 [Sorghum bicolor]	242048315	XM_002461859.1	290	1.38e-148	Sorghum bicolor hypothetical protein, mRNA	--	--	--	--	Q9C523	278	7.3e-24	Dirigent protein 19 OS=Arabidopsis thaliana OX=3702 GN=DIR19 PE=2 SV=1	--	--	GO:0050790//GO:0009699	regulation of catalytic activity//phenylpropanoid biosynthetic process	GO:0042349	guiding stereospecific synthesis activity	--	--	--	--
c33209_g1_i0	0.32	0.28	0.32	0.97	0	0	0.49	979	242089373	XP_002440519.1	164	2.5e-09	hypothetical protein SORBIDRAFT_09g002410 [Sorghum bicolor]	835957014	XM_004962607.2	42	2.25e-10	PREDICTED: Setaria italica uncharacterized LOC101759854 (LOC101759854), mRNA	--	--	--	--	--	--	--	--	PF12937//PF00646	F-box-like//F-box domain	GO:0031146//GO:0016567	SCF-dependent proteasomal ubiquitin-dependent protein catabolic process//protein ubiquitination	GO:0004842//GO:0005515	ubiquitin-protein transferase activity//protein binding	GO:0019005	SCF ubiquitin ligase complex	--	--
c27434_g0_i0	1.2	0	0	1.49	0	0	0	327	--	--	--	--	--	--	--	--	--	--	--	--	--	--	--	--	--	--	--	--	--	--	--	--	--	--	--	--
c62301_g1_i0	0.14	0.17	0	0.49	0.16	0	0	692	326489675	BAK01818.1	216	1.6e-15	predicted protein [Hordeum vulgare subsp. vulgare]	223943298	BT061036.1	160	3.97e-76	Zea mays full-length cDNA clone ZM_BFb0089L20 mRNA, complete cds	K08967	mtnD, mtnZ, ADI1	1,2-dihydroxy-3-keto-5-methylthiopentene dioxygenase	http://www.genome.jp/dbget-bin/www_bget?ko:K08967	A2XCT8	212	5e-16	1,2-dihydroxy-3-keto-5-methylthiopentene dioxygenase 2 OS=Oryza sativa subsp. indica OX=39946 GN=ARD2 PE=2 SV=2	PF01623	Carlavirus putative nucleic acid binding protein	GO:0055114//GO:0006355//GO:0019509	oxidation-reduction process//regulation of transcription, DNA-templated//L-methionine biosynthetic process from methylthioadenosine	GO:0010309//GO:0005506//GO:0003676	acireductone dioxygenase [iron(II)-requiring] activity//iron ion binding//nucleic acid binding	GO:0005737//GO:0005634	cytoplasm//nucleus	KOG2107	Uncharacterized conserved protein, contains double-stranded beta-helix domain
c32068_g1_i2	2.16	1.87	7.47	2.21	5.45	14.44	4.14	2962	992279183	EER93337.2	2002	5.6e-222	hypothetical protein SORBI_001G065000 [Sorghum bicolor]	670368683	XM_008667339.1	1309	0	PREDICTED: Zea mays trafficking protein particle complex subunit 8 (LOC103644142), transcript variant X1, mRNA	--	--	--	--	Q9Y2L5	325	1.7e-28	Trafficking protein particle complex subunit 8 OS=Homo sapiens OX=9606 GN=TRAPPC8 PE=1 SV=2	PF13414	TPR repeat	GO:0034497//GO:0006888//GO:0032258//GO:0030242//GO:0044804	protein localization to pre-autophagosomal structure//ER to Golgi vesicle-mediated transport//CVT pathway//pexophagy//nucleophagy	GO:0005515	protein binding	GO:0000407//GO:1990072//GO:0031410	pre-autophagosomal structure//TRAPPIII protein complex//cytoplasmic vesicle	KOG1938	Protein with predicted involvement in meiosis (GSG1)
c30220_g1_i0	4.89	0	6.49	0	0	0	0	259	--	--	--	--	--	--	--	--	--	--	--	--	--	--	--	--	--	--	--	--	--	--	--	--	--	--	--	--
c40478_g0_i0	0.73	0	0.89	0	0	0	0	365	992161802	EES14461.2	269	6.2e-22	hypothetical protein SORBI_007G024600 [Sorghum bicolor]	226491733	NM_001151447.1	113	2.69e-50	Zea mays putative peroxisome assembly protein (LOC100278039), mRNA >gi|195648724|gb|EU971712.1| Zea mays clone 369454 hypothetical protein mRNA, complete cds	--	--	--	--	--	--	--	--	--	--	--	--	--	--	--	--	--	--
c41379_g1_i0	1.17	2.08	1.7	0.29	8.22	13.96	30.05	953	992158993	KXG22291.1	444	8.2e-42	hypothetical protein SORBI_009G188800 [Sorghum bicolor]	242088394	XM_002439985.1	236	3.13e-118	Sorghum bicolor hypothetical protein, mRNA	K05391	CNGF	cyclic nucleotide gated channel, other eukaryote	http://www.genome.jp/dbget-bin/www_bget?ko:K05391	Q94AS9	245	1e-19	Cyclic nucleotide-gated ion channel 4 OS=Arabidopsis thaliana OX=3702 GN=CNGC4 PE=2 SV=2	--	--	--	--	--	--	--	--	--	--
c12085_g0_i0	0	1.19	0.38	0.78	0.38	0.72	0	464	--	--	--	--	--	--	--	--	--	--	--	--	--	--	--	--	--	--	--	--	--	--	--	--	--	--	--	--
c48525_g0_i0	0.48	0.67	1.06	0.85	0	0	0	1073	--	--	--	--	--	--	--	--	--	--	--	--	--	--	--	--	--	--	--	--	--	--	--	--	--	--	--	--
c68367_g1_i0	0.33	0	0.66	0.66	0.32	0.16	0.36	678	835971749	XP_012701293.1	148	1.2e-07	PREDICTED: LOW QUALITY PROTEIN: uncharacterized protein LOC101757066 [Setaria italica]	--	--	--	--	--	--	--	--	--	--	--	--	--	PF06305	Protein of unknown function (DUF1049)	--	--	--	--	GO:0005887	integral component of plasma membrane	--	--
c55863_g0_i0	0	0	0.14	0	0.91	0.43	0.15	1151	836000295	XP_012702856.1	951	1.6e-100	PREDICTED: putative nuclease HARBI1 [Setaria italica]	835944266	XM_012844547.1	218	3.86e-108	PREDICTED: Setaria italica uncharacterized LOC101781468 (LOC101781468), mRNA	--	--	--	--	--	--	--	--	PF04827	Plant transposon protein	--	--	GO:0016788	hydrolase activity, acting on ester bonds	--	--	--	--
c53325_g0_i0	23.77	21.88	21.18	15.1	22.11	33.21	13.21	1195	530278961	AGT16864.1	1070	2.7e-114	hypothetical protein SHCRBa_012_P16_F_190 [Saccharum hybrid cultivar R570]	226500927	NM_001157517.1	803	0	Zea mays uncharacterized LOC100284622 (pco132861(190)), mRNA >gi|195643425|gb|EU969063.1| Zea mays clone 325892 stromal cell-derived factor 2 precursor, mRNA, complete cds	--	--	--	--	Q93ZE8	813	1.8e-85	Stromal cell-derived factor 2-like protein OS=Arabidopsis thaliana OX=3702 GN=SDF2 PE=1 SV=1	PF02815	MIR domain	--	--	--	--	GO:0016020	membrane	KOG3358	Uncharacterized secreted protein SDF2 (Stromal cell-derived factor 2), contains MIR domains
c36731_g0_i0	22.86	21.78	17.15	10.42	20.76	42.8	16.85	1360	293336554	NP_001168128.1	853	4.4e-89	uncharacterized protein LOC100381872 [Zea mays] >gi|223946191|gb|ACN27179.1| unknown [Zea mays] >gi|413949922|gb|AFW82571.1| hypothetical protein ZEAMMB73_051069 [Zea mays]	293336553	NM_001174657.1	693	0	Zea mays uncharacterized LOC100381872 (pco099200), mRNA >gi|223946190|gb|BT062482.1| Zea mays full-length cDNA clone ZM_BFb0303G12 mRNA, complete cds	--	--	--	--	Q8LEK2	673	3.4e-69	Golgi apparatus membrane protein-like protein ECHIDNA OS=Arabidopsis thaliana OX=3702 GN=ECH PE=1 SV=1	PF05832//PF05481	Eukaryotic protein of unknown function (DUF846)//Mycobacterium 19 kDa lipoprotein antigen	--	--	--	--	GO:0000139//GO:0016020//GO:0016021	Golgi membrane//membrane//integral component of membrane	KOG3195	Uncharacterized membrane protein NPD008/CGI-148
c2600_g0_i0	0	0	0	0	1.01	0.32	0.76	483	--	--	--	--	--	--	--	--	--	--	--	--	--	--	--	--	--	--	--	--	--	--	--	--	--	--	--	--
c50513_g4_i0	1.78	1.66	2.98	3.68	0	0	0	1218	242093032	XP_002437006.1	272	9.3e-22	hypothetical protein SORBIDRAFT_10g016776, partial [Sorghum bicolor]	--	--	--	--	--	--	--	--	--	--	--	--	--	--	--	GO:0051276//GO:0006259	chromosome organization//DNA metabolic process	--	--	--	--	--	--
c64933_g0_i0	0	0.75	0	0	0	0.68	0.4	474	--	--	--	--	--	--	--	--	--	--	--	--	--	--	--	--	--	--	--	--	--	--	--	--	--	--	--	--
c9068_g0_i0	0	0	1.18	0.22	0	0.15	0	1131	670435912	XP_008658562.1	1673	3e-184	PREDICTED: lectin-like receptor kinase 7 isoform X1 [Zea mays]	670435911	XM_008660340.1	929	0	PREDICTED: Zea mays lectin-like receptor kinase 7 (LOC100281082), transcript variant X1, mRNA	--	--	--	--	O80939	718	1.7e-74	L-type lectin-domain containing receptor kinase IV.1 OS=Arabidopsis thaliana OX=3702 GN=LECRK41 PE=2 SV=1	PF00139	Legume lectin domain	--	--	GO:0030246	carbohydrate binding	--	--	--	--
c70744_g0_i0	0.93	2.23	2.29	0	1.14	0	1.32	345	238011786	ACR36928.1	288	3.7e-24	unknown [Zea mays] >gi|413916528|gb|AFW56460.1| hypothetical protein ZEAMMB73_642432 [Zea mays]	238011785	BT086575.1	175	8.65e-85	Zea mays full-length cDNA clone ZM_BFc0185E02 mRNA, complete cds	K03283	HSPA1_8	heat shock 70kDa protein 1/8	http://www.genome.jp/dbget-bin/www_bget?ko:K03283	Q9STW6	207	9.4e-16	Heat shock 70 kDa protein 6, chloroplastic OS=Arabidopsis thaliana OX=3702 GN=HSP70-6 PE=1 SV=1	--	--	--	--	GO:0005524	ATP binding	--	--	--	--
c56646_g1_i0	1.47	2.81	1.54	1.9	0.41	0.42	0.92	1020	--	--	--	--	--	27542750	AY144442.1	381	0	Sorghum bicolor BAC 95A23/98N8.1 Rph region, partial sequence	--	--	--	--	--	--	--	--	--	--	--	--	--	--	--	--	--	--
c60171_g0_i0	0.49	0.17	0.79	0.48	0.85	0.79	0.94	1074	--	--	--	--	--	--	--	--	--	--	--	--	--	--	--	--	--	--	--	--	--	--	--	--	--	--	--	--
c48450_g0_i0	43.36	59.2	28.36	32.97	18.29	39.16	28.26	539	--	--	--	--	--	242063849	XM_002453169.1	305	7.57e-157	Sorghum bicolor hypothetical protein, mRNA	--	--	--	--	--	--	--	--	--	--	--	--	--	--	--	--	--	--
c66082_g1_i0	3.38	3.61	13.26	5.76	6	5.57	8.74	692	--	--	--	--	--	--	--	--	--	--	--	--	--	--	--	--	--	--	PF02336	Capsid protein VP4	--	--	GO:0005198	structural molecule activity	GO:0019028	viral capsid	--	--
c51749_g1_i0	0.36	4.64	0.87	0.41	0	0	0	497	125537378	EAY83866.1	198	1.4e-13	hypothetical protein OsI_39087 [Oryza sativa Indica Group]	--	--	--	--	--	--	--	--	--	--	--	--	--	--	--	--	--	--	--	--	--	--	--
c70932_g3_i0	2.16	2.02	1.61	1.44	3.26	2.34	4.57	878	242042505	XP_002468647.1	1023	5.5e-109	hypothetical protein SORBIDRAFT_01g049560 [Sorghum bicolor]	195649894	EU972297.1	601	0	Zea mays clone 379295 hypothetical protein mRNA, complete cds	--	--	--	--	Q9ZPY1	636	4.3e-65	Pyridoxine/pyridoxamine 5'-phosphate oxidase 2 OS=Arabidopsis thaliana OX=3702 GN=PPOX2 PE=1 SV=2	PF12766//PF01243	Pyridoxamine 5'-phosphate oxidase//Pyridoxamine 5'-phosphate oxidase	GO:0055114//GO:0009443//GO:0008615	oxidation-reduction process//pyridoxal 5'-phosphate salvage//pyridoxine biosynthetic process	GO:0010181//GO:0004733	FMN binding//pyridoxamine-phosphate oxidase activity	--	--	--	--
c36412_g0_i0	0.28	0	0.32	0.32	0.31	1.81	0	497	--	--	--	--	--	--	--	--	--	--	--	--	--	--	--	--	--	--	--	--	--	--	--	--	--	--	--	--
c24869_g0_i0	0	0	0	0	2.81	0.75	1.88	624	38344490	CAE05169.2	259	1.5e-20	OSJNBa0013A04.6 [Oryza sativa Japonica Group] >gi|38347295|emb|CAE02471.2| OSJNBa0042D13.24 [Oryza sativa Japonica Group]	530279221	KF184704.1	292	1.49e-149	Saccharum hybrid cultivar R570 clone BAC 191L10 complete sequence	--	--	--	--	--	--	--	--	--	--	--	--	--	--	--	--	--	--
c62483_g0_i0	0.24	0.78	0.89	0.53	0.56	0.19	1.28	1654	115278534	YP_762336.1	635	1e-63	cytochrome c biogenesis FN (mitochondrion) [Sorghum bicolor] >gi|114309655|gb|ABI60872.1| cytochrome c biogenesis FN (mitochondrion) [Sorghum bicolor]	114309646	DQ984518.1	794	0	Sorghum bicolor mitochondrion, complete genome	--	--	--	--	Q04647	453	1.3e-43	Probable cytochrome c biosynthesis protein OS=Daucus carota OX=4039 PE=2 SV=1	--	--	GO:0017004//GO:0015886	cytochrome complex assembly//heme transport	GO:0015232//GO:0020037	heme transporter activity//heme binding	GO:0005739//GO:0016021	mitochondrion//integral component of membrane	--	--
c34450_g0_i0	13.14	15.65	17.4	17.36	5.97	4.28	6.81	263	--	--	--	--	--	530279318	KF184761.1	254	7.74e-129	Saccharum hybrid cultivar R570 clone BAC 027K08 complete sequence	--	--	--	--	--	--	--	--	--	--	--	--	--	--	--	--	--	--
c67447_g0_i0	11.05	13.47	24.81	13.94	29.12	58.1	28.83	2324	242086224	XP_002443537.1	1949	6.2e-216	hypothetical protein SORBIDRAFT_08g021180 [Sorghum bicolor] >gi|241944230|gb|EES17375.1| hypothetical protein SORBI_008G165900 [Sorghum bicolor]	242086223	XM_002443492.1	1781	0	Sorghum bicolor hypothetical protein, mRNA	--	--	--	--	Q0ILZ4	1713	1.5e-189	DEAD-box ATP-dependent RNA helicase 9 OS=Oryza sativa subsp. japonica OX=39947 GN=Os12g0611200 PE=2 SV=1	PF00270//PF04851	DEAD/DEAH box helicase//Type III restriction enzyme, res subunit	GO:0010501	RNA secondary structure unwinding	GO:0005524//GO:0003676//GO:0004004//GO:0016787//GO:0003677	ATP binding//nucleic acid binding//ATP-dependent RNA helicase activity//hydrolase activity//DNA binding	--	--	KOG0331	ATP-dependent RNA helicase
c65458_g0_i0	1	0.5	5.11	4.47	3.76	2.15	6.42	968	--	--	--	--	--	656991182	KJ732244.1	427	0	Zea mays isolate TCONS_00069426 drought responsive lncRNA, complete sequence	--	--	--	--	--	--	--	--	--	--	--	--	--	--	--	--	--	--
c59824_g0_i1	12.21	14.06	21.97	8.91	18.09	31.84	17.2	984	242063656	XP_002453117.1	729	7.6e-75	hypothetical protein SORBIDRAFT_04g000330 [Sorghum bicolor] >gi|241932948|gb|EES06093.1| hypothetical protein SORBI_004G001400 [Sorghum bicolor]	542717550	KF146307.1	482	0	Saccharum sinense SKP1-like protein mRNA, complete cds	K03094	SKP1, CBF3D	S-phase kinase-associated protein 1	http://www.genome.jp/dbget-bin/www_bget?ko:K03094	Q6PL11	703	8.2e-73	SKP1-like protein 1 OS=Oryza sativa subsp. japonica OX=39947 GN=SKP1 PE=1 SV=1	PF01466//PF01056//PF03931//PF00651	Skp1 family, dimerisation domain//Myc amino-terminal region//Skp1 family, tetramerisation domain//BTB/POZ domain	GO:0006511//GO:0006355	ubiquitin-dependent protein catabolic process//regulation of transcription, DNA-templated	GO:0005515//GO:0003700	protein binding//transcription factor activity, sequence-specific DNA binding	GO:0005667	transcription factor complex	--	--
c55497_g0_i0	7.46	6.02	1.05	0.13	1.95	0.81	0	908	992164167	KXG26141.1	667	1.1e-67	hypothetical protein SORBI_006G056400 [Sorghum bicolor]	226493415	NM_001148730.1	286	4.78e-146	Zea mays putative tify domain/CCT motif transcription factor family protein (LOC100274370), mRNA >gi|194707583|gb|BT042871.1| Zea mays full-length cDNA clone ZM_BFc0054L17 mRNA, complete cds	--	--	--	--	A2XSX6	298	6.9e-26	Protein TIFY 9 OS=Oryza sativa subsp. indica OX=39946 GN=TIFY9 PE=3 SV=1	PF03422	Carbohydrate binding module (family 6)	--	--	GO:0030246	carbohydrate binding	--	--	--	--
c41404_g0_i1	1.39	1.16	1	0.6	1.92	5.78	3	2851	242075190	XP_002447531.1	675	4e-68	hypothetical protein SORBIDRAFT_06g002845 [Sorghum bicolor]	195642867	EU968784.1	224	4.5e-111	Zea mays clone 324111 salicylic acid-induced fragment 1 protein mRNA, complete cds	--	--	--	--	B6TUW9	415	5.9e-39	CASP-like protein 2D1 OS=Zea mays OX=4577 PE=2 SV=1	--	--	--	--	--	--	--	--	--	--
c59639_g1_i0	1.36	7.27	0.86	4.59	1.48	0.92	3.12	660	--	--	--	--	--	998454551	KU685405.1	288	2.65e-147	Saccharum officinarum clone LA110E11, complete sequence	--	--	--	--	--	--	--	--	--	--	--	--	--	--	--	--	--	--
c40111_g1_i1	16.69	20.25	8.52	6.04	11.58	34.02	53.43	2025	242046940	XP_002461216.1	965	6.8e-102	hypothetical protein SORBIDRAFT_02g042960 [Sorghum bicolor] >gi|241924593|gb|EER97737.1| hypothetical protein SORBI_002G417800 [Sorghum bicolor]	242046939	XM_002461171.1	518	0	Sorghum bicolor hypothetical protein, mRNA	K07407	E3.2.1.22B, galA, rafA	alpha-galactosidase	http://www.genome.jp/dbget-bin/www_bget?ko:K07407	Q8VXZ7	731	9.6e-76	Alpha-galactosidase 3 OS=Arabidopsis thaliana OX=3702 GN=AGAL3 PE=1 SV=1	PF16499//PF02065//PF03137	Alpha galactosidase A//Melibiase//Organic Anion Transporter Polypeptide (OATP) family	GO:0001575//GO:0006810//GO:0046486//GO:0005975//GO:0006012	globoside metabolic process//transport//glycerolipid metabolic process//carbohydrate metabolic process//galactose metabolic process	GO:0004557//GO:0005215//GO:0016798//GO:0004553	alpha-galactosidase activity//transporter activity//hydrolase activity, acting on glycosyl bonds//hydrolase activity, hydrolyzing O-glycosyl compounds	GO:0016020	membrane	KOG2366	Alpha-D-galactosidase (melibiase)
c70091_g1_i0	1.43	1.93	1.1	1.78	0.95	0.35	1.33	730	992156610	KXG20601.1	280	6.6e-23	hypothetical protein SORBI_010G225700 [Sorghum bicolor]	--	--	--	--	--	--	--	--	--	--	--	--	--	PF02100	Ornithine decarboxylase antizyme	GO:0019467	ornithine catabolic process, by decarboxylation	GO:0008073	ornithine decarboxylase inhibitor activity	--	--	--	--
c6716_g0_i0	0	0	0.33	0	1.63	0	0	490	--	--	--	--	--	--	--	--	--	--	--	--	--	--	--	--	--	--	--	--	--	--	--	--	--	--	--	--
c55544_g1_i0	0.12	0.14	0	0	0.5	0.13	0.73	778	514762207	XP_004964975.1	228	7.5e-17	PREDICTED: RNA-binding protein 38-like [Setaria italica] >gi|944245639|gb|KQL09933.1| hypothetical protein SETIT_006942mg [Setaria italica]	226501311	NM_001153440.1	126	3.57e-57	Zea mays RNA-binding region-containing protein 1 (LOC100280521), mRNA >gi|195605123|gb|EU952274.1| Zea mays clone 1274600 RNA-binding region-containing protein 1 mRNA, complete cds	--	--	--	--	Q9M1S3	143	5.6e-08	Probable RNA-binding protein ARP1 OS=Arabidopsis thaliana OX=3702 GN=ARP1 PE=2 SV=1	PF00076	RNA recognition motif. (a.k.a. RRM, RBD, or RNP domain)	--	--	GO:0000166//GO:0003676	nucleotide binding//nucleic acid binding	--	--	--	--
c66632_g1_i0	0.16	0.19	0.48	0.58	0.2	0.97	0.45	645	--	--	--	--	--	--	--	--	--	--	--	--	--	--	--	--	--	--	--	--	--	--	--	--	--	--	--	--
c70648_g6_i0	5.79	5.49	4.85	11.59	0	0	0	879	326530212	BAJ97532.1	267	2.5e-21	predicted protein [Hordeum vulgare subsp. vulgare]	242053270	XM_002455736.1	238	2.23e-119	Sorghum bicolor hypothetical protein, mRNA	--	--	--	--	P37707	218	1.3e-16	B2 protein OS=Daucus carota OX=4039 PE=2 SV=1	--	--	--	--	--	--	--	--	--	--
c35268_g1_i0	0	0	0	0	0	0	0	351	--	--	--	--	--	530279484	KF184890.1	93	3.38e-39	Saccharum hybrid cultivar R570 clone BAC 168J15 complete sequence	--	--	--	--	--	--	--	--	--	--	--	--	--	--	--	--	--	--
c63960_g1_i0	11.03	12.3	25.12	13.81	15.14	18.55	10.22	1451	242090715	XP_002441190.1	866	1.5e-90	hypothetical protein SORBIDRAFT_09g021960 [Sorghum bicolor] >gi|241946475|gb|EES19620.1| hypothetical protein SORBI_009G156300 [Sorghum bicolor]	226496552	NM_001155157.1	573	0	Zea mays pleckstrin homology domain-containing protein 1 (LOC100282245), mRNA >gi|195620919|gb|EU960172.1| Zea mays clone 222403 pleckstrin homology domain-containing protein 1 mRNA, complete cds	--	--	--	--	Q9ST43	500	4.2e-49	Pleckstrin homology domain-containing protein 1 OS=Arabidopsis thaliana OX=3702 GN=PH1 PE=2 SV=2	--	--	--	--	--	--	--	--	--	--
c21260_g0_i0	0.58	0	0.69	0.69	0	0.61	1.56	389	--	--	--	--	--	--	--	--	--	--	--	--	--	--	--	--	--	--	--	--	--	--	--	--	--	--	--	--
c45167_g1_i0	2.22	2.15	8.47	3.07	8.37	19.34	7.03	1625	803378369	NP_001292784.1	1090	1.7e-116	protein kinase [Zea mays] >gi|194704582|gb|ACF86375.1| unknown [Zea mays] >gi|414588817|tpg|DAA39388.1| TPA: putative protein kinase superfamily protein [Zea mays]	803378368	NM_001305855.1	816	0	Zea mays protein kinase (LOC542271), mRNA	--	--	--	--	Q39183	693	2e-71	Serine/threonine-protein kinase D6PKL2 OS=Arabidopsis thaliana OX=3702 GN=D6PKL2 PE=1 SV=1	PF00069//PF07714	Protein kinase domain//Protein tyrosine kinase	GO:0006468	protein phosphorylation	GO:0004672//GO:0005524	protein kinase activity//ATP binding	--	--	--	--
c49038_g0_i0	0.31	0.37	0.53	0.58	0	0	0	652	--	--	--	--	--	--	--	--	--	--	--	--	--	--	--	--	--	--	--	--	--	--	--	--	--	--	--	--
c61824_g0_i1	13.85	20.13	23.49	20.52	27.32	17.54	40.32	859	242074446	XP_002447159.1	420	4.5e-39	hypothetical protein SORBIDRAFT_06g029600 [Sorghum bicolor] >gi|241938342|gb|EES11487.1| hypothetical protein SORBI_006G227300 [Sorghum bicolor]	242074445	XM_002447114.1	201	8.05e-99	Sorghum bicolor hypothetical protein, mRNA	K08695	ANR	anthocyanidin reductase	http://www.genome.jp/dbget-bin/www_bget?ko:K08695	Q5FB34	217	1.6e-16	Anthocyanidin reductase ((2S)-flavan-3-ol-forming) OS=Vitis vinifera OX=29760 GN=ANR PE=1 SV=1	PF04863	Alliinase EGF-like domain	--	--	GO:0050662//GO:0003824//GO:0016846	coenzyme binding//catalytic activity//carbon-sulfur lyase activity	--	--	--	--
c55736_g4_i1	10.79	12.13	15.87	19.8	4.26	1.81	2.43	3689	530278523	AGT16497.1	828	9.5e-86	receptor serine-threonine protein kinase [Saccharum hybrid cultivar R570]	242052484	XM_002455343.1	544	0	Sorghum bicolor hypothetical protein, mRNA	--	--	--	--	Q6I5Q6	609	2.4e-61	Receptor-like cytoplasmic kinase 185 OS=Oryza sativa subsp. japonica OX=39947 GN=RLCK185 PE=1 SV=1	PF00704//PF07714//PF02335//PF00069	Glycosyl hydrolases family 18//Protein tyrosine kinase//Cytochrome c552//Protein kinase domain	GO:0006468//GO:0006807//GO:0016310//GO:0055114//GO:0009069//GO:0005975	protein phosphorylation//nitrogen compound metabolic process//phosphorylation//oxidation-reduction process//serine family amino acid metabolic process//carbohydrate metabolic process	GO:0004553//GO:0042279//GO:0005524//GO:0004674//GO:0004672	hydrolase activity, hydrolyzing O-glycosyl compounds//nitrite reductase (cytochrome, ammonia-forming) activity//ATP binding//protein serine/threonine kinase activity//protein kinase activity	GO:0042597	periplasmic space	--	--
c69785_g0_i0	0.69	0.58	1.24	0.62	3.89	19.13	26.44	1618	992281391	KXG39432.1	1749	6.7e-193	hypothetical protein SORBI_001G382000 [Sorghum bicolor] >gi|992281392|gb|KXG39433.1| hypothetical protein SORBI_001G382000 [Sorghum bicolor]	955724753	XM_004984418.3	1100	0	PREDICTED: Setaria italica serine/threonine-protein kinase AtPK2/AtPK19-like (LOC101762974), mRNA	K04688	RPS6KB	p70 ribosomal S6 kinase	http://www.genome.jp/dbget-bin/www_bget?ko:K04688	Q39030	1143	1.3e-123	Serine/threonine-protein kinase AtPK2/AtPK19 OS=Arabidopsis thaliana OX=3702 GN=ATPK2 PE=1 SV=2	PF07714//PF10186//PF06293//PF00069//PF06516	Protein tyrosine kinase//Vacuolar sorting 38 and autophagy-related subunit 14//Lipopolysaccharide kinase (Kdo/WaaP) family//Protein kinase domain//Purine nucleoside permease (NUP)	GO:0010508//GO:0055085//GO:0006468	positive regulation of autophagy//transmembrane transport//protein phosphorylation	GO:0004672//GO:0005524//GO:0016773	protein kinase activity//ATP binding//phosphotransferase activity, alcohol group as acceptor	GO:0016020	membrane	--	--
c102_g0_i0	0	0	0	0	0	2.61	0	529	242035469	XP_002465129.1	514	3.5e-50	hypothetical protein SORBIDRAFT_01g032500 [Sorghum bicolor] >gi|241918983|gb|EER92127.1| hypothetical protein SORBI_001G337200 [Sorghum bicolor]	242035468	XM_002465084.1	226	6.12e-113	Sorghum bicolor hypothetical protein, mRNA	K17795	TIM17	mitochondrial import inner membrane translocase subunit TIM17	http://www.genome.jp/dbget-bin/www_bget?ko:K17795	Q9LN27	196	2.7e-14	Mitochondrial import inner membrane translocase subunit TIM17-1 OS=Arabidopsis thaliana OX=3702 GN=TIM17-1 PE=2 SV=1	--	--	GO:0015031//GO:0030150	protein transport//protein import into mitochondrial matrix	GO:0015450//GO:0015266	P-P-bond-hydrolysis-driven protein transmembrane transporter activity//protein channel activity	GO:0031305//GO:0009941//GO:0005744	integral component of mitochondrial inner membrane//chloroplast envelope//mitochondrial inner membrane presequence translocase complex	KOG1652	Mitochondrial import inner membrane translocase, subunit TIM17
c60450_g0_i0	0	0	0	0	0	1.22	1.07	494	414888344	DAA64358.1	214	2e-15	TPA: putative peptidyl-prolyl cis-trans isomerase family protein [Zea mays]	530279389	KF184804.1	490	0	Saccharum hybrid cultivar R570 clone BAC 022I19 complete sequence	--	--	--	--	--	--	--	--	--	--	--	--	--	--	--	--	--	--
c44299_g1_i0	6.7	3.25	3.15	3.9	3.96	7.89	2.1	1308	242091934	XP_002436457.1	801	4.5e-83	hypothetical protein SORBIDRAFT_10g002990 [Sorghum bicolor] >gi|241914680|gb|EER87824.1| hypothetical protein SORBI_010G033300 [Sorghum bicolor]	242091933	XM_002436412.1	520	0	Sorghum bicolor hypothetical protein, mRNA	K10781	FATB	fatty acyl-ACP thioesterase B	http://www.genome.jp/dbget-bin/www_bget?ko:K10781	Q9SQI3	381	2.4e-35	Palmitoyl-acyl carrier protein thioesterase, chloroplastic OS=Gossypium hirsutum OX=3635 GN=FATB1 PE=1 SV=1	PF05699//PF01643	hAT family C-terminal dimerisation region//Acyl-ACP thioesterase	GO:0006633	fatty acid biosynthetic process	GO:0046983//GO:0016790	protein dimerization activity//thiolester hydrolase activity	--	--	--	--
c48561_g0_i0	0.2	2.45	0.23	0.15	0.8	0.45	1.45	1118	--	--	--	--	--	--	--	--	--	--	--	--	--	--	--	--	--	--	--	--	--	--	--	--	--	--	--	--
c62572_g5_i1	2.6	1.28	9.01	15.3	4.7	1.42	0.86	1372	414886644	DAA62658.1	312	2.4e-26	TPA: hypothetical protein ZEAMMB73_249913 [Zea mays]	242045477	XM_002460565.1	149	1.05e-69	Sorghum bicolor hypothetical protein, mRNA	K06966	K06966	uncharacterized protein	http://www.genome.jp/dbget-bin/www_bget?ko:K06966	Q8LBB7	271	1.4e-22	Cytokinin riboside 5'-monophosphate phosphoribohydrolase LOG5 OS=Arabidopsis thaliana OX=3702 GN=LOG5 PE=1 SV=1	PF06373	Cocaine and amphetamine regulated transcript protein (CART)	GO:0007186//GO:0001678//GO:0000186//GO:0032099//GO:0008343//GO:0009267	G-protein coupled receptor signaling pathway//cellular glucose homeostasis//activation of MAPKK activity//negative regulation of appetite//adult feeding behavior//cellular response to starvation	--	--	GO:0005615	extracellular space	--	--
c60793_g0_i0	0.59	0.71	5.82	3.45	4.37	2.25	5.3	484	--	--	--	--	--	219884144	BT053840.1	178	2.68e-86	Zea mays full-length cDNA clone ZM_BFb0229C04 mRNA, complete cds	--	--	--	--	--	--	--	--	--	--	--	--	--	--	--	--	--	--
c60117_g2_i0	198.45	188.7	241.94	160.81	226.33	418.4	233.04	1137	242074600	XP_002447236.1	664	3e-67	hypothetical protein SORBIDRAFT_06g031060 [Sorghum bicolor] >gi|241938419|gb|EES11564.1| hypothetical protein SORBI_006G244800 [Sorghum bicolor]	47605317	AY596593.1	785	0	Saccharum officinarum clone SCQGLR1088A06, complete sequence	--	--	--	--	Q7XPM8	440	3e-42	Protein TIFY 3 OS=Oryza sativa subsp. japonica OX=39947 GN=TIFY3 PE=1 SV=1	--	--	GO:1903507//GO:2000022//GO:0009611//GO:0031347	negative regulation of nucleic acid-templated transcription//regulation of jasmonic acid mediated signaling pathway//response to wounding//regulation of defense response	GO:0003714	transcription corepressor activity	GO:0005634//GO:0005667	nucleus//transcription factor complex	--	--
c61942_g0_i0	0	0	0.01	0	0.81	0.57	0.33	1356	242069931	XP_002450242.1	755	1e-77	hypothetical protein SORBIDRAFT_05g002430 [Sorghum bicolor]	242069930	XM_002450197.1	423	0	Sorghum bicolor hypothetical protein, mRNA	--	--	--	--	Q2RAR6	565	1.1e-56	Cytochrome c-type biogenesis ccda-like chloroplastic protein 1 OS=Oryza sativa subsp. japonica OX=39947 GN=CCDA1 PE=2 SV=1	PF02683	Cytochrome C biogenesis protein transmembrane region	GO:0055114//GO:0017004	oxidation-reduction process//cytochrome complex assembly	--	--	GO:0016020	membrane	--	--
c31122_g0_i0	1.79	0	2.28	0	0	0	0	303	--	--	--	--	--	--	--	--	--	--	--	--	--	--	--	--	--	--	--	--	--	--	--	--	--	--	--	--
c46819_g0_i5	10.76	7.9	19.77	22.5	32.4	33.23	21.93	3344	242077020	XP_002448446.1	1795	6.4e-198	hypothetical protein SORBIDRAFT_06g027240 [Sorghum bicolor] >gi|241939629|gb|EES12774.1| hypothetical protein SORBI_006G200500 [Sorghum bicolor]	242077019	XM_002448401.1	1168	0	Sorghum bicolor hypothetical protein, mRNA	--	--	--	--	Q9LVJ0	752	5.8e-78	UV-B-induced protein At3g17800, chloroplastic OS=Arabidopsis thaliana OX=3702 GN=At3g17800 PE=2 SV=1	PF12568//PF01673	Acetyltransferase (GNAT) domain//Herpesvirus putative major envelope glycoprotein	GO:0042967	acyl-carrier-protein biosynthetic process	GO:0008080	N-acetyltransferase activity	GO:0019031//GO:0009570	viral envelope//chloroplast stroma	--	--
c23438_g0_i0	1.33	0	0	2.41	0.8	0	0.91	374	--	--	--	--	--	530279309	KF184759.1	236	1.16e-118	Saccharum hybrid cultivar R570 clone BAC 015H09 complete sequence	--	--	--	--	--	--	--	--	--	--	--	--	--	--	--	--	--	--
c53597_g4_i0	1.22	4.41	0	1.13	65.47	27.6	14.29	346	--	--	--	--	--	530279658	KF184962.1	59	2.64e-20	Saccharum hybrid cultivar R570 clone BAC 062F01 complete sequence	--	--	--	--	--	--	--	--	--	--	--	--	--	--	--	--	--	--
c40298_g0_i0	3	1.07	1.83	4.45	0.53	1	1.73	530	--	--	--	--	--	--	--	--	--	--	--	--	--	--	--	--	--	--	--	--	--	--	--	--	--	--	--	--
c55402_g1_i0	0.69	0.82	3.41	4.79	1.08	0.66	0.36	854	--	--	--	--	--	242096643	XM_002438767.1	69	1.91e-25	Sorghum bicolor hypothetical protein, mRNA	--	--	--	--	--	--	--	--	--	--	--	--	--	--	--	--	--	--
c30938_g0_i0	4.01	4.28	10.23	13.38	6.46	0.67	13.7	673	--	--	--	--	--	--	--	--	--	--	--	--	--	--	--	--	--	--	--	--	--	--	--	--	--	--	--	--
c63199_g2_i0	6.74	6.48	7.07	7.28	6.15	8.82	9.38	1143	242043528	XP_002459635.1	239	5.8e-18	hypothetical protein SORBIDRAFT_02g007810 [Sorghum bicolor] >gi|241923012|gb|EER96156.1| hypothetical protein SORBI_002G094600 [Sorghum bicolor]	670378213	XM_008671861.1	122	8.9e-55	PREDICTED: Zea mays probable cellulose synthase A catalytic subunit 6 [UDP-forming] (LOC103647318), transcript variant X2, mRNA	K10999	CESA	cellulose synthase A	http://www.genome.jp/dbget-bin/www_bget?ko:K10999	A2XNT2	187	6.5e-13	Probable cellulose synthase A catalytic subunit 5 [UDP-forming] OS=Oryza sativa subsp. indica OX=39946 GN=CESA5 PE=3 SV=1	--	--	GO:0006011//GO:0005982//GO:0071555//GO:0030244//GO:0005985	UDP-glucose metabolic process//starch metabolic process//cell wall organization//cellulose biosynthetic process//sucrose metabolic process	GO:0008270//GO:0016760	zinc ion binding//cellulose synthase (UDP-forming) activity	GO:0005886//GO:0016021	plasma membrane//integral component of membrane	KOG2045	5'-3' exonuclease XRN1/KEM1/SEP1 involved in DNA strand exchange and mRNA turnover
c61966_g0_i0	0	0	0	0	0.54	1	1.95	708	--	--	--	--	--	530278738	KF184749.1	168	1.45e-80	Saccharum hybrid cultivar R570 clone BAC 043A03 complete sequence	--	--	--	--	--	--	--	--	--	--	--	--	--	--	--	--	--	--
c53681_g0_i3	13.4	12.44	20.39	11.96	11.51	22.94	9.51	3011	195622748	ACG33204.1	651	2.6e-65	hypothetical protein [Zea mays]	242039462	XM_002467081.1	599	0	Sorghum bicolor hypothetical protein, mRNA	--	--	--	--	--	--	--	--	--	--	--	--	--	--	--	--	--	--
c7172_g0_i0	0	0	0.46	0.23	0.67	1.77	0.75	572	--	--	--	--	--	386650228	JQ887326.1	278	8.24e-142	Zea mays isolate 5003 clone 1 GRMZM2G097040-like gene, partial sequence	--	--	--	--	--	--	--	--	PF02276	Photosynthetic reaction centre cytochrome C subunit	GO:0006118//GO:0019684	obsolete electron transport//photosynthesis, light reaction	GO:0009055//GO:0005506//GO:0020037	electron carrier activity//iron ion binding//heme binding	GO:0030077	plasma membrane light-harvesting complex	--	--
c67588_g0_i1	0.4	0.42	0.71	0.78	3.55	3.81	3.58	1507	992281356	KXG39400.1	1825	9.5e-202	hypothetical protein SORBI_001G374800 [Sorghum bicolor]	670360250	XM_008679129.1	1076	0	PREDICTED: Zea mays auxin response factor 75 (LOC100283409), transcript variant X1, mRNA	K10994	RAD9A	cell cycle checkpoint control protein RAD9A	http://www.genome.jp/dbget-bin/www_bget?ko:K10994	Q9Z0F6	281	1.1e-23	Cell cycle checkpoint control protein RAD9A OS=Mus musculus OX=10090 GN=Rad9a PE=1 SV=1	PF02144//PF04139	Repair protein Rad1/Rec1/Rad17//Rad9	GO:0000077	DNA damage checkpoint	--	--	GO:0005634//GO:0030896	nucleus//checkpoint clamp complex	KOG2810	Checkpoint 9-1-1 complex, RAD9 component
c8751_g0_i0	0	0	27.47	2.1	8.54	10.05	2.46	307	242047360	XP_002461426.1	236	3.5e-18	hypothetical protein SORBIDRAFT_02g002440 [Sorghum bicolor] >gi|241924803|gb|EER97947.1| hypothetical protein SORBI_002G027500 [Sorghum bicolor]	242047359	XM_002461381.1	121	7.92e-55	Sorghum bicolor hypothetical protein, mRNA	--	--	--	--	O80592	126	2.1e-06	Amino acid permease 8 OS=Arabidopsis thaliana OX=3702 GN=AAP8 PE=1 SV=1	--	--	GO:0006865//GO:0003333	amino acid transport//amino acid transmembrane transport	GO:0015171	amino acid transmembrane transporter activity	GO:0016021//GO:0005886	integral component of membrane//plasma membrane	--	--
c44263_g2_i0	8.25	10.09	11.4	4.93	12.27	22.8	10.86	2322	992160458	KXG23275.1	3643	0	hypothetical protein SORBI_008G077600 [Sorghum bicolor] >gi|992160459|gb|KXG23276.1| hypothetical protein SORBI_008G077600 [Sorghum bicolor]	293335248	NM_001175703.1	1874	0	Zea mays uncharacterized LOC100383024 (LOC100383024), mRNA >gi|223975310|gb|BT065967.1| Zea mays full-length cDNA clone ZM_BFb0114M16 mRNA, complete cds	K00901	dgkA, DGK	diacylglycerol kinase (ATP)	http://www.genome.jp/dbget-bin/www_bget?ko:K00901	Q9FFN7	2161	1.7e-241	Diacylglycerol kinase 2 OS=Arabidopsis thaliana OX=3702 GN=DGK2 PE=1 SV=1	PF00130//PF00781//PF00609//PF12162	Phorbol esters/diacylglycerol binding domain (C1 domain)//Diacylglycerol kinase catalytic domain//Diacylglycerol kinase accessory domain//STAT1 TAZ2 binding domain	GO:0007205//GO:0009395//GO:0046486//GO:0035556	protein kinase C-activating G-protein coupled receptor signaling pathway//phospholipid catabolic process//glycerolipid metabolic process//intracellular signal transduction	GO:0016301//GO:0004143//GO:0003700	kinase activity//diacylglycerol kinase activity//transcription factor activity, sequence-specific DNA binding	GO:0005667	transcription factor complex	KOG1169	Diacylglycerol kinase
c61372_g1_i1	0	0	0	0	7.48	2.08	5.75	676	--	--	--	--	--	530279066	KF184899.1	59	5.42e-20	Saccharum hybrid cultivar R570 clone BAC 149L20 complete sequence	--	--	--	--	--	--	--	--	--	--	--	--	--	--	--	--	--	--
c7400_g0_i0	0	0	0.7	0	0.23	0.45	0	568	--	--	--	--	--	--	--	--	--	--	--	--	--	--	Q9NA75	203	4.5e-15	Trimeric intracellular cation channel type 1B.1 OS=Caenorhabditis elegans OX=6239 GN=tric-1B.1 PE=1 SV=2	PF05197//PF04583	TRIC channel//Baculoviridae p74 conserved region	GO:0019058//GO:0006812//GO:0015672	viral life cycle//cation transport//monovalent inorganic cation transport	GO:0005261	cation channel activity	GO:0016020	membrane	--	--
c32813_g1_i0	11.13	16.79	6.83	6.1	5.67	20.49	11.89	1370	242033601	XP_002464195.1	1553	3e-170	hypothetical protein SORBIDRAFT_01g013930 [Sorghum bicolor]	670367549	XM_008666882.1	952	0	PREDICTED: Zea mays myosin-11-like (LOC103643709), transcript variant X1, mRNA	--	--	--	--	F4HZB5	187	7.8e-13	Protein NETWORKED 1D OS=Arabidopsis thaliana OX=3702 GN=NET1D PE=3 SV=1	--	--	--	--	GO:0003779	actin binding	--	--	--	--
c23958_g0_i1	1.44	1.91	2.5	4.99	0	0.27	0	1450	242086138	XP_002443494.1	483	3.8e-46	hypothetical protein SORBIDRAFT_08g020530 [Sorghum bicolor] >gi|241944187|gb|EES17332.1| hypothetical protein SORBI_008G156500 [Sorghum bicolor]	242086137	XM_002443449.1	384	0	Sorghum bicolor hypothetical protein, mRNA	--	--	--	--	Q54DA8	159	1.5e-09	Protein STIP1 homolog OS=Dictyostelium discoideum OX=44689 GN=sti1 PE=3 SV=1	PF06954//PF00515//PF00023//PF13176//PF13606//PF13414	Resistin//Tetratricopeptide repeat//Ankyrin repeat//Tetratricopeptide repeat//Ankyrin repeat//TPR repeat	GO:0007165	signal transduction	GO:0005515//GO:0005179	protein binding//hormone activity	GO:0005576	extracellular region	KOG0548	Molecular co-chaperone STI1
c39703_g0_i0	0	0	0.32	0	0	0	0.35	498	--	--	--	--	--	--	--	--	--	--	--	--	--	--	--	--	--	--	--	--	--	--	--	--	--	--	--	--
c37965_g0_i0	0.21	4.58	1.22	8.15	0.72	0	0	556	543177389	AGV54716.1	275	1.9e-22	type 2 metallothionein [Phaseolus vulgaris]	565482515	XM_006298836.1	58	1.59e-19	Capsella rubella hypothetical protein (CARUB_v10015018mg) mRNA, complete cds	--	--	--	--	P43390	266	2.2e-22	Metallothionein-like protein type 2 OS=Actinidia deliciosa OX=3627 GN=pKIWI504 PE=2 SV=1	PF01439	Metallothionein	--	--	GO:0046872	metal ion binding	--	--	--	--
c50711_g3_i0	16.75	25.1	25.64	16.42	217.36	63.88	70.21	1725	530278107	AGT16142.1	1342	1.1e-145	MCB2 protein [Saccharum hybrid cultivar R570]	242051750	XM_002454976.1	869	0	Sorghum bicolor hypothetical protein, mRNA	--	--	--	--	Q9LVS0	365	2.3e-33	Transcription factor KUA1 OS=Arabidopsis thaliana OX=3702 GN=KUA1 PE=1 SV=1	PF01213	Adenylate cyclase associated (CAP) N terminal	GO:0007010//GO:0006355	cytoskeleton organization//regulation of transcription, DNA-templated	GO:0003677//GO:0008270//GO:0003779	DNA binding//zinc ion binding//actin binding	GO:0005634	nucleus	--	--
c49143_g0_i0	0.68	1.06	11.48	2.96	9.6	3.13	11.52	5132	125560743	EAZ06191.1	1422	1.7e-154	hypothetical protein OsI_28431 [Oryza sativa Indica Group]	960487961	XM_003579206.3	366	0	PREDICTED: Brachypodium distachyon probable LRR receptor-like serine/threonine-protein kinase At3g47570 (LOC100832509), transcript variant X1, mRNA	--	--	--	--	Q9SD62	782	3e-81	Putative receptor-like protein kinase At3g47110 OS=Arabidopsis thaliana OX=3702 GN=At3g47110 PE=3 SV=1	PF07714//PF00560//PF13855//PF00069	Protein tyrosine kinase//Leucine Rich Repeat//Leucine rich repeat//Protein kinase domain	GO:0006468//GO:0016310//GO:0009069	protein phosphorylation//phosphorylation//serine family amino acid metabolic process	GO:0005524//GO:0004674//GO:0005515//GO:0004672	ATP binding//protein serine/threonine kinase activity//protein binding//protein kinase activity	GO:0016021	integral component of membrane	--	--
c35627_g0_i0	0	0	0.48	0	1.41	0.44	0.53	432	--	--	--	--	--	64501079	AY854018.1	57	4.36e-19	Zea mays derlin1-2 gene, complete cds	--	--	--	--	--	--	--	--	--	--	--	--	--	--	--	--	--	--
c49396_g1_i1	1.52	0.43	0.21	0.35	2.52	1.51	1.02	1201	--	--	--	--	--	--	--	--	--	--	--	--	--	--	--	--	--	--	--	--	--	--	--	--	--	--	--	--
c43937_g0_i0	0.53	0.19	0.18	0.49	0	0	0	1320	--	--	--	--	--	530279071	KF184903.1	819	0	Saccharum hybrid cultivar R570 clone BAC 121P14 complete sequence	--	--	--	--	--	--	--	--	--	--	--	--	--	--	--	--	--	--
c17590_g0_i0	0.22	0.26	0.5	0.63	0.36	0	0.13	794	573917163	XP_006646226.1	154	2.9e-08	PREDICTED: probable glutathione S-transferase GSTU6 [Oryza brachyantha]	242058402	XM_002458302.1	89	1.35e-36	Sorghum bicolor hypothetical protein, mRNA	--	--	--	--	--	--	--	--	PF00462//PF13417	Glutaredoxin//Glutathione S-transferase, N-terminal domain	GO:0006118//GO:0045454	obsolete electron transport//cell redox homeostasis	GO:0005515//GO:0015035//GO:0009055	protein binding//protein disulfide oxidoreductase activity//electron carrier activity	--	--	--	--
c16675_g0_i0	1.72	0	4.39	0	0	1.73	0	305	--	--	--	--	--	--	--	--	--	--	--	--	--	--	--	--	--	--	--	--	--	--	--	--	--	--	--	--
c63795_g0_i0	0	0	0	0	0	0	0	235	--	--	--	--	--	--	--	--	--	--	--	--	--	--	--	--	--	--	--	--	--	--	--	--	--	--	--	--
c11921_g0_i0	0	0.5	0	0.32	0.47	2.03	0.52	688	242032743	XP_002463766.1	413	2.3e-38	hypothetical protein SORBIDRAFT_01g005750 [Sorghum bicolor] >gi|241917620|gb|EER90764.1| hypothetical protein SORBI_001G063300 [Sorghum bicolor]	670405584	XM_008646218.1	248	4.76e-125	PREDICTED: Zea mays calcium-dependent protein kinase 26-like (LOC103625819), mRNA	K13412	CPK	calcium-dependent protein kinase	http://www.genome.jp/dbget-bin/www_bget?ko:K13412	Q852N6	355	1.3e-32	Calcium-dependent protein kinase 11 OS=Oryza sativa subsp. japonica OX=39947 GN=CPK11 PE=3 SV=1	PF12763//PF13202//PF00036//PF13833//PF13405//PF13499	Cytoskeletal-regulatory complex EF hand//EF hand//EF hand//EF-hand domain pair//EF-hand domain//EF-hand domain pair	GO:0046777//GO:0018105//GO:0009069//GO:0016310//GO:0009738//GO:0035556	protein autophosphorylation//peptidyl-serine phosphorylation//serine family amino acid metabolic process//phosphorylation//abscisic acid-activated signaling pathway//intracellular signal transduction	GO:0005515//GO:0004683//GO:0005509//GO:0009931//GO:0005524//GO:0005516	protein binding//calmodulin-dependent protein kinase activity//calcium ion binding//calcium-dependent protein serine/threonine kinase activity//ATP binding//calmodulin binding	GO:0005737//GO:0005634//GO:0005886	cytoplasm//nucleus//plasma membrane	--	--
c52506_g0_i0	0.96	1.15	1.11	1.5	0	0	0	470	--	--	--	--	--	--	--	--	--	--	--	--	--	--	--	--	--	--	--	--	--	--	--	--	--	--	--	--
c69344_g0_i0	2.74	2.98	2.97	3.83	0	0	0	758	--	--	--	--	--	530279378	KF184798.1	227	2.49e-113	Saccharum hybrid cultivar R570 clone BAC 222J24 complete sequence	--	--	--	--	--	--	--	--	PF06624//PF01424	Ribosome associated membrane protein RAMP4//R3H domain	--	--	GO:0003676	nucleic acid binding	GO:0005783	endoplasmic reticulum	--	--
c56349_g0_i0	0	0	0	2.18	0	0	0	305	242035273	XP_002465031.1	241	9.1e-19	hypothetical protein SORBIDRAFT_01g030785, partial [Sorghum bicolor]	530279245	KF184722.1	170	4.54e-82	Saccharum hybrid cultivar R570 clone BAC 098M18 complete sequence	--	--	--	--	--	--	--	--	--	--	--	--	--	--	--	--	--	--
c6867_g1_i0	16.97	0	0	0	0	0	0	241	--	--	--	--	--	--	--	--	--	--	--	--	--	--	--	--	--	--	--	--	--	--	--	--	--	--	--	--
c25933_g2_i0	0	0	0.1	0.73	0.57	0	0.11	924	--	--	--	--	--	530279164	KF184657.1	746	0	Saccharum hybrid cultivar R570 clone BAC 257A20 complete sequence	--	--	--	--	--	--	--	--	--	--	--	--	--	--	--	--	--	--
c55017_g0_i0	2.44	3.28	9.05	2.88	4.7	10.05	6.41	432	242071441	XP_002450997.1	339	5.6e-30	hypothetical protein SORBIDRAFT_05g022390 [Sorghum bicolor] >gi|241936840|gb|EES09985.1| hypothetical protein SORBI_005G162500 [Sorghum bicolor]	670394164	XM_008679289.1	271	4.76e-138	PREDICTED: Zea mays hypothetical protein (LOC100381748), transcript variant X11, mRNA	K11838	USP7, UBP15	ubiquitin carboxyl-terminal hydrolase 7	http://www.genome.jp/dbget-bin/www_bget?ko:K11838	Q84WU2	132	5.9e-07	Ubiquitin carboxyl-terminal hydrolase 13 OS=Arabidopsis thaliana OX=3702 GN=UBP13 PE=1 SV=1	--	--	GO:0006511//GO:0016579	ubiquitin-dependent protein catabolic process//protein deubiquitination	GO:0036459	ubiquitinyl hydrolase activity	--	--	--	--
c21525_g0_i0	10.95	12.62	8.2	6.55	4.5	1.98	8.33	589	242079429	XP_002444483.1	796	7.8e-83	hypothetical protein SORBIDRAFT_07g022650 [Sorghum bicolor] >gi|241940833|gb|EES13978.1| hypothetical protein SORBI_007G152600 [Sorghum bicolor]	242079428	XM_002444438.1	413	0	Sorghum bicolor hypothetical protein, mRNA	--	--	--	--	Q6YTF5	526	1.6e-52	Cytochrome P450 76M5 OS=Oryza sativa subsp. japonica OX=39947 GN=CYP76M5 PE=1 SV=1	PF00067	Cytochrome P450	GO:0055114//GO:0044550	oxidation-reduction process//secondary metabolite biosynthetic process	GO:0016705//GO:0016709//GO:0020037//GO:0005506	oxidoreductase activity, acting on paired donors, with incorporation or reduction of molecular oxygen//oxidoreductase activity, acting on paired donors, with incorporation or reduction of molecular oxygen, NAD(P)H as one donor, and incorporation of one atom of oxygen//heme binding//iron ion binding	GO:0016020	membrane	--	--
c4753_g0_i0	0	0	0	10.82	0	0	0	2156	544214195	XP_005537244.1	811	5.2e-84	ADP/ATP translocase [Cyanidioschyzon merolae strain 10D] >gi|449017806|dbj|BAM81208.1| ADP/ATP translocase [Cyanidioschyzon merolae strain 10D]	644995012	XM_008219091.1	403	0	PREDICTED: Nasonia vitripennis ADP,ATP carrier protein 2 (LOC100117058), transcript variant X3, mRNA	K05863	SLC25A4S, ANT	solute carrier family 25 (mitochondrial adenine nucleotide translocator), member 4/5/6/31	http://www.genome.jp/dbget-bin/www_bget?ko:K05863	Q26365	1015	1.2e-108	ADP,ATP carrier protein OS=Drosophila melanogaster OX=7227 GN=sesB PE=2 SV=4	--	--	GO:0006810//GO:0055085	transport//transmembrane transport	GO:0005215	transporter activity	GO:0016021//GO:0005743	integral component of membrane//mitochondrial inner membrane	KOG0749	Mitochondrial ADP/ATP carrier proteins
c27153_g2_i4	2.64	2.55	7.27	2.98	4.44	6.97	5.07	1905	242084146	XP_002442498.1	698	5.8e-71	hypothetical protein SORBIDRAFT_08g020920 [Sorghum bicolor] >gi|241943191|gb|EES16336.1| hypothetical protein SORBI_008G162900 [Sorghum bicolor]	194692723	BT035441.1	608	0	Zea mays full-length cDNA clone ZM_BFb0063E15 mRNA, complete cds	K06664	PEX2, PXMP3	peroxin-2	http://www.genome.jp/dbget-bin/www_bget?ko:K06664	Q9CA86	548	1.5e-54	Peroxisome biogenesis protein 2 OS=Arabidopsis thaliana OX=3702 GN=PEX2 PE=1 SV=1	PF01130	CD36 family	--	--	--	--	GO:0016020	membrane	--	--
c28414_g0_i0	0.86	1.54	5.52	1.52	1.49	5.95	0.56	425	242043202	XP_002459472.1	141	5e-07	hypothetical protein SORBIDRAFT_02g005190 [Sorghum bicolor] >gi|241922849|gb|EER95993.1| hypothetical protein SORBI_002G062300 [Sorghum bicolor]	242043201	XM_002459427.1	232	2.24e-116	Sorghum bicolor hypothetical protein, mRNA	--	--	--	--	--	--	--	--	--	--	--	--	--	--	--	--	--	--
c41471_g3_i1	20.38	3.17	18.6	20.51	18.21	7.84	37.48	1756	242049280	XP_002462384.1	799	1e-82	hypothetical protein SORBIDRAFT_02g024760 [Sorghum bicolor] >gi|241925761|gb|EER98905.1| hypothetical protein SORBI_002G202700 [Sorghum bicolor]	242049279	XM_002462339.1	524	0	Sorghum bicolor hypothetical protein, mRNA	--	--	--	--	Q6IEK5	547	1.8e-54	WRKY transcription factor WRKY76 OS=Oryza sativa subsp. indica OX=39946 GN=WRKY76 PE=2 SV=1	PF03106	WRKY DNA -binding domain	GO:0006355	regulation of transcription, DNA-templated	GO:0003700//GO:0043565	transcription factor activity, sequence-specific DNA binding//sequence-specific DNA binding	GO:0005667	transcription factor complex	--	--
c68990_g5_i0	0.46	0.71	0.76	1.8	1.21	0.57	24.56	1201	242069927	XP_002450240.1	324	8.5e-28	hypothetical protein SORBIDRAFT_05g002410 [Sorghum bicolor] >gi|241936083|gb|EES09228.1| hypothetical protein SORBI_005G028700 [Sorghum bicolor]	21209238	AY106160.1	300	1.05e-153	Zea mays PCO089266 mRNA sequence	K13448	CML	calcium-binding protein CML	http://www.genome.jp/dbget-bin/www_bget?ko:K13448	Q2QY10	303	2.4e-26	Calcium-binding protein CBP OS=Oryza sativa subsp. japonica OX=39947 GN=CBP PE=2 SV=1	PF13202//PF13833//PF00036//PF13405//PF13499	EF hand//EF-hand domain pair//EF hand//EF-hand domain//EF-hand domain pair	--	--	GO:0005509	calcium ion binding	--	--	KOG0037	Ca2+-binding protein, EF-Hand protein superfamily
c70062_g4_i0	1.56	0.8	1.8	1.21	0.71	1.26	0.5	693	992164636	KXG26557.1	196	3.4e-13	hypothetical protein SORBI_006G120400 [Sorghum bicolor]	226494066	NM_001153290.1	93	7e-39	Zea mays uncharacterized LOC100280364 (LOC100280364), mRNA >gi|219888642|gb|BT056089.1| Zea mays full-length cDNA clone ZM_BFb0005H19 mRNA, complete cds	--	--	--	--	--	--	--	--	--	--	--	--	--	--	--	--	--	--
c29819_g0_i0	1	0.68	0.92	0	0	0	0.5	482	--	--	--	--	--	--	--	--	--	--	--	--	--	--	--	--	--	--	PF00908	dTDP-4-dehydrorhamnose 3,5-epimerase	GO:0019872//GO:0030639//GO:0009117	streptomycin biosynthetic process//polyketide biosynthetic process//nucleotide metabolic process	GO:0008830	dTDP-4-dehydrorhamnose 3,5-epimerase activity	--	--	--	--
c46835_g0_i0	20.45	25.6	18.72	28.4	20.89	15.9	66.15	580	190688736	ACE86399.1	235	8.6e-18	amino acid selective channel protein [Sorghum bicolor]	148879784	AM403007.1	322	2.9e-166	Saccharum hybrid cultivar BAC clone 265O22, cultivar R570	--	--	--	--	--	--	--	--	--	--	--	--	--	--	--	--	--	--
c54928_g0_i1	8.39	39.19	0	6.46	2.62	0	6.51	366	442803210	AGC78945.1	160	2.7e-09	hypothetical protein (mitochondrion) [Vicia faba]	1002767533	CP014546.1	347	2.24e-180	Pseudomonas azotoformans strain S4, complete genome	--	--	--	--	--	--	--	--	--	--	--	--	--	--	--	--	--	--
c37661_g0_i0	0.81	1.11	0.26	0.13	0	0.16	0	769	242091980	XP_002436480.1	648	1.5e-65	hypothetical protein SORBIDRAFT_10g003420 [Sorghum bicolor]	242091979	XM_002436435.1	464	0	Sorghum bicolor hypothetical protein, mRNA	--	--	--	--	Q9LU14	354	1.9e-32	GDSL esterase/lipase APG OS=Arabidopsis thaliana OX=3702 GN=APG PE=2 SV=1	PF00657	GDSL-like Lipase/Acylhydrolase	--	--	GO:0016788	hydrolase activity, acting on ester bonds	--	--	--	--
c13947_g3_i1	0.68	1.41	0.89	1.2	0.55	1.04	0.52	2361	--	--	--	--	--	955717092	XM_004959955.3	219	2.23e-108	PREDICTED: Setaria italica pentatricopeptide repeat-containing protein At5g04810, chloroplastic (LOC101780087), transcript variant X2, mRNA	--	--	--	--	--	--	--	--	--	--	--	--	--	--	--	--	--	--
c54007_g0_i0	2.17	3.45	3.34	4.19	0	0	0	2024	670419410	XP_008650484.1	852	8.6e-89	PREDICTED: uncharacterized protein LOC103631326 [Zea mays]	670411515	XM_008648668.1	153	9.35e-72	PREDICTED: Zea mays uncharacterized LOC103628472 (LOC103628472), mRNA	--	--	--	--	--	--	--	--	PF11045//PF00646	Putative inner membrane protein of Enterobacteriaceae//F-box domain	--	--	GO:0005515	protein binding	GO:0016021	integral component of membrane	--	--
c3942_g0_i0	0	0	0	0	0.77	0.57	0.21	615	--	--	--	--	--	--	--	--	--	--	--	--	--	--	--	--	--	--	--	--	--	--	--	--	--	--	--	--
c20006_g0_i0	0.24	0	0.2	1.45	0	0.07	0.07	1198	590629362	XP_007026968.1	1528	2.1e-167	Fes1A [Theobroma cacao] >gi|508715573|gb|EOY07470.1| Fes1A [Theobroma cacao]	590629361	XM_007026906.1	441	0	Theobroma cacao Fes1A (TCM_021899) mRNA, complete cds	K09562	HSPBP1	hsp70-interacting protein	http://www.genome.jp/dbget-bin/www_bget?ko:K09562	Q6IMX7	230	7e-18	Hsp70-binding protein 1 OS=Rattus norvegicus OX=10116 GN=Hspbp1 PE=1 SV=1	PF06810//PF16782//PF01602//PF00514//PF03357//PF02985//PF11698	Phage minor structural protein GP20//Nucleotide exchange factor SIL1//Adaptin N terminal region//Armadillo/beta-catenin-like repeat//Snf7//HEAT repeat//V-ATPase subunit H	GO:0015991//GO:0016192//GO:0019069//GO:0007034//GO:0006886	ATP hydrolysis coupled proton transport//vesicle-mediated transport//viral capsid assembly//vacuolar transport//intracellular protein transport	GO:0000774//GO:0005515//GO:0016820	adenyl-nucleotide exchange factor activity//protein binding//hydrolase activity, acting on acid anhydrides, catalyzing transmembrane movement of substances	GO:0046806//GO:0000221//GO:0030117//GO:0005783	viral scaffold//vacuolar proton-transporting V-type ATPase, V1 domain//membrane coat//endoplasmic reticulum	KOG2160	Armadillo/beta-catenin-like repeat-containing protein
c11714_g0_i0	0	0	0	0	0	6.35	0	249	--	--	--	--	--	242045539	XM_002460596.1	80	3.87e-32	Sorghum bicolor hypothetical protein, mRNA	--	--	--	--	--	--	--	--	--	--	--	--	--	--	--	--	--	--
c33997_g0_i1	0.51	2.11	1.05	13.27	0.84	0.06	0.99	1350	566203730	XP_002320958.2	1066	8.8e-114	putative galactinol synthase family protein [Populus trichocarpa] >gi|530761621|gb|AGT50334.1| galactinol synthase 6 [Populus trichocarpa] >gi|550323975|gb|EEE99273.2| putative galactinol synthase family protein [Populus trichocarpa]	1021524676	XM_016350240.1	190	1.67e-92	PREDICTED: Arachis ipaensis galactinol synthase 1-like (LOC107646049), mRNA	K18819	GOLS	inositol 3-alpha-galactosyltransferase	http://www.genome.jp/dbget-bin/www_bget?ko:K18819	C7G304	966	3.6e-103	Galactinol synthase 2 OS=Solanum lycopersicum OX=4081 GN=GOLS2 PE=2 SV=1	PF11051//PF01501	Mannosyltransferase putative//Glycosyl transferase family 8	GO:0006486	protein glycosylation	GO:0016757	transferase activity, transferring glycosyl groups	--	--	--	--
c55076_g6_i0	22.35	22.87	35.51	44.09	39.46	20.92	22.07	1748	242044710	XP_002460226.1	882	2.5e-92	hypothetical protein SORBIDRAFT_02g024920 [Sorghum bicolor] >gi|241923603|gb|EER96747.1| hypothetical protein SORBI_002G204600 [Sorghum bicolor]	242044709	XM_002460181.1	892	0	Sorghum bicolor hypothetical protein, mRNA	--	--	--	--	--	--	--	--	--	--	--	--	--	--	--	--	--	--
c5658_g0_i0	0	0	0	2.24	0	0	0	470	388496562	AFK36347.1	148	8.5e-08	unknown [Lotus japonicus]	229608896	NM_001159997.1	117	2.11e-52	Nasonia vitripennis muscle LIM protein (LOC100122977), transcript variant 1, mRNA	--	--	--	--	Q24400	229	3.6e-18	Muscle LIM protein Mlp84B OS=Drosophila melanogaster OX=7227 GN=Mlp84B PE=1 SV=1	PF00412	LIM domain	--	--	GO:0008270	zinc ion binding	--	--	KOG1700	Regulatory protein MLP and related LIM proteins
c70217_g0_i0	0.3	0	0.7	0.35	0.34	0.33	0.77	481	670426373	XP_008653833.1	412	2.1e-38	PREDICTED: uncharacterized protein LOC103633960 [Zea mays]	--	--	--	--	--	--	--	--	--	P04323	200	8.5e-15	Retrovirus-related Pol polyprotein from transposon 17.6 OS=Drosophila melanogaster OX=7227 GN=pol PE=4 SV=1	--	--	--	--	--	--	--	--	--	--
c33725_g1_i0	15.21	17.37	11.58	16.89	13.99	13.74	19.5	825	242048764	XP_002462128.1	261	1.2e-20	hypothetical protein SORBIDRAFT_02g019610 [Sorghum bicolor] >gi|241925505|gb|EER98649.1| hypothetical protein SORBI_002G157300 [Sorghum bicolor] >gi|992276824|gb|KXG35316.1| hypothetical protein SORBI_002G157300 [Sorghum bicolor]	242048763	XM_002462083.1	624	0	Sorghum bicolor hypothetical protein, mRNA	K15423	PPP4C	serine/threonine-protein phosphatase 4 catalytic subunit	http://www.genome.jp/dbget-bin/www_bget?ko:K15423	P48528	230	4.9e-18	Serine/threonine-protein phosphatase PP-X isozyme 2 OS=Arabidopsis thaliana OX=3702 GN=PPX2 PE=2 SV=2	--	--	GO:0006470	protein dephosphorylation	GO:0004721	phosphoprotein phosphatase activity	--	--	KOG0372	Serine/threonine specific protein phosphatase involved in glycogen accumulation, PP2A-related
c26562_g1_i0	0.16	0.28	0.53	0.27	0.43	0.26	0.38	993	--	--	--	--	--	386650088	JQ887186.1	572	0	Zea mays isolate 5003 clone 1 GRMZM2G058057-like gene, partial sequence	--	--	--	--	--	--	--	--	--	--	--	--	--	--	--	--	--	--
c3046_g0_i0	0	0	0	0	0.53	1.3	1.3	863	--	--	--	--	--	--	--	--	--	--	--	--	--	--	--	--	--	--	PF08099	Scorpion calcine family	GO:0006810//GO:0009405	transport//pathogenesis	GO:0019855	calcium channel inhibitor activity	GO:0005576	extracellular region	--	--
c71892_g0_i0	0.14	0.34	0	0.17	0.79	0.16	0.35	680	--	--	--	--	--	114309646	DQ984518.1	677	0	Sorghum bicolor mitochondrion, complete genome	--	--	--	--	--	--	--	--	--	--	--	--	--	--	--	--	--	--
c58180_g0_i0	2.16	1.29	5.36	0	0	0	0	334	--	--	--	--	--	--	--	--	--	--	--	--	--	--	--	--	--	--	--	--	--	--	--	--	--	--	--	--
c24781_g1_i1	0	0	0	0	0	0.13	0	916	--	--	--	--	--	937934639	AP014966.1	36	4.55e-07	Oryza sativa Japonica Group DNA, chromosome 10, cultivar: Nipponbare, complete sequence	--	--	--	--	--	--	--	--	--	--	--	--	--	--	--	--	--	--
c48064_g0_i3	8.58	8.88	12.14	6.49	10.28	18.42	12.42	2105	242089387	XP_002440526.1	891	2.7e-93	hypothetical protein SORBIDRAFT_09g002540 [Sorghum bicolor] >gi|241945811|gb|EES18956.1| hypothetical protein SORBI_009G030400 [Sorghum bicolor]	242089386	XM_002440481.1	784	0	Sorghum bicolor hypothetical protein, mRNA	K15616	EYA1	eyes absent homolog 1	http://www.genome.jp/dbget-bin/www_bget?ko:K15616	O82162	476	3.7e-46	Eyes absent homolog OS=Arabidopsis thaliana OX=3702 GN=EYA PE=1 SV=2	PF11380	Stealth protein CR2, conserved region 2	GO:0035335//GO:0006470//GO:0007275//GO:0006570	peptidyl-tyrosine dephosphorylation//protein dephosphorylation//multicellular organismal development//tyrosine metabolic process	GO:0016772//GO:0004725	transferase activity, transferring phosphorus-containing groups//protein tyrosine phosphatase activity	--	--	KOG3107	Predicted haloacid dehalogenase-like hydrolase (eyes absent)
c7664_g0_i0	0	0	0.94	0.32	0.31	0.3	0	501	552838982	XP_005849695.1	495	5.3e-48	hypothetical protein CHLNCDRAFT_30497 [Chlorella variabilis] >gi|307109355|gb|EFN57593.1| hypothetical protein CHLNCDRAFT_30497 [Chlorella variabilis]	--	--	--	--	--	--	--	--	--	Q96321	468	7.4e-46	Importin subunit alpha-1 OS=Arabidopsis thaliana OX=3702 GN=IMPA1 PE=1 SV=2	PF11698//PF02985//PF00514//PF01602	V-ATPase subunit H//HEAT repeat//Armadillo/beta-catenin-like repeat//Adaptin N terminal region	GO:0006886//GO:0016192//GO:0015031//GO:0015991	intracellular protein transport//vesicle-mediated transport//protein transport//ATP hydrolysis coupled proton transport	GO:0016820//GO:0005515	hydrolase activity, acting on acid anhydrides, catalyzing transmembrane movement of substances//protein binding	GO:0044424//GO:0030117//GO:0000221	intracellular part//membrane coat//vacuolar proton-transporting V-type ATPase, V1 domain	KOG0166	Karyopherin (importin) alpha
c55596_g0_i1	1.29	0.41	4.22	1.94	1.13	0.39	0.43	1243	--	--	--	--	--	530279521	KF184908.1	269	1.86e-136	Saccharum hybrid cultivar R570 clone BAC 006C11 complete sequence	--	--	--	--	--	--	--	--	--	--	--	--	--	--	--	--	--	--
c62547_g0_i0	0.58	0.73	0.58	0.52	0	0	0	1102	--	--	--	--	--	670374355	XM_008670333.1	72	5.35e-27	PREDICTED: Zea mays uncharacterized LOC100501876 (LOC100501876), transcript variant X2, mRNA	--	--	--	--	--	--	--	--	--	--	--	--	--	--	--	--	--	--
c59963_g1_i0	0.92	1.66	2	2.73	2.86	0.9	2.15	3837	242093854	XP_002437417.1	1375	3.7e-149	hypothetical protein SORBIDRAFT_10g026610 [Sorghum bicolor]	242093853	XM_002437372.1	1142	0	Sorghum bicolor hypothetical protein, mRNA	--	--	--	--	O49696	766	1.6e-79	Aluminum-activated malate transporter 12 OS=Arabidopsis thaliana OX=3702 GN=ALMT12 PE=2 SV=1	PF04632//PF11716//PF01694//PF00511//PF11744	Fusaric acid resistance protein family//Mycothiol maleylpyruvate isomerase N-terminal domain//Rhomboid family//E2 (early) protein, C terminal//Aluminium activated malate transporter	GO:0015743//GO:0006355//GO:0006810//GO:0071423//GO:0006275	malate transport//regulation of transcription, DNA-templated//transport//malate transmembrane transport//regulation of DNA replication	GO:0004252//GO:0003677//GO:0046872//GO:0003700//GO:0015140	serine-type endopeptidase activity//DNA binding//metal ion binding//transcription factor activity, sequence-specific DNA binding//malate transmembrane transporter activity	GO:0005667//GO:0016021//GO:0009705//GO:0042025//GO:0005886	transcription factor complex//integral component of membrane//plant-type vacuole membrane//host cell nucleus//plasma membrane	--	--
c50267_g0_i0	1.22	1.08	2.47	1.02	2.03	6.59	2.4	1513	992163010	KXG25451.1	1576	7.2e-173	hypothetical protein SORBI_007G180600 [Sorghum bicolor]	293331870	NM_001176215.1	988	0	Zea mays hypothetical protein (pco080240), mRNA >gi|224030882|gb|BT067620.1| Zea mays full-length cDNA clone ZM_BFc0102H02 mRNA, complete cds	--	--	--	--	F4JPR7	489	8.3e-48	Plant UBX domain-containing protein 8 OS=Arabidopsis thaliana OX=3702 GN=PUX8 PE=1 SV=1	--	--	--	--	--	--	--	--	--	--
c25345_g0_i0	0.2	0	0	0	0.11	0.22	0	849	242039399	XP_002467094.1	834	4.4e-87	hypothetical protein SORBIDRAFT_01g019500 [Sorghum bicolor]	242039398	XM_002467049.1	483	0	Sorghum bicolor hypothetical protein, mRNA	--	--	--	--	Q9FJB5	126	5.7e-06	Disease resistance RPP8-like protein 3 OS=Arabidopsis thaliana OX=3702 GN=RPP8L3 PE=2 SV=1	PF13855	Leucine rich repeat	--	--	GO:0005515	protein binding	--	--	--	--
c54129_g0_i0	0.27	2.04	0	0.48	0	0	0.72	721	226528110	NP_001151853.1	235	1.1e-17	myb-like DNA-binding domain containing protein [Zea mays] >gi|195650297|gb|ACG44616.1| myb-like DNA-binding domain containing protein [Zea mays] >gi|414878360|tpg|DAA55491.1| TPA: putative MYB DNA-binding domain superfamily protein [Zea mays] >gi|645166178|gb|AIB04813.1| MYB transcription factor, partial [synthetic construct]	226528109	NM_001158381.1	108	3.35e-47	Zea mays myb-like DNA-binding domain containing protein (MYB51), mRNA >gi|195650296|gb|EU972498.1| Zea mays clone 382267 myb-like DNA-binding domain containing protein mRNA, complete cds	--	--	--	--	--	--	--	--	--	--	--	--	--	--	--	--	--	--
c5508_g1_i0	0	0	0	0	10.11	14.37	16.41	1295	226497348	NP_001145775.1	460	1.6e-43	hypothetical protein [Zea mays] >gi|219884389|gb|ACL52569.1| unknown [Zea mays] >gi|224028709|gb|ACN33430.1| unknown [Zea mays] >gi|414871666|tpg|DAA50223.1| TPA: hypothetical protein ZEAMMB73_800077 [Zea mays] >gi|645166873|gb|AIB05112.1| FHA transcription factor, partial [Zea mays]	645166872	KJ727621.1	265	3.25e-134	Zea mays clone pUT5547 FHA transcription factor (FHA5) mRNA, partial cds	K13216	PPP1R8, NIPP1	nuclear inhibitor of protein phosphatase 1	http://www.genome.jp/dbget-bin/www_bget?ko:K13216	Q9FIK2	223	4.9e-17	Protein phosphatase 1 regulatory inhibitor subunit PPP1R8 homolog OS=Arabidopsis thaliana OX=3702 GN=At5g47790 PE=1 SV=1	PF02684//PF00498	Lipid-A-disaccharide synthetase//FHA domain	GO:0009245	lipid A biosynthetic process	GO:0005515//GO:0008915	protein binding//lipid-A-disaccharide synthase activity	--	--	--	--
c52075_g0_i1	0.24	0	1.82	0.29	0.62	0.74	0.3	2077	242062128	XP_002452353.1	3096	0	hypothetical protein SORBIDRAFT_04g024160 [Sorghum bicolor] >gi|241932184|gb|EES05329.1| hypothetical protein SORBI_004G193800 [Sorghum bicolor]	242062127	XM_002452308.1	1778	0	Sorghum bicolor hypothetical protein, mRNA	K14759	PHYLLO	isochorismate synthase / 2-succinyl-5-enolpyruvyl-6-hydroxy-3-cyclohexene-1-carboxylate synthase / 2-succinyl-6-hydroxy-2,4-cyclohexadiene-1-carboxylate synthase / O-succinylbenzoate synthase	http://www.genome.jp/dbget-bin/www_bget?ko:K14759	Q15KI9	1764	1.6e-195	Protein PHYLLO, chloroplastic OS=Arabidopsis thaliana OX=3702 GN=PHYLLO PE=2 SV=2	PF02496//PF02775//PF00205	ABA/WDS induced protein//Thiamine pyrophosphate enzyme, C-terminal TPP binding domain//Thiamine pyrophosphate enzyme, central domain	GO:0009063//GO:0042550//GO:0006950//GO:0042372//GO:0009234	cellular amino acid catabolic process//photosystem I stabilization//response to stress//phylloquinone biosynthetic process//menaquinone biosynthetic process	GO:0000287//GO:0070204//GO:0003824//GO:0030976	magnesium ion binding//2-succinyl-5-enolpyruvyl-6-hydroxy-3-cyclohexene-1-carboxylic-acid synthase activity//catalytic activity//thiamine pyrophosphate binding	--	--	--	--
c57609_g0_i0	0	0.09	0.32	0	0.29	0.62	0.21	993	222617165	EEE53297.1	838	1.8e-87	hypothetical protein OsJ_36260 [Oryza sativa Japonica Group]	--	--	--	--	--	--	--	--	--	--	--	--	--	--	--	--	--	--	--	--	--	--	--
c57505_g0_i4	1.53	2.01	1.39	1.65	2.31	2.21	5.31	2093	--	--	--	--	--	--	--	--	--	--	--	--	--	--	--	--	--	--	--	--	--	--	--	--	--	--	--	--
c56425_g0_i1	0.64	0.47	0.91	0.54	0.52	2.25	0.5	3043	670425435	XP_008653359.1	1881	6.2e-208	PREDICTED: uncharacterized protein LOC100502129 isoform X1 [Zea mays] >gi|670425437|ref|XP_008653360.1| PREDICTED: uncharacterized protein LOC100502129 isoform X1 [Zea mays] >gi|670425439|ref|XP_008653361.1| PREDICTED: uncharacterized protein LOC100502129 isoform X1 [Zea mays]	670425440	XM_008655140.1	1891	0	PREDICTED: Zea mays uncharacterized LOC100502129 (LOC100502129), transcript variant X4, mRNA	K12875	ACIN1, ACINUS	apoptotic chromatin condensation inducer in the nucleus	http://www.genome.jp/dbget-bin/www_bget?ko:K12875	Q9UKV3	225	6.8e-17	Apoptotic chromatin condensation inducer in the nucleus OS=Homo sapiens OX=9606 GN=ACIN1 PE=1 SV=2	PF02402	Lysis protein	GO:0019835//GO:0009405	cytolysis//pathogenesis	--	--	GO:0019867	outer membrane	KOG2416	Acinus (induces apoptotic chromatin condensation)
c10440_g0_i1	0	0	0.94	0.34	0	0	0	735	--	--	--	--	--	--	--	--	--	--	--	--	--	--	--	--	--	--	--	--	--	--	--	--	--	--	--	--
c58546_g1_i0	0	0.13	0.5	0.44	0.24	0	0.44	871	670421549	XP_008651678.1	294	1.9e-24	PREDICTED: uncharacterized protein LOC100382959 isoform X2 [Zea mays] >gi|670421551|ref|XP_008651679.1| PREDICTED: uncharacterized protein LOC100382959 isoform X3 [Zea mays]	670421554	XM_008653459.1	332	1.23e-171	PREDICTED: Zea mays LOC100382959 (pco077498), transcript variant X4, mRNA	--	--	--	--	--	--	--	--	PF00076//PF01413	RNA recognition motif. (a.k.a. RRM, RBD, or RNP domain)//C-terminal tandem repeated domain in type 4 procollagen	--	--	GO:0005201//GO:0003676	extracellular matrix structural constituent//nucleic acid binding	GO:0005578//GO:0005581	proteinaceous extracellular matrix//collagen trimer	--	--
c41461_g1_i1	0.26	0	0.13	0.67	0.43	0.88	0.32	765	242056113	XP_002457202.1	220	6.2e-16	hypothetical protein SORBIDRAFT_03g003210 [Sorghum bicolor] >gi|241929177|gb|EES02322.1| hypothetical protein SORBI_003G035900 [Sorghum bicolor]	727345998	HG531799.1	548	0	Saccharum hybrid cultivar R570_BAC clone Sh209M19	--	--	--	--	Q9LIG0	163	2.6e-10	Clavaminate synthase-like protein At3g21360 OS=Arabidopsis thaliana OX=3702 GN=At3g21360 PE=1 SV=1	PF02668	Taurine catabolism dioxygenase TauD, TfdA family	GO:0055114	oxidation-reduction process	GO:0016491	oxidoreductase activity	--	--	--	--
c62117_g1_i3	3.31	5.02	4.22	3.65	0	0	0	1512	--	--	--	--	--	530279406	KF184817.1	128	5.48e-58	Saccharum hybrid cultivar R570 clone BAC 019G01 complete sequence	--	--	--	--	--	--	--	--	PF07359	Liver-expressed antimicrobial peptide 2 precursor (LEAP-2)	GO:0042742	defense response to bacterium	--	--	--	--	--	--
c1380_g0_i0	0	0	0	0	0.52	0	5.92	419	--	--	--	--	--	--	--	--	--	--	--	--	--	--	--	--	--	--	--	--	--	--	--	--	--	--	--	--
c68320_g0_i0	0.21	0.71	0.2	3.62	0.23	0	0.22	2117	802659302	XP_012080824.1	2714	1.1e-304	PREDICTED: chaperonin 60 subunit beta 2, chloroplastic [Jatropha curcas] >gi|802659311|ref|XP_012080825.1| PREDICTED: chaperonin 60 subunit beta 2, chloroplastic [Jatropha curcas] >gi|643720122|gb|KDP30625.1| hypothetical protein JCGZ_16190 [Jatropha curcas]	802659310	XM_012225435.1	918	0	PREDICTED: Jatropha curcas chaperonin 60 subunit beta 2, chloroplastic (LOC105640997), transcript variant X2, mRNA	K04077	groEL, HSPD1	chaperonin GroEL	http://www.genome.jp/dbget-bin/www_bget?ko:K04077	Q9LJE4	2554	4.1e-287	Chaperonin 60 subunit beta 2, chloroplastic OS=Arabidopsis thaliana OX=3702 GN=CPN60B2 PE=1 SV=1	PF03742//PF00118	PetN//TCP-1/cpn60 chaperonin family	GO:0006118//GO:0017004//GO:0042026	obsolete electron transport//cytochrome complex assembly//protein refolding	GO:0005524//GO:0045158	ATP binding//electron transporter, transferring electrons within cytochrome b6/f complex of photosystem II activity	GO:0009512//GO:0005737	cytochrome b6f complex//cytoplasm	KOG0356	Mitochondrial chaperonin, Cpn60/Hsp60p
c50907_g0_i0	1.79	4.26	0	2.27	0	0	0	303	--	--	--	--	--	--	--	--	--	--	--	--	--	--	--	--	--	--	--	--	--	--	--	--	--	--	--	--
c51732_g5_i2	10.28	11.41	17.07	11.51	13.94	28.11	15.42	2218	242079699	XP_002444618.1	1312	4.3e-142	hypothetical protein SORBIDRAFT_07g024800 [Sorghum bicolor] >gi|241940968|gb|EES14113.1| hypothetical protein SORBI_007G176200 [Sorghum bicolor]	242079698	XM_002444573.1	1021	0	Sorghum bicolor hypothetical protein, mRNA	K03033	PSMD3, RPN3	26S proteasome regulatory subunit N3	http://www.genome.jp/dbget-bin/www_bget?ko:K03033	P93768	1221	1.6e-132	Probable 26S proteasome non-ATPase regulatory subunit 3 OS=Nicotiana tabacum OX=4097 GN=21D7 PE=2 SV=1	PF01399//PF08375	PCI domain//Proteasome regulatory subunit C-terminal	GO:0042176//GO:0006511//GO:0050790	regulation of protein catabolic process//ubiquitin-dependent protein catabolic process//regulation of catalytic activity	GO:0005515//GO:0030234	protein binding//enzyme regulator activity	GO:0008541//GO:0000502	proteasome regulatory particle, lid subcomplex//proteasome complex	KOG2581	26S proteasome regulatory complex, subunit RPN3/PSMD3
c25708_g2_i0	2.44	1.12	18	28.75	11.94	3.7	5.07	920	242040187	XP_002467488.1	560	2.8e-55	hypothetical protein SORBIDRAFT_01g029000 [Sorghum bicolor] >gi|241921342|gb|EER94486.1| hypothetical protein SORBI_001G297200 [Sorghum bicolor]	242040186	XM_002467443.1	457	0	Sorghum bicolor hypothetical protein, mRNA	K09338	HD-ZIP	homeobox-leucine zipper protein	http://www.genome.jp/dbget-bin/www_bget?ko:K09338	Q05466	217	1.7e-16	Homeobox-leucine zipper protein HAT4 OS=Arabidopsis thaliana OX=3702 GN=HAT4 PE=1 SV=1	PF07469//PF04618//PF05720	Domain of unknown function (DUF1518)//HD-ZIP protein N terminus//Cell-cell adhesion domain	GO:0007155	cell adhesion	GO:0003677	DNA binding	GO:0005634	nucleus	--	--
c21385_g0_i0	0.82	0	0	0.27	0	0	0.43	767	551662293	XP_005833912.1	143	5.3e-07	hypothetical protein GUITHDRAFT_70018 [Guillardia theta CCMP2712] >gi|428178055|gb|EKX46932.1| hypothetical protein GUITHDRAFT_70018 [Guillardia theta CCMP2712]	915676240	XM_013483388.1	173	2.63e-83	Aureobasidium subglaciale EXF-2481 hypothetical protein partial mRNA	--	--	--	--	Q07598	548	6e-55	Non-specific lipid-transfer protein (Fragment) OS=Gallus gallus OX=9031 GN=SCP2 PE=2 SV=1	PF00108//PF08545	Thiolase, N-terminal domain//3-Oxoacyl-[acyl-carrier-protein (ACP)] synthase III	GO:0042967//GO:0006633//GO:0008152	acyl-carrier-protein biosynthetic process//fatty acid biosynthetic process//metabolic process	GO:0004315//GO:0016747	3-oxoacyl-[acyl-carrier-protein] synthase activity//transferase activity, transferring acyl groups other than amino-acyl groups	GO:0005835	fatty acid synthase complex	KOG1406	Peroxisomal 3-ketoacyl-CoA-thiolase P-44/SCP2
c59031_g3_i0	0.67	0.11	0.65	1.68	10.46	5.64	5.35	2083	242079649	XP_002444593.1	611	7.8e-61	hypothetical protein SORBIDRAFT_07g024180 [Sorghum bicolor] >gi|241940943|gb|EES14088.1| hypothetical protein SORBI_007G169200 [Sorghum bicolor]	242079648	XM_002444548.1	353	0	Sorghum bicolor hypothetical protein, mRNA	K13448	CML	calcium-binding protein CML	http://www.genome.jp/dbget-bin/www_bget?ko:K13448	Q9ZQH1	370	7.2e-34	Probable calcium-binding protein CML48 OS=Arabidopsis thaliana OX=3702 GN=CML48 PE=2 SV=2	PF13499//PF13202//PF13833//PF13405//PF00036	EF-hand domain pair//EF hand//EF-hand domain pair//EF-hand domain//EF hand	GO:0006508	proteolysis	GO:0005509//GO:0004198	calcium ion binding//calcium-dependent cysteine-type endopeptidase activity	GO:0005737	cytoplasm	--	--
c4720_g0_i0	0	0	0	0	0	3.78	0	403	670430476	XP_008655973.1	345	1.1e-30	PREDICTED: peroxidase 72-like [Zea mays] >gi|413948228|gb|AFW80877.1| hypothetical protein ZEAMMB73_868588 [Zea mays]	670430475	XM_008657751.1	211	9.97e-105	PREDICTED: Zea mays peroxidase 72-like (LOC103635254), mRNA	K00430	E1.11.1.7	peroxidase	http://www.genome.jp/dbget-bin/www_bget?ko:K00430	Q9FJZ9	181	1.1e-12	Peroxidase 72 OS=Arabidopsis thaliana OX=3702 GN=PER72 PE=1 SV=1	PF00141	Peroxidase	GO:0006804//GO:0006979//GO:0098869//GO:0055114//GO:0042744	obsolete peroxidase reaction//response to oxidative stress//cellular oxidant detoxification//oxidation-reduction process//hydrogen peroxide catabolic process	GO:0046872//GO:0004601//GO:0020037	metal ion binding//peroxidase activity//heme binding	GO:0005576	extracellular region	--	--
c28337_g0_i0	0.11	0.13	0.75	0.13	0.24	0.12	0	796	226507394	NP_001147926.1	1239	4.5e-134	CSLF3 - cellulose synthase-like family F; beta1,3;1,4 glucan synthase [Zea mays] >gi|195614638|gb|ACG29149.1| CSLF3 - cellulose synthase-like family F; beta1,3;1,4 glucan synthase [Zea mays] >gi|238009780|gb|ACR35925.1| unknown [Zea mays] >gi|414887056|tpg|DAA63070.1| TPA: putative cellulose synthase-like family protein [Zea mays]	672890523	NM_001154454.2	715	0	Zea mays CSLF3 - cellulose synthase-like family F; beta1,3;1,4 glucan synthase (LOC100281536), mRNA	--	--	--	--	Q6ZF85	1108	7.2e-120	Probable mixed-linked glucan synthase 3 OS=Oryza sativa subsp. japonica OX=39947 GN=CSLF3 PE=3 SV=1	PF03552	Cellulose synthase	GO:0030244//GO:0005985//GO:0006011//GO:0005982//GO:0071555	cellulose biosynthetic process//sucrose metabolic process//UDP-glucose metabolic process//starch metabolic process//cell wall organization	GO:0016760	cellulose synthase (UDP-forming) activity	GO:0016020//GO:0016021	membrane//integral component of membrane	--	--
c36451_g0_i0	0	0	6.13	6.12	0	0	0	261	--	--	--	--	--	--	--	--	--	--	--	--	--	--	--	--	--	--	--	--	--	--	--	--	--	--	--	--
c31665_g0_i0	6.44	14.16	7	5.27	7.44	7	29.62	681	195619102	ACG31381.1	642	6.5e-65	chloroplastic quinone-oxidoreductase [Zea mays]	1002853584	XM_015836671.1	241	3.67e-121	PREDICTED: Oryza brachyantha putative quinone-oxidoreductase homolog, chloroplastic (LOC102708892), mRNA	--	--	--	--	Q9SV68	490	2.8e-48	Chloroplast envelope quinone oxidoreductase homolog OS=Arabidopsis thaliana OX=3702 GN=CEQORH PE=1 SV=1	PF00107	Zinc-binding dehydrogenase	GO:0055114	oxidation-reduction process	GO:0016491//GO:0008270	oxidoreductase activity//zinc ion binding	--	--	KOG1198	Zinc-binding oxidoreductase
c1725_g0_i1	0	0	0	0	1.41	1.06	2.85	1404	226495345	NP_001152256.1	1255	1.1e-135	transposon protein precursor [Zea mays] >gi|195654347|gb|ACG46641.1| transposon protein [Zea mays] >gi|414878558|tpg|DAA55689.1| TPA: transposon protein [Zea mays]	242055724	XM_002456963.1	645	0	Sorghum bicolor hypothetical protein, mRNA	--	--	--	--	--	--	--	--	PF06668	Inter-alpha-trypsin inhibitor heavy chain C-terminus	GO:0030212	hyaluronan metabolic process	GO:0004867	serine-type endopeptidase inhibitor activity	--	--	--	--
c53206_g0_i0	0	0	0	0	0	0	0	326	--	--	--	--	--	--	--	--	--	--	--	--	--	--	--	--	--	--	--	--	--	--	--	--	--	--	--	--
c53801_g1_i1	4.8	4.83	6.42	4.56	1.82	1.48	2.01	2655	242038961	XP_002466875.1	1129	8.5e-121	hypothetical protein SORBIDRAFT_01g015660 [Sorghum bicolor] >gi|241920729|gb|EER93873.1| hypothetical protein SORBI_001G179800 [Sorghum bicolor]	242038960	XM_002466830.1	1094	0	Sorghum bicolor hypothetical protein, mRNA	K15296	NAPA, SNAPA, SEC17	alpha-soluble NSF attachment protein	http://www.genome.jp/dbget-bin/www_bget?ko:K15296	P93798	772	2.2e-80	Alpha-soluble NSF attachment protein OS=Vitis vinifera OX=29760 PE=2 SV=1	PF13181//PF00515//PF00229//PF13371//PF13176	Tetratricopeptide repeat//Tetratricopeptide repeat//TNF(Tumour Necrosis Factor) family//Tetratricopeptide repeat//Tetratricopeptide repeat	GO:0035494//GO:0006810//GO:0007165//GO:0006886//GO:0061025//GO:0006955	SNARE complex disassembly//transport//signal transduction//intracellular protein transport//membrane fusion//immune response	GO:0005483//GO:0019905//GO:0005515//GO:0005164	soluble NSF attachment protein activity//syntaxin binding//protein binding//tumor necrosis factor receptor binding	GO:0016020//GO:0005622//GO:0031201//GO:0005774	membrane//intracellular//SNARE complex//vacuolar membrane	KOG1586	Protein required for fusion of vesicles in vesicular transport, alpha-SNAP
c27218_g0_i0	0.5	0.6	0.29	0.29	0.28	0	0	519	--	--	--	--	--	--	--	--	--	--	--	--	--	--	--	--	--	--	--	--	--	--	--	--	--	--	--	--
c22072_g0_i0	0	0	0	0	0	1.17	0	330	--	--	--	--	--	670375127	XM_008670673.1	88	1.9e-36	PREDICTED: Zea mays 40S ribosomal protein S11 (LOC103645951), mRNA	--	--	--	--	--	--	--	--	--	--	--	--	--	--	--	--	--	--
c25051_g0_i0	0.57	0.19	0.27	0.46	0.18	0	0.29	975	698804648	XP_009835353.1	484	1.9e-46	hypothetical protein H257_10489 [Aphanomyces astaci] >gi|574109803|gb|ETV75305.1| hypothetical protein H257_10489 [Aphanomyces astaci]	--	--	--	--	--	K18980	EO	2-methylene-furan-3-one reductase	http://www.genome.jp/dbget-bin/www_bget?ko:K18980	Q6G7C8	412	4.5e-39	Zinc-type alcohol dehydrogenase-like protein SAS2087 OS=Staphylococcus aureus (strain MSSA476) OX=282459 GN=SAS2087 PE=3 SV=1	PF00107//PF08240//PF02254	Zinc-binding dehydrogenase//Alcohol dehydrogenase GroES-like domain//TrkA-N domain	GO:0055114//GO:0006813	oxidation-reduction process//potassium ion transport	--	--	--	--	--	--
c54337_g1_i0	0	0	0	0	0.69	3.72	1.59	387	--	--	--	--	--	--	--	--	--	--	--	--	--	--	--	--	--	--	--	--	--	--	--	--	--	--	--	--
c10238_g3_i0	0.19	0	0.22	0	0	0	0	585	--	--	--	--	--	--	--	--	--	--	--	--	--	--	--	--	--	--	--	--	--	--	--	--	--	--	--	--
c25053_g3_i0	3.16	1.4	0.79	2.96	0	0	0.55	958	242054783	XP_002456537.1	803	2e-83	hypothetical protein SORBIDRAFT_03g038040 [Sorghum bicolor] >gi|241928512|gb|EES01657.1| hypothetical protein SORBI_003G336200 [Sorghum bicolor]	242054782	XM_002456492.1	616	0	Sorghum bicolor hypothetical protein, mRNA	--	--	--	--	--	--	--	--	--	--	--	--	--	--	GO:0016020	membrane	--	--
c25724_g0_i0	2.54	2.64	3.08	2.13	2.31	11.17	3.91	3408	242076402	XP_002448137.1	4471	0	hypothetical protein SORBIDRAFT_06g021940 [Sorghum bicolor] >gi|241939320|gb|EES12465.1| hypothetical protein SORBI_006G140300 [Sorghum bicolor]	242076401	XM_002448092.1	2736	0	Sorghum bicolor hypothetical protein, mRNA	--	--	--	--	--	--	--	--	PF08728	CRT10	GO:0006357	regulation of transcription from RNA polymerase II promoter	--	--	--	--	--	--
c19690_g3_i0	0.63	0.87	0.13	0.11	0.31	5.74	0.68	2529	242042413	XP_002468601.1	1862	8.2e-206	hypothetical protein SORBIDRAFT_01g048880 [Sorghum bicolor] >gi|241922455|gb|EER95599.1| hypothetical protein SORBI_001G525000 [Sorghum bicolor]	219886802	BT055169.1	978	0	Zea mays full-length cDNA clone ZM_BFc0139C22 mRNA, complete cds	--	--	--	--	A7PZL3	1264	1.9e-137	Probable polygalacturonase OS=Vitis vinifera OX=29760 GN=GSVIVT00026920001 PE=1 SV=1	PF00295	Glycosyl hydrolases family 28	GO:0071555//GO:0005982//GO:0005985//GO:0005975	cell wall organization//starch metabolic process//sucrose metabolic process//carbohydrate metabolic process	GO:0004650	polygalacturonase activity	GO:0005576	extracellular region	--	--
c4134_g0_i0	0	0	0	0	0	25.16	0	249	--	--	--	--	--	--	--	--	--	--	--	--	--	--	--	--	--	--	--	--	--	--	--	--	--	--	--	--
c42824_g0_i0	0.17	0.1	0.38	0.58	0.18	0.47	0.72	947	--	--	--	--	--	--	--	--	--	--	--	--	--	--	--	--	--	--	--	--	--	--	--	--	--	--	--	--
c45262_g0_i0	0.7	0.46	0.4	0.52	0.1	0	0	1451	--	--	--	--	--	--	--	--	--	--	--	--	--	--	--	--	--	--	PF03341	Poxvirus mRNA capping enzyme, small subunit	GO:0006370//GO:0009451	7-methylguanosine mRNA capping//RNA modification	GO:0004482	mRNA (guanine-N7-)-methyltransferase activity	--	--	--	--
c22735_g3_i0	0.67	4.8	1.6	2.41	0	0	0	374	--	--	--	--	--	530279238	KF184717.1	134	5.85e-62	Saccharum hybrid cultivar R570 clone BAC 146G08 complete sequence	--	--	--	--	--	--	--	--	PF02072	Prepro-orexin	GO:0007631//GO:0007218	feeding behavior//neuropeptide signaling pathway	--	--	--	--	--	--
c55538_g0_i0	0.28	1.68	0.65	0.33	0	0	0	494	242077666	XP_002448769.1	473	1.8e-45	hypothetical protein SORBIDRAFT_06g032840 [Sorghum bicolor]	924859431	NM_001151743.2	236	1.57e-118	Zea mays uncharacterized LOC100278442 (LOC100278442), mRNA	--	--	--	--	--	--	--	--	PF16053	Mitochondrial 28S ribosomal protein S34	GO:0042254	ribosome biogenesis	GO:0003735	structural constituent of ribosome	GO:0005739//GO:0005840	mitochondrion//ribosome	--	--
c8566_g0_i0	0	0	0.32	0.32	0	0.91	0.71	496	242033481	XP_002464135.1	289	4e-24	hypothetical protein SORBIDRAFT_01g012973, partial [Sorghum bicolor]	18483227	AF466201.1	394	0	Sorghum bicolor clone SBTXS_0032H17 putative cytochrome P450-like protein, putative DNA-binding protein homolog, TATA-binding protein, hypothetical protein M3E9.200, 3-glucanase, K-exchanger-like protein, small heat shock-like protein, methionine synthase protein, putative far-red impaired response protein, and putative vegetative storage protein genes, complete cds	--	--	--	--	--	--	--	--	--	--	--	--	--	--	--	--	--	--
c61633_g2_i0	8.74	6.14	20.99	48.61	15.67	6.29	44.07	1642	242075012	XP_002447442.1	887	6.1e-93	hypothetical protein SORBIDRAFT_06g001130 [Sorghum bicolor] >gi|241938625|gb|EES11770.1| hypothetical protein SORBI_006G011300 [Sorghum bicolor]	242075011	XM_002447397.1	748	0	Sorghum bicolor hypothetical protein, mRNA	--	--	--	--	--	--	--	--	--	--	--	--	GO:0008289	lipid binding	GO:0016021	integral component of membrane	--	--
c35240_g6_i0	9.72	0	38.84	26.25	0	0	0	237	226496575	NP_001142224.1	352	9.6e-32	uncharacterized protein LOC100274392 [Zea mays] >gi|194704762|gb|ACF86465.1| unknown [Zea mays] >gi|194707694|gb|ACF87931.1| unknown [Zea mays] >gi|224030011|gb|ACN34081.1| unknown [Zea mays] >gi|224031039|gb|ACN34595.1| unknown [Zea mays] >gi|413934623|gb|AFW69174.1| hypothetical protein ZEAMMB73_838192 [Zea mays]	224031038	BT067698.1	189	9.33e-93	Zea mays full-length cDNA clone ZM_BFc0125E09 mRNA, complete cds	--	--	--	--	--	--	--	--	--	--	--	--	GO:0016747	transferase activity, transferring acyl groups other than amino-acyl groups	--	--	--	--
c30864_g0_i0	1.25	4.02	7.36	2.47	2.91	5.78	1.1	428	413935188	AFW69739.1	258	1.4e-20	ferrochelatase [Zea mays]	223947210	BT062992.1	227	1.36e-113	Zea mays full-length cDNA clone ZM_BFc0014H06 mRNA, complete cds	--	--	--	--	Q69TB1	145	1.8e-08	Ferrochelatase-1, chloroplastic OS=Oryza sativa subsp. japonica OX=39947 GN=Os09g0297000 PE=2 SV=1	--	--	--	--	--	--	--	--	--	--
c34636_g0_i0	1.25	0.12	0.24	0.84	0.23	0	0.13	824	--	--	--	--	--	--	--	--	--	--	--	--	--	--	--	--	--	--	--	--	--	--	--	--	--	--	--	--
c18898_g0_i0	1.37	0.84	1.64	1.51	2.45	1.45	1.65	1532	293336516	NP_001169638.1	1370	5.6e-149	uncharacterized protein LOC100383519 precursor [Zea mays] >gi|224030577|gb|ACN34364.1| unknown [Zea mays]	293336515	NM_001176167.1	345	1.3e-178	Zea mays uncharacterized LOC100383519 (LOC100383519), mRNA >gi|224030576|gb|BT067467.1| Zea mays full-length cDNA clone ZM_BFc0062O03 mRNA, complete cds	--	--	--	--	--	--	--	--	PF09726//PF04977	Transmembrane protein//Septum formation initiator	GO:0007049	cell cycle	--	--	GO:0016021	integral component of membrane	--	--
c51976_g1_i0	0	0.44	1.06	1.08	0.21	0.41	0	593	--	--	--	--	--	727346015	HG531801.1	422	0	Saccharum hybrid cultivar R570_BAC clone Sh237G05	--	--	--	--	--	--	--	--	PF08181	DegQ (SacQ) family	GO:1900192	positive regulation of single-species biofilm formation	--	--	--	--	--	--
c39426_g0_i0	1.54	2.46	0	0	0	0	0	402	--	--	--	--	--	--	--	--	--	--	--	--	--	--	--	--	--	--	--	--	--	--	--	--	--	--	--	--
c47803_g1_i0	0	4.59	0	0	0	0	0	299	--	--	--	--	--	530278595	KF184671.1	230	1.96e-115	Saccharum hybrid cultivar R570 clone BAC 267H24 complete sequence	--	--	--	--	--	--	--	--	--	--	--	--	--	--	--	--	--	--
c40842_g0_i0	0	0	0	0	0	0	0	327	--	--	--	--	--	--	--	--	--	--	--	--	--	--	--	--	--	--	--	--	--	--	--	--	--	--	--	--
c11659_g0_i0	0	0	0	0	0.45	0.75	0.17	702	--	--	--	--	--	--	--	--	--	--	--	--	--	--	--	--	--	--	--	--	--	--	--	--	--	--	--	--
c62169_g6_i0	0	8.89	0	0	10.33	7.18	0	245	--	--	--	--	--	530278693	KF184728.1	215	3.41e-107	Saccharum hybrid cultivar R570 clone BAC 028G23 complete sequence	--	--	--	--	--	--	--	--	--	--	--	--	--	--	--	--	--	--
c49207_g2_i0	0.05	0.12	0.42	0.68	0.2	1.01	0.05	1539	944234716	KQK99078.1	1837	4e-203	hypothetical protein SETIT_009333mg [Setaria italica]	955721743	XM_004976875.3	608	0	PREDICTED: Setaria italica uncharacterized LOC101764950 (LOC101764950), mRNA	--	--	--	--	O81906	599	1.5e-60	G-type lectin S-receptor-like serine/threonine-protein kinase B120 OS=Arabidopsis thaliana OX=3702 GN=B120 PE=2 SV=1	PF00954	S-locus glycoprotein domain	GO:0009069//GO:0016310//GO:0048544//GO:0006468	serine family amino acid metabolic process//phosphorylation//recognition of pollen//protein phosphorylation	GO:0005524//GO:0004674	ATP binding//protein serine/threonine kinase activity	GO:0016021	integral component of membrane	--	--
c51987_g5_i0	6.62	4.66	9.62	16.32	3.18	1.6	8.43	760	414887344	DAA63358.1	169	5.1e-10	TPA: hypothetical protein ZEAMMB73_832910 [Zea mays]	242046127	XM_002460890.1	121	2.1e-54	Sorghum bicolor hypothetical protein, mRNA	--	--	--	--	--	--	--	--	--	--	--	--	--	--	--	--	--	--
c47706_g0_i2	1.3	0.31	0.61	1.85	0.21	0.21	0.08	1202	530278838	AGT16758.1	344	4.1e-30	hypothetical protein SHCRBa_002_D10_R_10 [Saccharum hybrid cultivar R570]	530277963	KF184809.1	973	0	Saccharum hybrid cultivar R570 clone BAC 027I07 sequence, complete sequence	--	--	--	--	--	--	--	--	PF16331//PF04728//PF06009//PF04977//PF08702	TolA binding protein trimerisation//Lipoprotein leucine-zipper//Laminin Domain II//Septum formation initiator//Fibrinogen alpha/beta chain family	GO:0070206//GO:0030168//GO:0007049//GO:0007165//GO:0051258//GO:0007155	protein trimerization//platelet activation//cell cycle//signal transduction//protein polymerization//cell adhesion	GO:0030674//GO:0005102	protein binding, bridging//receptor binding	GO:0005577//GO:0019867	fibrinogen complex//outer membrane	--	--
c52853_g0_i0	53.42	54.12	49.64	33.32	55.37	132.3	68.69	1282	413952861	AFW85510.1	825	7.3e-86	putative 60S ribosomal protein L19-3 family protein [Zea mays]	242095003	XM_002437947.1	614	0	Sorghum bicolor hypothetical protein, mRNA	K02885	RP-L19e, RPL19	large subunit ribosomal protein L19e	http://www.genome.jp/dbget-bin/www_bget?ko:K02885	Q9SRX2	716	3.3e-74	60S ribosomal protein L19-1 OS=Arabidopsis thaliana OX=3702 GN=RPL19A PE=2 SV=1	PF01280	Ribosomal protein L19e	GO:0042254//GO:0006412	ribosome biogenesis//translation	GO:0003735	structural constituent of ribosome	GO:0005840//GO:0005622	ribosome//intracellular	KOG1696	60s ribosomal protein L19
c65450_g5_i1	7.07	5.99	6.75	17.33	0.21	1.1	0.16	1254	--	--	--	--	--	--	--	--	--	--	--	--	--	--	--	--	--	--	--	--	--	--	--	--	--	--	--	--
c19207_g0_i0	32.81	19.77	0	22.38	0	0	0	223	--	--	--	--	--	530279345	KF184774.1	214	1.1e-106	Saccharum hybrid cultivar R570 clone BAC 026K06 complete sequence	--	--	--	--	--	--	--	--	--	--	--	--	--	--	--	--	--	--
c41969_g1_i0	0.99	1.67	0.58	0.99	0.83	1.44	1.71	806	721630149	XP_010230171.1	202	8e-14	PREDICTED: uncharacterized protein LOC100825478 [Brachypodium distachyon]	--	--	--	--	--	--	--	--	--	--	--	--	--	--	--	--	--	--	--	--	--	--	--
c29079_g2_i0	2.84	1.48	2.96	2.92	0	0	0	1737	992161233	KXG23999.1	578	4.4e-57	hypothetical protein SORBI_008G170000 [Sorghum bicolor]	54653839	BT019058.1	583	0	Zea mays clone Contig588.F mRNA sequence	--	--	--	--	Q6NQD9	374	2.1e-34	Probable mediator of RNA polymerase II transcription subunit 19b OS=Arabidopsis thaliana OX=3702 GN=MED19B PE=2 SV=1	--	--	--	--	--	--	--	--	--	--
c52700_g2_i0	0.5	1.19	0.59	0.59	0.58	0.53	0.66	406	--	--	--	--	--	530279031	KF184886.1	285	7.34e-146	Saccharum hybrid cultivar R570 clone BAC 011I19 complete sequence	--	--	--	--	--	--	--	--	--	--	--	--	--	--	--	--	--	--
c33062_g0_i0	0	0	0	0	0	0	0	201	--	--	--	--	--	530279354	KF184788.1	131	1.35e-60	Saccharum hybrid cultivar R570 clone BAC 161F21 complete sequence	--	--	--	--	--	--	--	--	--	--	--	--	--	--	--	--	--	--
c21950_g5_i1	0.41	0.86	1.61	1.12	0.9	2.13	0.7	966	242060862	XP_002451720.1	327	3.1e-28	hypothetical protein SORBIDRAFT_04g006580 [Sorghum bicolor]	670400015	XM_008681663.1	277	5.13e-141	PREDICTED: Zea mays zinc transporter ZTP29 (LOC103654840), transcript variant X1, mRNA	K07238	TC.ZIP, zupT, ZRT3, ZIP2	zinc transporter, ZIP family	http://www.genome.jp/dbget-bin/www_bget?ko:K07238	Q940Q3	238	6.7e-19	Zinc transporter ZTP29 OS=Arabidopsis thaliana OX=3702 GN=ZTP29 PE=2 SV=1	PF02535	ZIP Zinc transporter	GO:0006829//GO:0071577//GO:0055085//GO:0030001	zinc II ion transport//zinc II ion transmembrane transport//transmembrane transport//metal ion transport	GO:0005385//GO:0046873	zinc ion transmembrane transporter activity//metal ion transmembrane transporter activity	GO:0016021//GO:0016020	integral component of membrane//membrane	--	--
c19585_g0_i0	1.36	1.09	7.31	1.58	5.36	7.73	2	540	242063446	XP_002453012.1	301	1.8e-25	hypothetical protein SORBIDRAFT_04g036710 [Sorghum bicolor] >gi|241932843|gb|EES05988.1| hypothetical protein SORBI_004G339600 [Sorghum bicolor]	242063445	XM_002452967.1	289	5.95e-148	Sorghum bicolor hypothetical protein, mRNA	--	--	--	--	--	--	--	--	--	--	--	--	--	--	GO:0005886	plasma membrane	--	--
c8573_g0_i0	0	0	1.06	0	1.05	0	1.21	351	--	--	--	--	--	195611447	EU955436.1	92	1.22e-38	Zea mays clone 1532092 mRNA sequence	--	--	--	--	--	--	--	--	--	--	--	--	--	--	--	--	--	--
c48908_g0_i0	0	0	0	0	0	0	8.07	257	--	--	--	--	--	530279151	KF184968.1	224	3.58e-112	Saccharum hybrid cultivar R570 clone BAC 261M16 complete sequence	--	--	--	--	--	--	--	--	--	--	--	--	--	--	--	--	--	--
c31369_g0_i0	0	0	0	0	0	0.68	0	620	255678505	BAH94339.1	177	4.9e-11	Os08g0461100 [Oryza sativa Japonica Group]	--	--	--	--	--	--	--	--	--	--	--	--	--	--	--	--	--	--	--	--	--	--	--
c6674_g2_i1	0	0	0	0	0.19	3.88	0.61	1059	242051348	XP_002463418.1	1400	1.3e-152	hypothetical protein SORBIDRAFT_02g043530 [Sorghum bicolor] >gi|241926795|gb|EER99939.1| hypothetical protein SORBI_002G424600 [Sorghum bicolor]	242051347	XM_002463373.1	825	0	Sorghum bicolor hypothetical protein, mRNA	K01209	E3.2.1.55, abfA	alpha-N-arabinofuranosidase	http://www.genome.jp/dbget-bin/www_bget?ko:K01209	Q9SG80	785	2.7e-82	Alpha-L-arabinofuranosidase 1 OS=Arabidopsis thaliana OX=3702 GN=ASD1 PE=1 SV=1	PF06964	Alpha-L-arabinofuranosidase C-terminal domain	GO:0005975//GO:0046373//GO:0009117	carbohydrate metabolic process//L-arabinose metabolic process//nucleotide metabolic process	GO:0046556	alpha-L-arabinofuranosidase activity	--	--	--	--
c39719_g1_i0	0.11	0.31	0.95	0.63	3.77	2.12	1.14	1372	992161059	KXG23846.1	983	3.8e-104	hypothetical protein SORBI_008G148400 [Sorghum bicolor] >gi|992161060|gb|KXG23847.1| hypothetical protein SORBI_008G148400 [Sorghum bicolor]	238014239	BT087802.1	444	0	Zea mays full-length cDNA clone ZM_BFb0207J03 mRNA, complete cds	--	--	--	--	Q09LL3	670	7.7e-69	Bifunctional nuclease OS=Oryza minuta OX=63629 GN=BBD PE=2 SV=1	PF02577	Bifunctional nuclease	--	--	GO:0004518	nuclease activity	--	--	--	--
c14883_g0_i0	34.91	41.48	44.83	41.58	45.89	100.18	44.53	539	125527540	EAY75654.1	572	6.7e-57	hypothetical protein OsI_03559 [Oryza sativa Indica Group]	242058544	XM_002458373.1	500	0	Sorghum bicolor hypothetical protein, mRNA	K13199	SERBP1	plasminogen activator inhibitor 1 RNA-binding protein	http://www.genome.jp/dbget-bin/www_bget?ko:K13199	Q9SQ56	259	1.4e-21	RGG repeats nuclear RNA binding protein A (Fragment) OS=Nicotiana tabacum OX=4097 GN=RggA PE=2 SV=1	PF00985//PF04828//PF10220	Merozoite Surface Antigen 2 (MSA-2) family//Glutathione-dependent formaldehyde-activating enzyme//Uncharacterized conserved protein (DUF2146)	GO:0008152//GO:0000184//GO:0007155	metabolic process//nuclear-transcribed mRNA catabolic process, nonsense-mediated decay//cell adhesion	GO:0016846	carbon-sulfur lyase activity	--	--	--	--
c32788_g0_i0	8.85	8.85	4.65	5.27	1.73	2.62	3.94	407	--	--	--	--	--	998454560	KU685414.1	396	0	Saccharum spontaneum clone SES39L16, complete sequence	--	--	--	--	--	--	--	--	--	--	--	--	--	--	--	--	--	--
c30821_g1_i0	0.44	0.42	0.8	0.71	0.39	0.69	0.64	918	--	--	--	--	--	--	--	--	--	--	--	--	--	--	--	--	--	--	PF00935	Ribosomal protein L44	GO:0006412//GO:0042254	translation//ribosome biogenesis	GO:0003735	structural constituent of ribosome	GO:0005622//GO:0005840	intracellular//ribosome	--	--
c61341_g0_i0	17.82	20.15	25.03	17.23	20.05	28.29	17.84	1226	226497066	NP_001142333.1	740	5e-76	uncharacterized protein LOC100274503 [Zea mays] >gi|194708256|gb|ACF88212.1| unknown [Zea mays] >gi|414880173|tpg|DAA57304.1| TPA: putative partner of Nob1 family protein [Zea mays]	226497065	NM_001148861.1	699	0	Zea mays uncharacterized LOC100274503 (CL13054_1), mRNA >gi|194708255|gb|BT043207.1| Zea mays full-length cDNA clone ZM_BFc0121A04 mRNA, complete cds	K11884	PNO1, DIM2	RNA-binding protein PNO1	http://www.genome.jp/dbget-bin/www_bget?ko:K11884	Q54K66	510	2.5e-50	RNA-binding protein pno1 OS=Dictyostelium discoideum OX=44689 GN=pno1 PE=3 SV=1	PF00013	KH domain	--	--	GO:0003723	RNA binding	GO:0016021	integral component of membrane	KOG3273	Predicted RNA-binding protein Pno1p interacting with Nob1p and involved in 26S proteasome assembly
c30824_g3_i0	0	0.16	0.15	0	0.13	0.27	0.11	1117	--	--	--	--	--	514810097	XM_004979805.1	47	4.28e-13	PREDICTED: Setaria italica sodium/hydrogen exchanger 2-like (LOC101785745), mRNA	--	--	--	--	--	--	--	--	--	--	--	--	--	--	--	--	--	--
c64215_g0_i0	0	0.21	0.2	0	0	0	0	609	--	--	--	--	--	242074425	XM_002447104.1	181	7.36e-88	Sorghum bicolor hypothetical protein, mRNA	--	--	--	--	--	--	--	--	--	--	--	--	--	--	--	--	--	--
c16045_g0_i0	0	0	0	0	0	3.35	0	357	992155989	KXG20027.1	140	5.5e-07	hypothetical protein SORBI_010G144600 [Sorghum bicolor]	--	--	--	--	--	--	--	--	--	--	--	--	--	--	--	--	--	--	--	--	--	--	--
c35658_g0_i0	4.57	1.82	1.93	0	0	0	0	312	--	--	--	--	--	--	--	--	--	--	--	--	--	--	--	--	--	--	--	--	--	--	--	--	--	--	--	--
c17847_g0_i0	57.47	47.03	48.3	58.39	52.82	86.06	69.61	617	242057017	XP_002457654.1	636	2.9e-64	hypothetical protein SORBIDRAFT_03g011260 [Sorghum bicolor] >gi|241929629|gb|EES02774.1| hypothetical protein SORBI_003G132000 [Sorghum bicolor]	242057016	XM_002457609.1	479	0	Sorghum bicolor hypothetical protein, mRNA	K12176	COPS2, CSN2, TRIP15	COP9 signalosome complex subunit 2	http://www.genome.jp/dbget-bin/www_bget?ko:K12176	Q8W207	461	5.9e-45	COP9 signalosome complex subunit 2 OS=Arabidopsis thaliana OX=3702 GN=CSN2 PE=1 SV=1	PF11540//PF04847//PF01399	Cytoplasmic dynein 1 intermediate chain 2//Calcipressin//PCI domain	GO:0007018//GO:0019722//GO:0010388	microtubule-based movement//calcium-mediated signaling//cullin deneddylation	GO:0005515	protein binding	GO:0005829//GO:0005868	cytosol//cytoplasmic dynein complex	KOG1463	26S proteasome regulatory complex, subunit RPN6/PSMD11
c58147_g1_i0	1.49	1.56	2.34	1.97	1.89	5.61	3.29	1755	955720720	XP_014660866.1	859	1.1e-89	PREDICTED: BTB/POZ and MATH domain-containing protein 1-like [Setaria italica] >gi|944238234|gb|KQL02572.1| hypothetical protein SETIT_015665mg [Setaria italica]	--	--	--	--	--	K10523	SPOP	speckle-type POZ protein	http://www.genome.jp/dbget-bin/www_bget?ko:K10523	Q8L765	508	6e-50	BTB/POZ and MATH domain-containing protein 1 OS=Arabidopsis thaliana OX=3702 GN=BPM1 PE=1 SV=1	PF00651	BTB/POZ domain	--	--	GO:0005515	protein binding	--	--	KOG1987	Speckle-type POZ protein SPOP and related proteins with TRAF, MATH and BTB/POZ domains
c29194_g0_i0	40.39	0	26.71	27.64	57.15	38.67	0	218	514791888	XP_004972439.1	286	3.9e-24	PREDICTED: ribosome maturation protein SBDS [Setaria italica] >gi|514791892|ref|XP_004972440.1| PREDICTED: ribosome maturation protein SBDS [Setaria italica] >gi|955720365|ref|XP_014660815.1| PREDICTED: ribosome maturation protein SBDS [Setaria italica]	955720366	XM_004972382.3	129	1.91e-59	PREDICTED: Setaria italica ribosome maturation protein SBDS (LOC101757743), transcript variant X3, mRNA	K14574	SDO1, SBDS	ribosome maturation protein SDO1	http://www.genome.jp/dbget-bin/www_bget?ko:K14574	--	--	--	--	--	--	--	--	--	--	--	--	--	--
c32732_g0_i0	0	0	0	0	0	0	0	326	--	--	--	--	--	--	--	--	--	--	--	--	--	--	--	--	--	--	--	--	--	--	--	--	--	--	--	--
c5811_g0_i0	0	0	0	0.25	0.24	0.24	0.54	555	242082474	XP_002441662.1	920	3.1e-97	hypothetical protein SORBIDRAFT_08g000410 [Sorghum bicolor]	242082473	XM_002441617.1	459	0	Sorghum bicolor hypothetical protein, mRNA	--	--	--	--	O80449	496	4.7e-49	Probable 2-oxoglutarate-dependent dioxygenase ANS OS=Arabidopsis thaliana OX=3702 GN=ANS PE=2 SV=1	--	--	GO:0055114	oxidation-reduction process	GO:0051213	dioxygenase activity	--	--	--	--
c51315_g0_i0	1.86	2.38	2.8	1.77	2.17	3.53	2.83	4802	670389344	XP_008675077.1	1569	1.5e-171	PREDICTED: pentatricopeptide repeat-containing protein At5g50280, chloroplastic [Zea mays] >gi|414880641|tpg|DAA57772.1| TPA: hypothetical protein ZEAMMB73_835994 [Zea mays]	670389343	XM_008676855.1	1945	0	PREDICTED: Zea mays pentatricopeptide repeat-containing protein At5g50280, chloroplastic (LOC103651237), mRNA	--	--	--	--	Q9FGR7	395	2.1e-36	Pentatricopeptide repeat-containing protein At5g50280, chloroplastic OS=Arabidopsis thaliana OX=3702 GN=EMB1006 PE=2 SV=1	--	--	--	--	--	--	--	--	--	--
c30823_g0_i0	0	0	1.08	0.54	1.07	0.49	0	416	--	--	--	--	--	--	--	--	--	--	--	--	--	--	--	--	--	--	--	--	--	--	--	--	--	--	--	--
c70400_g2_i2	2.36	0.03	0.63	2.03	1.72	3.54	1.77	2797	--	--	--	--	--	--	--	--	--	--	--	--	--	--	--	--	--	--	--	--	--	--	--	--	--	--	--	--
c35000_g0_i0	2.74	7.37	1.48	0.14	1.18	187.46	6.41	758	806638548	NP_001105236.2	756	4.3e-78	cellulose synthase 11 [Zea mays] >gi|414586403|tpg|DAA36974.1| TPA: putative cellulose synthase family protein [Zea mays] >gi|414880533|tpg|DAA57664.1| TPA: putative cellulose synthase family protein [Zea mays]	242054430	XM_002456316.1	623	0	Sorghum bicolor hypothetical protein, mRNA	K10999	CESA	cellulose synthase A	http://www.genome.jp/dbget-bin/www_bget?ko:K10999	A2WV32	703	6.3e-73	Cellulose synthase A catalytic subunit 4 [UDP-forming] OS=Oryza sativa subsp. indica OX=39946 GN=CESA4 PE=2 SV=2	PF03552	Cellulose synthase	GO:0005985//GO:0030244//GO:0071555//GO:0005982//GO:0006011	sucrose metabolic process//cellulose biosynthetic process//cell wall organization//starch metabolic process//UDP-glucose metabolic process	GO:0016760	cellulose synthase (UDP-forming) activity	GO:0016021//GO:0016020	integral component of membrane//membrane	--	--
c60181_g0_i0	25.8	20.68	67.09	25.06	49.79	34.17	16.78	1808	242039169	XP_002466979.1	2301	7.3e-257	hypothetical protein SORBIDRAFT_01g017800 [Sorghum bicolor] >gi|241920833|gb|EER93977.1| hypothetical protein SORBI_001G201800 [Sorghum bicolor]	242039168	XM_002466934.1	1384	0	Sorghum bicolor hypothetical protein, mRNA	--	--	--	--	Q8GT20	1586	6.2e-175	Benzyl alcohol O-benzoyltransferase OS=Nicotiana tabacum OX=4097 GN=HSR201 PE=1 SV=1	PF12300//PF02458	Protein of unknown function (DUF3628)//Transferase family	--	--	GO:0016747//GO:0016817	transferase activity, transferring acyl groups other than amino-acyl groups//hydrolase activity, acting on acid anhydrides	--	--	--	--
c67787_g1_i0	2.25	4.03	5.67	0.47	7.72	15.55	7.9	3727	242086472	XP_002443661.1	2229	3.4e-248	hypothetical protein SORBIDRAFT_08g023060 [Sorghum bicolor]	195625169	EU962297.1	1040	0	Zea mays clone 241588 acetyl-CoA acetyltransferase, cytosolic 1 mRNA, complete cds	K00626	E2.3.1.9, atoB	acetyl-CoA C-acetyltransferase	http://www.genome.jp/dbget-bin/www_bget?ko:K00626	Q8S4Y1	1663	1.5e-183	Acetyl-CoA acetyltransferase, cytosolic 1 OS=Arabidopsis thaliana OX=3702 GN=AAT1 PE=1 SV=1	PF00854//PF00108//PF02803//PF00895	POT family//Thiolase, N-terminal domain//Thiolase, C-terminal domain//ATP synthase protein 8	GO:0008152//GO:0015986//GO:0006810//GO:0015992	metabolic process//ATP synthesis coupled proton transport//transport//proton transport	GO:0015078//GO:0016747//GO:0005215	hydrogen ion transmembrane transporter activity//transferase activity, transferring acyl groups other than amino-acyl groups//transporter activity	GO:0000276//GO:0016021//GO:0016020	mitochondrial proton-transporting ATP synthase complex, coupling factor F(o)//integral component of membrane//membrane	KOG1390	Acetyl-CoA acetyltransferase
c51424_g1_i1	0.41	0.62	2.4	4.53	0	0	0	531	--	--	--	--	--	--	--	--	--	--	--	--	--	--	--	--	--	--	--	--	--	--	--	--	--	--	--	--
c53586_g2_i0	4.15	2.6	1.65	5.39	4.49	4.75	6.08	786	242040757	XP_002467773.1	696	4.1e-71	hypothetical protein SORBIDRAFT_01g033800 [Sorghum bicolor] >gi|241921627|gb|EER94771.1| hypothetical protein SORBI_001G353300 [Sorghum bicolor]	300681388	FN431667.1	444	0	Saccharum hybrid cultivar BAC clone Sh197G04, cultivar R570	K01087	otsB	trehalose 6-phosphate phosphatase	http://www.genome.jp/dbget-bin/www_bget?ko:K01087	Q10KF5	562	1.5e-56	Probable trehalose-phosphate phosphatase 9 OS=Oryza sativa subsp. japonica OX=39947 GN=TPP9 PE=3 SV=1	PF02358	Trehalose-phosphatase	GO:0005985//GO:0005982//GO:0005992//GO:0016311	sucrose metabolic process//starch metabolic process//trehalose biosynthetic process//dephosphorylation	GO:0003824//GO:0004805	catalytic activity//trehalose-phosphatase activity	--	--	--	--
c71070_g4_i1	10.32	10.71	16.88	15.45	15.41	21.47	20.92	1476	19070753	AAL83979.1	153	7.1e-08	clathrin coat assembly protein, partial [Oryza sativa]	670387712	XM_008676179.1	236	4.91e-118	PREDICTED: Zea mays AP-2 complex subunit sigma-like (LOC103650611), transcript variant X2, mRNA	--	--	--	--	Q84WL9	144	8.2e-08	AP-2 complex subunit sigma OS=Arabidopsis thaliana OX=3702 GN=AP17 PE=2 SV=1	--	--	--	--	--	--	--	--	--	--
c27936_g0_i0	0.2	0.7	0.22	0.3	0	0	0	1127	--	--	--	--	--	--	--	--	--	--	--	--	--	--	--	--	--	--	--	--	--	--	--	--	--	--	--	--
c27449_g1_i1	0.48	0.44	0.86	0.3	0.6	1.59	0.77	1321	--	--	--	--	--	835924237	XM_004956831.2	46	1.83e-12	PREDICTED: Setaria italica transcription initiation factor TFIID subunit 10 (LOC101775878), mRNA	--	--	--	--	--	--	--	--	--	--	--	--	--	--	--	--	--	--
c32694_g6_i0	0.06	0	0	0	0	0	0	2318	992276325	KXG34834.1	309	9.1e-26	hypothetical protein SORBI_002G098300 [Sorghum bicolor]	530278969	KF184865.1	373	0	Saccharum hybrid cultivar R570 clone BAC 190D16 complete sequence	--	--	--	--	--	--	--	--	--	--	--	--	--	--	--	--	--	--
c36114_g0_i0	0.98	1.14	1.51	1.68	0	0	0	837	--	--	--	--	--	--	--	--	--	--	--	--	--	--	--	--	--	--	PF00734	Fungal cellulose binding domain	GO:0005975	carbohydrate metabolic process	GO:0030248//GO:0004553	cellulose binding//hydrolase activity, hydrolyzing O-glycosyl compounds	GO:0005576	extracellular region	--	--
c41554_g3_i0	8.13	18.7	4.32	3.11	5.4	2.71	6.28	1433	242037911	XP_002466350.1	256	7.8e-20	hypothetical protein SORBIDRAFT_01g006190 [Sorghum bicolor] >gi|241920204|gb|EER93348.1| hypothetical protein SORBI_001G068300 [Sorghum bicolor]	242037910	XM_002466305.1	277	7.7e-141	Sorghum bicolor hypothetical protein, mRNA	--	--	--	--	--	--	--	--	--	--	--	--	GO:0046983	protein dimerization activity	--	--	--	--
c33790_g1_i0	17.48	9.85	60.39	124.84	37.31	13.94	101.26	1546	242092278	XP_002436629.1	1048	1.2e-111	hypothetical protein SORBIDRAFT_10g006200 [Sorghum bicolor] >gi|241914852|gb|EER87996.1| hypothetical protein SORBI_010G071000 [Sorghum bicolor]	338808446	HM596860.1	999	0	Sorghum propinquum bz locus, partial sequence	--	--	--	--	P0C035	294	3.4e-25	RING-H2 finger protein ATL60 OS=Arabidopsis thaliana OX=3702 GN=ATL60 PE=2 SV=1	PF00628//PF17123//PF00097//PF02724//PF12678//PF14634//PF12906//PF13639//PF12861	PHD-finger//RING-like zinc finger//Zinc finger, C3HC4 type (RING finger)//CDC45-like protein//RING-H2 zinc finger domain//zinc-RING finger domain//RING-variant domain//Ring finger domain//Anaphase-promoting complex subunit 11 RING-H2 finger	GO:0006270//GO:0016567	DNA replication initiation//protein ubiquitination	GO:0046872//GO:0008270//GO:0005515//GO:0004842	metal ion binding//zinc ion binding//protein binding//ubiquitin-protein transferase activity	GO:0005680//GO:0016021	anaphase-promoting complex//integral component of membrane	--	--
c10931_g0_i0	0	1.34	0	0	0	0	0	592	75319885	Q50EK3.1	542	2.2e-53	RecName: Full=Cytochrome P450 704C1; AltName: Full=Cytochrome P450 CYPD [Pinus taeda] >gi|59800270|gb|AAX07434.1| cytochrome P450 CYPD [Pinus taeda]	--	--	--	--	--	--	--	--	--	Q50EK3	542	2.3e-54	Cytochrome P450 704C1 OS=Pinus taeda OX=3352 GN=CYP704C1 PE=2 SV=1	PF00067	Cytochrome P450	GO:0055114	oxidation-reduction process	GO:0016491//GO:0005506//GO:0020037//GO:0046872//GO:0016705	oxidoreductase activity//iron ion binding//heme binding//metal ion binding//oxidoreductase activity, acting on paired donors, with incorporation or reduction of molecular oxygen	GO:0016020	membrane	--	--
c34535_g0_i0	3.23	2.36	1.39	2.56	4.32	28.26	0.9	1562	242077366	XP_002448619.1	818	5.8e-85	hypothetical protein SORBIDRAFT_06g030270 [Sorghum bicolor] >gi|241939802|gb|EES12947.1| hypothetical protein SORBI_006G235600 [Sorghum bicolor]	242077365	XM_002448574.1	645	0	Sorghum bicolor hypothetical protein, mRNA	K15920	XYL4	beta-D-xylosidase 4	http://www.genome.jp/dbget-bin/www_bget?ko:K15920	A5JTQ3	570	3.4e-57	Beta-xylosidase/alpha-L-arabinofuranosidase 2 OS=Medicago sativa subsp. varia OX=36902 GN=Xyl2 PE=2 SV=1	PF03917//PF08024	Eukaryotic glutathione synthase, ATP binding domain//Ant antimicrobial peptide	GO:0005982//GO:0006750//GO:0031222//GO:0009117//GO:0019836//GO:0005975//GO:0005985//GO:0045493	starch metabolic process//glutathione biosynthetic process//arabinan catabolic process//nucleotide metabolic process//hemolysis by symbiont of host erythrocytes//carbohydrate metabolic process//sucrose metabolic process//xylan catabolic process	GO:0005524//GO:0009044//GO:0004363//GO:0046556	ATP binding//xylan 1,4-beta-xylosidase activity//glutathione synthase activity//alpha-L-arabinofuranosidase activity	GO:0009505//GO:0005576	plant-type cell wall//extracellular region	--	--
c49107_g0_i4	1.93	0.93	1.74	3.02	0	0	0	3275	--	--	--	--	--	--	--	--	--	--	--	--	--	--	--	--	--	--	--	--	--	--	--	--	--	--	--	--
c27283_g0_i0	3.29	1.31	1.36	5.43	31.39	12.38	15.73	333	--	--	--	--	--	--	--	--	--	--	--	--	--	--	--	--	--	--	--	--	--	--	--	--	--	--	--	--
c52833_g0_i0	0.15	0.35	2.16	1.01	2.43	0.32	4.69	673	--	--	--	--	--	--	--	--	--	--	--	--	--	--	--	--	--	--	--	--	--	--	--	--	--	--	--	--
c61733_g0_i0	5.6	4.54	4.63	5.63	4.64	3.64	3.8	1702	242077899	XP_002443718.1	2228	2e-248	hypothetical protein SORBIDRAFT_07g000740 [Sorghum bicolor]	242077898	XM_002443673.1	1419	0	Sorghum bicolor hypothetical protein, mRNA	--	--	--	--	A7PZL3	1001	4e-107	Probable polygalacturonase OS=Vitis vinifera OX=29760 GN=GSVIVT00026920001 PE=1 SV=1	PF00295	Glycosyl hydrolases family 28	GO:0071555//GO:0005975//GO:0005985//GO:0005982	cell wall organization//carbohydrate metabolic process//sucrose metabolic process//starch metabolic process	GO:0004650	polygalacturonase activity	GO:0005576	extracellular region	--	--
c41748_g1_i0	0.36	0.08	0.48	0.08	1.15	0.79	0.6	1073	413952026	AFW84675.1	305	1.2e-25	hypothetical protein ZEAMMB73_566029 [Zea mays]	195656580	EU975640.1	248	7.55e-125	Zea mays clone 495107 hypothetical protein mRNA, complete cds	--	--	--	--	--	--	--	--	--	--	--	--	--	--	--	--	--	--
c3599_g0_i1	0	0	0	0	4.15	1.99	0.56	2325	992168951	KXG29430.1	1118	1.4e-119	hypothetical protein SORBI_004G035400 [Sorghum bicolor] >gi|992168952|gb|KXG29431.1| hypothetical protein SORBI_004G035400 [Sorghum bicolor] >gi|992168953|gb|KXG29432.1| hypothetical protein SORBI_004G035400 [Sorghum bicolor]	242060445	XM_002451467.1	379	0	Sorghum bicolor hypothetical protein, mRNA	--	--	--	--	Q9LDM5	482	8.2e-47	Putative cysteine-rich receptor-like protein kinase 31 OS=Arabidopsis thaliana OX=3702 GN=CRK31 PE=3 SV=1	PF00069//PF06293//PF07714//PF00161	Protein kinase domain//Lipopolysaccharide kinase (Kdo/WaaP) family//Protein tyrosine kinase//Ribosome inactivating protein	GO:0006468//GO:0017148	protein phosphorylation//negative regulation of translation	GO:0005524//GO:0004672//GO:0016773//GO:0030598	ATP binding//protein kinase activity//phosphotransferase activity, alcohol group as acceptor//rRNA N-glycosylase activity	GO:0016020	membrane	--	--
c26096_g2_i0	10.01	10.82	9.62	10.69	1.35	2.68	3.69	687	242037895	XP_002466342.1	524	3.1e-51	hypothetical protein SORBIDRAFT_01g005970 [Sorghum bicolor]	219888712	BT056124.1	334	7.41e-173	Zea mays full-length cDNA clone ZM_BFb0026F13 mRNA, complete cds	K13344	PEX13	peroxin-13	http://www.genome.jp/dbget-bin/www_bget?ko:K13344	Q9SRR0	279	8.4e-24	Peroxisomal membrane protein 13 OS=Arabidopsis thaliana OX=3702 GN=PEX13 PE=1 SV=1	PF08104	Ponericin L family	GO:0045087	innate immune response	--	--	GO:0005576	extracellular region	--	--
c43632_g1_i0	3.71	4.82	1.17	3.65	5.38	6.11	7.55	934	194697450	ACF82809.1	261	1.3e-20	unknown [Zea mays] >gi|413920350|gb|AFW60282.1| hypothetical protein ZEAMMB73_339264 [Zea mays]	670393966	XR_564987.1	154	1.18e-72	PREDICTED: Zea mays LOC100286059 (pco074093), transcript variant X1, misc_RNA	K12837	U2AF2	splicing factor U2AF 65 kDa subunit	http://www.genome.jp/dbget-bin/www_bget?ko:K12837	Q2QKB4	209	1.5e-15	Splicing factor U2af large subunit B OS=Triticum aestivum OX=4565 GN=U2AF65B PE=2 SV=1	PF02366	Dolichyl-phosphate-mannose-protein mannosyltransferase	GO:0006493	protein O-linked glycosylation	GO:0000030	mannosyltransferase activity	GO:0016020//GO:0000136	membrane//alpha-1,6-mannosyltransferase complex	--	--
c22894_g1_i0	0	0	1.86	0	5.57	10.41	1.07	361	242082722	XP_002441786.1	553	7.2e-55	hypothetical protein SORBIDRAFT_08g002290 [Sorghum bicolor] >gi|27542759|gb|AAO16692.1| putative Xa1-like protein [Sorghum bicolor] >gi|241942479|gb|EES15624.1| hypothetical protein SORBI_008G026200 [Sorghum bicolor]	242082721	XM_002441741.1	252	1.43e-127	Sorghum bicolor hypothetical protein, mRNA	--	--	--	--	Q7XA39	138	9.9e-08	Putative disease resistance protein RGA4 OS=Solanum bulbocastanum OX=147425 GN=RGA4 PE=2 SV=1	--	--	--	--	GO:0043531	ADP binding	--	--	--	--
c7433_g0_i0	0	0	0.38	0	0.37	1.42	0.84	466	242093834	XP_002437407.1	628	1.9e-63	hypothetical protein SORBIDRAFT_10g026363, partial [Sorghum bicolor]	--	--	--	--	--	--	--	--	--	Q99315	159	4.7e-10	Transposon Ty3-G Gag-Pol polyprotein OS=Saccharomyces cerevisiae (strain ATCC 204508 / S288c) OX=559292 GN=TY3B-G PE=1 SV=3	--	--	GO:0015074	DNA integration	GO:0003676	nucleic acid binding	--	--	--	--
c35992_g0_i0	91.83	157.44	182.72	112.06	181.15	62.14	214.02	718	226498492	NP_001141309.1	268	1.6e-21	uncharacterized protein LOC100273400 [Zea mays] >gi|194703910|gb|ACF86039.1| unknown [Zea mays] >gi|414868603|tpg|DAA47160.1| TPA: hypothetical protein ZEAMMB73_504064 [Zea mays]	226498491	NM_001147837.1	406	0	Zea mays uncharacterized LOC100273400 (si603029f11(46)), mRNA >gi|194703909|gb|BT041034.1| Zea mays full-length cDNA clone ZM_BFc0168N23 mRNA, complete cds	--	--	--	--	--	--	--	--	--	--	--	--	--	--	GO:0016021	integral component of membrane	--	--
c58078_g0_i0	0.44	0	0.5	3.8	0	0	0	669	242046056	XP_002460899.1	458	1.4e-43	hypothetical protein SORBIDRAFT_02g037110 [Sorghum bicolor] >gi|241924276|gb|EER97420.1| hypothetical protein SORBI_002G348500 [Sorghum bicolor]	242046055	XM_002460854.1	279	2.7e-142	Sorghum bicolor hypothetical protein, mRNA	--	--	--	--	--	--	--	--	--	--	--	--	--	--	--	--	--	--
c53092_g2_i0	4.01	1.81	2.1	8.51	3.44	2.62	4.79	480	--	--	--	--	--	--	--	--	--	--	--	--	--	--	--	--	--	--	--	--	--	--	--	--	--	--	--	--
c6770_g0_i0	0	0	0	0	1.6	1.02	1.11	896	514755141	XP_004963208.1	228	8.6e-17	PREDICTED: cation/H(+) antiporter 19-like [Setaria italica] >gi|944252995|gb|KQL17258.1| hypothetical protein SETIT_021245mg [Setaria italica]	670365344	XM_008663849.1	68	7.23e-25	PREDICTED: Zea mays cation/H(+) antiporter 19-like (LOC103640604), mRNA	--	--	--	--	Q9LUN4	154	3.4e-09	Cation/H(+) antiporter 19 OS=Arabidopsis thaliana OX=3702 GN=CHX19 PE=2 SV=1	PF11593	Mediator complex subunit 3 fungal	GO:0006885//GO:0006812//GO:1902600//GO:0006357	regulation of pH//cation transport//hydrogen ion transmembrane transport//regulation of transcription from RNA polymerase II promoter	GO:0015299//GO:0001104	solute:proton antiporter activity//RNA polymerase II transcription cofactor activity	GO:0016021//GO:0016592	integral component of membrane//mediator complex	--	--
c27902_g0_i0	0	1.78	0.9	0	0	0	0	364	--	--	--	--	--	223944908	BT061841.1	92	1.26e-38	Zea mays full-length cDNA clone ZM_BFb0187M07 mRNA, complete cds	--	--	--	--	--	--	--	--	PF17112	Mitochondrial import receptor subunit Tom6, fungal	GO:0030150	protein import into mitochondrial matrix	--	--	GO:0005742	mitochondrial outer membrane translocase complex	--	--
c54621_g0_i0	1.89	1.59	3.57	1.18	3.37	3.42	2.15	2660	414881157	DAA58288.1	783	1.1e-80	TPA: hypothetical protein ZEAMMB73_771393 [Zea mays]	835979324	XM_012846256.1	1154	0	PREDICTED: Setaria italica putative leucine-rich repeat-containing protein DDB_G0290503 (LOC101775706), mRNA	--	--	--	--	--	--	--	--	PF10473//PF07765//PF07926	Leucine-rich repeats of kinetochore protein Cenp-F/LEK1//KIP1-like protein//TPR/MLP1/MLP2-like protein	GO:0006606	protein import into nucleus	GO:0042803//GO:0003779//GO:0045502//GO:0008134	protein homodimerization activity//actin binding//dynein binding//transcription factor binding	GO:0005667//GO:0030286	transcription factor complex//dynein complex	--	--
c51431_g3_i0	204.5	170.57	246.56	320.46	354.49	186.13	435.29	1540	308080368	NP_001183453.1	191	2.9e-12	glycine/proline-rich family protein [Zea mays] >gi|238011644|gb|ACR36857.1| unknown [Zea mays] >gi|413942160|gb|AFW74809.1| glycine/proline-rich family protein [Zea mays]	242086712	XM_002439144.1	399	0	Sorghum bicolor hypothetical protein, mRNA	--	--	--	--	--	--	--	--	PF00951	Arterivirus GL envelope glycoprotein	--	--	--	--	GO:0019031	viral envelope	--	--
c48425_g0_i0	0.43	0	0	0	0	1.39	0.57	423	--	--	--	--	--	--	--	--	--	--	--	--	--	--	--	--	--	--	--	--	--	--	--	--	--	--	--	--
c40928_g2_i0	0.65	0.86	1.87	1.12	0.53	2.42	2.63	1219	195651747	ACG45341.1	422	3.8e-39	RR1 - Corn type-A response regulator [Zea mays]	242073183	XM_002446483.1	288	5.01e-147	Sorghum bicolor hypothetical protein, mRNA	K14492	ARR-A	two-component response regulator ARR-A family	http://www.genome.jp/dbget-bin/www_bget?ko:K14492	Q2HWG4	269	2.2e-22	Two-component response regulator ORR1 OS=Oryza sativa subsp. japonica OX=39947 GN=RR1 PE=2 SV=1	PF00216	Bacterial DNA-binding protein	--	--	GO:0003677	DNA binding	--	--	--	--
c9575_g0_i0	0	0.24	0	1.84	0	0	0.25	574	168065643	XP_001784758.1	435	5.5e-41	predicted protein [Physcomitrella patens] >gi|162663666|gb|EDQ50418.1| predicted protein [Physcomitrella patens]	675796592	XM_003831108.2	574	0	PREDICTED: Pan paniscus prolyl 4-hydroxylase, beta polypeptide (P4HB), mRNA	K09580	PDIA1, P4HB	protein disulfide-isomerase A1	http://www.genome.jp/dbget-bin/www_bget?ko:K09580	P07237	983	1.6e-105	Protein disulfide-isomerase OS=Homo sapiens OX=9606 GN=P4HB PE=1 SV=3	PF01323//PF00085//PF01216//PF07912//PF00578	DSBA-like thioredoxin domain//Thioredoxin//Calsequestrin//ERp29, N-terminal domain//AhpC/TSA family	GO:0045454//GO:0006118//GO:0009306//GO:0009987//GO:0055114	cell redox homeostasis//obsolete electron transport//protein secretion//cellular process//oxidation-reduction process	GO:0016853//GO:0016491//GO:0015035//GO:0005509//GO:0016209	isomerase activity//oxidoreductase activity//protein disulfide oxidoreductase activity//calcium ion binding//antioxidant activity	GO:0005788	endoplasmic reticulum lumen	KOG0190	Protein disulfide isomerase (prolyl 4-hydroxylase beta subunit)
c25521_g1_i0	0.14	0	0.46	0	2.22	2.35	1.16	713	514803987	XP_004976872.1	139	1.4e-06	PREDICTED: microtubule-associated protein tau-like [Setaria italica]	530278660	KF184701.1	71	1.22e-26	Saccharum hybrid cultivar R570 clone BAC 028C07 complete sequence	--	--	--	--	--	--	--	--	--	--	--	--	--	--	--	--	--	--
c58045_g1_i0	1.13	1.55	2.33	0.88	3.62	12.25	2.51	1835	242077218	XP_002448545.1	1726	3.5e-190	hypothetical protein SORBIDRAFT_06g028780 [Sorghum bicolor] >gi|241939728|gb|EES12873.1| hypothetical protein SORBI_006G218100 [Sorghum bicolor]	960464502	XM_003567252.3	798	0	PREDICTED: Brachypodium distachyon uncharacterized LOC100836946 (LOC100836946), mRNA	--	--	--	--	--	--	--	--	PF09026	Centromere protein B dimerisation domain	--	--	GO:0003677//GO:0003682	DNA binding//chromatin binding	GO:0000785//GO:0005634//GO:0000775	chromatin//nucleus//chromosome, centromeric region	--	--
c50459_g0_i0	0.14	0	0.16	0.32	0	0.31	0.34	697	--	--	--	--	--	--	--	--	--	--	--	--	--	--	--	--	--	--	--	--	--	--	--	--	--	--	--	--
c3678_g2_i0	28.53	42.78	12.45	19.75	12.1	14.23	16.02	655	514817794	XP_004983611.1	296	8.2e-25	PREDICTED: 10 kDa chaperonin-like [Setaria italica] >gi|944225452|gb|KQK89856.1| hypothetical protein SETIT_037997mg [Setaria italica]	195653970	EU974335.1	220	1.66e-109	Zea mays clone 446501 CHL-CPN10 mRNA, complete cds	K04078	groES, HSPE1	chaperonin GroES	http://www.genome.jp/dbget-bin/www_bget?ko:K04078	Q9M1C2	233	1.7e-18	10 kDa chaperonin 1, chloroplastic OS=Arabidopsis thaliana OX=3702 GN=CPN10-1 PE=2 SV=1	PF08240//PF00166	Alcohol dehydrogenase GroES-like domain//Chaperonin 10 Kd subunit	GO:0055114//GO:0006457	oxidation-reduction process//protein folding	--	--	GO:0005737	cytoplasm	--	--
c1342_g0_i0	0	0	0	0	1.34	0	0.19	660	--	--	--	--	--	--	--	--	--	--	--	--	--	--	--	--	--	--	PF04509	CheC-like family	--	--	GO:0016787	hydrolase activity	--	--	--	--
c46887_g0_i0	4.52	0	1.4	1.4	0	1.16	0	331	242085084	XP_002442967.1	151	2.7e-08	hypothetical protein SORBIDRAFT_08g005530 [Sorghum bicolor] >gi|241943660|gb|EES16805.1| hypothetical protein SORBI_008G066800 [Sorghum bicolor]	242085083	XM_002442922.1	137	1.1e-63	Sorghum bicolor hypothetical protein, mRNA	--	--	--	--	--	--	--	--	--	--	--	--	--	--	--	--	--	--
c67286_g1_i2	2.28	2.1	2.18	1.69	2.22	2.15	2.33	2137	992167237	KXG28560.1	950	3.9e-100	hypothetical protein SORBI_005G137600 [Sorghum bicolor]	--	--	--	--	--	--	--	--	--	Q6AVI0	555	2.6e-55	Zinc finger BED domain-containing protein RICESLEEPER 2 OS=Oryza sativa subsp. japonica OX=39947 GN=Os03g0733400 PE=2 SV=1	PF14372//PF05699	Domain of unknown function (DUF4413)//hAT family C-terminal dimerisation region	--	--	GO:0003677//GO:0046983	DNA binding//protein dimerization activity	--	--	--	--
c30019_g0_i0	0.24	0.14	0.28	0.14	0.46	0.68	0.15	816	--	--	--	--	--	--	--	--	--	--	--	--	--	--	--	--	--	--	PF00573//PF06387	Ribosomal protein L4/L1 family//D1 dopamine receptor-interacting protein (calcyon)	GO:0007212//GO:0042254//GO:0006412//GO:0048268	dopamine receptor signaling pathway//ribosome biogenesis//translation//clathrin coat assembly	GO:0003735//GO:0032051	structural constituent of ribosome//clathrin light chain binding	GO:0016021//GO:0005840	integral component of membrane//ribosome	--	--
c52855_g0_i0	0.75	0.53	3.69	2.97	0.29	0.25	0.29	1239	242076486	XP_002448179.1	1214	5.6e-131	hypothetical protein SORBIDRAFT_06g022510 [Sorghum bicolor]	242076485	XM_002448134.1	530	0	Sorghum bicolor hypothetical protein, mRNA	K05350	bglB	beta-glucosidase	http://www.genome.jp/dbget-bin/www_bget?ko:K05350	Q7XSK0	1068	4.9e-115	Beta-glucosidase 18 OS=Oryza sativa subsp. japonica OX=39947 GN=BGLU18 PE=3 SV=2	PF00232	Glycosyl hydrolase family 1	GO:1901657//GO:0005975	glycosyl compound metabolic process//carbohydrate metabolic process	GO:0004553//GO:0008422	hydrolase activity, hydrolyzing O-glycosyl compounds//beta-glucosidase activity	--	--	--	--
c3641_g0_i0	0	0	0	0	2.67	2.04	3.07	296	--	--	--	--	--	--	--	--	--	--	--	--	--	--	--	--	--	--	--	--	--	--	--	--	--	--	--	--
c66969_g0_i0	3.08	1.98	1.31	2.43	1.54	0.53	3.59	1268	566206588	XP_002322151.2	222	6.1e-16	hypothetical protein POPTR_0015s08340g [Populus trichocarpa] >gi|550322302|gb|EEF06278.2| hypothetical protein POPTR_0015s08340g [Populus trichocarpa]	242074709	XM_002447246.1	118	1.66e-52	Sorghum bicolor hypothetical protein, mRNA	--	--	--	--	Q8W485	182	2.7e-12	Uncharacterized protein At5g50100, chloroplastic OS=Arabidopsis thaliana OX=3702 GN=At5g50100 PE=1 SV=1	PF02829	3H domain	--	--	GO:0036094	small molecule binding	--	--	--	--
c54725_g0_i0	0	0	0.11	0	0	0.07	0	3589	721694595	XP_003580545.2	559	1.4e-54	PREDICTED: centromere-associated protein E-like isoform X1 [Brachypodium distachyon] >gi|944048943|gb|KQJ84584.1| hypothetical protein BRADI_5g21740 [Brachypodium distachyon] >gi|944048944|gb|KQJ84585.1| hypothetical protein BRADI_5g21740 [Brachypodium distachyon]	242074313	XM_002447048.1	3038	0	Sorghum bicolor hypothetical protein, mRNA	--	--	--	--	--	--	--	--	PF04111//PF00038//PF17078//PF04977//PF10473//PF13851//PF06009//PF00170	Autophagy protein Apg6//Intermediate filament protein//SWI5-dependent HO expression protein 3//Septum formation initiator//Leucine-rich repeats of kinetochore protein Cenp-F/LEK1//Growth-arrest specific micro-tubule binding//Laminin Domain II//bZIP transcription factor	GO:0048870//GO:0007155//GO:0006914//GO:0007049//GO:0048309//GO:0051028//GO:0006355	cell motility//cell adhesion//autophagy//cell cycle//endoplasmic reticulum inheritance//mRNA transport//regulation of transcription, DNA-templated	GO:0042803//GO:0003700//GO:0045502//GO:0043565//GO:0005198//GO:0008134	protein homodimerization activity//transcription factor activity, sequence-specific DNA binding//dynein binding//sequence-specific DNA binding//structural molecule activity//transcription factor binding	GO:0030286//GO:0005882//GO:0005667//GO:0031514	dynein complex//intermediate filament//transcription factor complex//motile cilium	--	--
c56859_g0_i0	0	0	0	0	0	0	0	210	242047210	XP_002461351.1	236	2.4e-18	hypothetical protein SORBIDRAFT_02g001410 [Sorghum bicolor]	242047209	XM_002461306.1	43	1.17e-11	Sorghum bicolor hypothetical protein, mRNA	--	--	--	--	--	--	--	--	--	--	--	--	--	--	--	--	--	--
c67831_g0_i0	1.58	2.85	2.83	1	2.32	1.94	2.65	2035	334715201	AEG90656.1	1244	3e-134	pseudo-response regulator 37 splice variant b [Sorghum bicolor]	334715200	JF801189.1	744	0	Sorghum bicolor pseudo-response regulator 37 splice variant b (PRR37) mRNA, complete cds, alternatively spliced	K12129	PRR7	pseudo-response regulator 7	http://www.genome.jp/dbget-bin/www_bget?ko:K12129	Q0D3B6	1078	5.6e-116	Two-component response regulator-like PRR37 OS=Oryza sativa subsp. japonica OX=39947 GN=PRR37 PE=2 SV=1	PF00072	Response regulator receiver domain	GO:0000160	phosphorelay signal transduction system	--	--	GO:0005622	intracellular	--	--
c29257_g0_i0	0.29	0.82	1.44	0	0.11	2.2	0.12	855	242087035	XP_002439350.1	1041	4.4e-111	hypothetical protein SORBIDRAFT_09g004970 [Sorghum bicolor] >gi|241944635|gb|EES17780.1| hypothetical protein SORBI_009G059100 [Sorghum bicolor]	194703811	BT040985.1	646	0	Zea mays full-length cDNA clone ZM_BFc0161J08 mRNA, complete cds	--	--	--	--	Q6ZBZ2	918	8.4e-98	Germin-like protein 8-14 OS=Oryza sativa subsp. japonica OX=39947 GN=GER5 PE=1 SV=1	PF00190	Cupin	GO:0033609//GO:0046487	oxalate metabolic process//glyoxylate metabolic process	GO:0046564//GO:0030145//GO:0045735	oxalate decarboxylase activity//manganese ion binding//nutrient reservoir activity	GO:0005618//GO:0005576	cell wall//extracellular region	--	--
c71390_g0_i8	5.11	5.29	2.83	2.26	4.03	4.94	5.77	4437	992160479	KXG23295.1	2710	6.7e-304	hypothetical protein SORBI_008G080200 [Sorghum bicolor]	242085289	XM_002443025.1	741	0	Sorghum bicolor hypothetical protein, mRNA	--	--	--	--	--	--	--	--	PF13855//PF00560//PF13516	Leucine rich repeat//Leucine Rich Repeat//Leucine Rich repeat	--	--	GO:0005515	protein binding	--	--	--	--
c65138_g1_i1	108.15	97.84	148.8	142.03	158.94	84.44	193.65	1352	242037397	XP_002466093.1	642	1.3e-64	hypothetical protein SORBIDRAFT_01g001070 [Sorghum bicolor] >gi|241919947|gb|EER93091.1| hypothetical protein SORBI_001G010900 [Sorghum bicolor]	242037396	XM_002466048.1	347	8.87e-180	Sorghum bicolor hypothetical protein, mRNA	K07390	grxD, GLRX5	monothiol glutaredoxin	http://www.genome.jp/dbget-bin/www_bget?ko:K07390	Q851Y7	514	9.3e-51	Monothiol glutaredoxin-S7, chloroplastic OS=Oryza sativa subsp. japonica OX=39947 GN=GRXS7 PE=2 SV=1	PF00462	Glutaredoxin	GO:0006812//GO:0006810//GO:0045454//GO:0055085//GO:0055114//GO:0006118	cation transport//transport//cell redox homeostasis//transmembrane transport//oxidation-reduction process//obsolete electron transport	GO:0015297//GO:0015035//GO:0009055	antiporter activity//protein disulfide oxidoreductase activity//electron carrier activity	GO:0009570//GO:0009941	chloroplast stroma//chloroplast envelope	KOG0911	Glutaredoxin-related protein
c22516_g1_i0	0	0	0.4	0	0	0.74	0	459	242036939	XP_002465864.1	474	1.3e-45	hypothetical protein SORBIDRAFT_01g047220 [Sorghum bicolor]	242036938	XM_002465819.1	255	3.97e-129	Sorghum bicolor hypothetical protein, mRNA	--	--	--	--	D3UAG0	168	4.2e-11	UDP-glycosyltransferase 71K1 OS=Malus domestica OX=3750 GN=UGT71K1 PE=1 SV=1	PF00201	UDP-glucoronosyl and UDP-glucosyl transferase	GO:0008152//GO:0009813//GO:0052696	metabolic process//flavonoid biosynthetic process//flavonoid glucuronidation	GO:0008194//GO:0016758	UDP-glycosyltransferase activity//transferase activity, transferring hexosyl groups	GO:0043231	intracellular membrane-bounded organelle	--	--
c40854_g3_i1	13.52	15.66	17	22.01	12.62	10.69	11.18	1942	242083170	XP_002442010.1	488	1.3e-46	hypothetical protein SORBIDRAFT_08g007120 [Sorghum bicolor] >gi|241942703|gb|EES15848.1| hypothetical protein SORBI_008G077500 [Sorghum bicolor]	670442436	XM_008663348.1	399	0	PREDICTED: Zea mays LOC100272754 (pco105052(23)), transcript variant X1, mRNA	--	--	--	--	O04354	161	1.1e-09	Cytochrome b5 OS=Borago officinalis OX=13363 PE=2 SV=1	PF12105	SpoU, rRNA methylase, C-terminal	GO:0009451//GO:0008033	RNA modification//tRNA processing	GO:0020037//GO:0009020//GO:0046872	heme binding//tRNA (guanosine-2'-O-)-methyltransferase activity//metal ion binding	GO:0016021	integral component of membrane	KOG0537	Cytochrome b5
c22579_g4_i0	1.07	1.29	1.09	0.4	0.36	0.49	0.55	843	--	--	--	--	--	955721903	XM_004976767.3	47	3.2e-13	PREDICTED: Setaria italica pentatricopeptide repeat-containing protein At3g14580, mitochondrial (LOC101757240), transcript variant X2, mRNA	--	--	--	--	--	--	--	--	--	--	--	--	--	--	--	--	--	--
c42106_g4_i0	0	0	0	0	1.57	0.96	4.18	418	--	--	--	--	--	--	--	--	--	--	--	--	--	--	--	--	--	--	--	--	--	--	--	--	--	--	--	--
c25566_g0_i0	0.78	0.59	0.56	1.29	0.08	0.16	1.19	1073	--	--	--	--	--	530279221	KF184704.1	975	0	Saccharum hybrid cultivar R570 clone BAC 191L10 complete sequence	--	--	--	--	--	--	--	--	--	--	--	--	--	--	--	--	--	--
c4945_g0_i0	0	0	0	0.54	0	12.01	0	534	242087327	XP_002439496.1	571	8.7e-57	hypothetical protein SORBIDRAFT_09g008100 [Sorghum bicolor] >gi|241944781|gb|EES17926.1| hypothetical protein SORBI_009G087900 [Sorghum bicolor]	242087326	XM_002439451.1	289	5.88e-148	Sorghum bicolor hypothetical protein, mRNA	--	--	--	--	Q9SR44	421	2.2e-40	Lysine histidine transporter-like 2 OS=Arabidopsis thaliana OX=3702 GN=At1g67640 PE=2 SV=1	--	--	GO:0006865//GO:0003333	amino acid transport//amino acid transmembrane transport	GO:0015171	amino acid transmembrane transporter activity	GO:0016021//GO:0005886	integral component of membrane//plasma membrane	--	--
c54189_g3_i0	0.44	0	2.06	0.52	5.59	6.55	1.15	422	514805674	XP_004977695.1	609	2.7e-61	PREDICTED: glyoxylate/hydroxypyruvate reductase HPR3-like [Setaria italica] >gi|944231828|gb|KQK96190.1| hypothetical protein SETIT_012562mg [Setaria italica]	525343018	NM_001279639.1	280	4.61e-143	Zea mays glyoxylate reductase (LOC101027145), mRNA >gi|195629703|gb|EU964375.1| Zea mays clone 278376 glyoxylate reductase mRNA, complete cds	K15919	HPR2	hydroxypyruvate reductase 2	http://www.genome.jp/dbget-bin/www_bget?ko:K15919	Q9LE33	391	5.3e-37	Glyoxylate/hydroxypyruvate reductase HPR3 OS=Arabidopsis thaliana OX=3702 GN=HPR3 PE=2 SV=1	PF02737//PF00899//PF02826//PF00389//PF03446//PF02558	3-hydroxyacyl-CoA dehydrogenase, NAD binding domain//ThiF family//D-isomer specific 2-hydroxyacid dehydrogenase, NAD binding domain//D-isomer specific 2-hydroxyacid dehydrogenase, catalytic domain//NAD binding domain of 6-phosphogluconate dehydrogenase//Ketopantoate reductase PanE/ApbA	GO:0019521//GO:0006568//GO:0006633//GO:0008152//GO:0055114//GO:0006098//GO:0006552//GO:0006574//GO:0006550//GO:0006631//GO:0015940//GO:0018874//GO:0006554	D-gluconate metabolic process//tryptophan metabolic process//fatty acid biosynthetic process//metabolic process//oxidation-reduction process//pentose-phosphate shunt//leucine catabolic process//valine catabolic process//isoleucine catabolic process//fatty acid metabolic process//pantothenate biosynthetic process//benzoate metabolic process//lysine catabolic process	GO:0008677//GO:0016491//GO:0004616//GO:0003857//GO:0016616//GO:0008641//GO:0051287	2-dehydropantoate 2-reductase activity//oxidoreductase activity//phosphogluconate dehydrogenase (decarboxylating) activity//3-hydroxyacyl-CoA dehydrogenase activity//oxidoreductase activity, acting on the CH-OH group of donors, NAD or NADP as acceptor//small protein activating enzyme activity//NAD binding	--	--	KOG0069	Glyoxylate/hydroxypyruvate reductase (D-isomer-specific 2-hydroxy acid dehydrogenase superfamily)
c56742_g1_i0	0.38	0.11	0.13	0.11	0.35	0.11	0	879	242052123	XP_002455207.1	519	1.5e-50	hypothetical protein SORBIDRAFT_03g006270 [Sorghum bicolor]	242052122	XM_002455162.1	281	2.78e-143	Sorghum bicolor hypothetical protein, mRNA	--	--	--	--	--	--	--	--	--	--	--	--	--	--	--	--	--	--
c30687_g4_i0	0.53	0.47	0	0	0	0	0.14	1219	--	--	--	--	--	670386178	XR_563805.1	150	2.59e-70	PREDICTED: Zea mays nipped-B-like protein B (LOC103649930), transcript variant X4, misc_RNA	--	--	--	--	--	--	--	--	--	--	--	--	--	--	--	--	--	--
c45548_g0_i0	0	0	0	0	0	0.7	0.42	467	242089979	XP_002440822.1	260	8.7e-21	hypothetical protein SORBIDRAFT_09g007400 [Sorghum bicolor]	--	--	--	--	--	--	--	--	--	--	--	--	--	--	--	--	--	--	--	--	--	--	--
c69305_g0_i0	0.16	0.19	0.54	0.18	0	0	0.2	645	--	--	--	--	--	670447589	XM_008665768.1	53	1.12e-16	PREDICTED: Zea mays DNA polymerase I A, chloroplastic-like (LOC103642510), mRNA	--	--	--	--	--	--	--	--	--	--	--	--	--	--	--	--	--	--
c64087_g1_i0	0.3	0.22	0.57	0.41	0	0	0	891	--	--	--	--	--	124359062	AC196829.2	179	1.42e-86	Sorghum bicolor clone SB_BBc0050H06, complete sequence	--	--	--	--	--	--	--	--	--	--	--	--	--	--	--	--	--	--
c48500_g0_i0	0	1.8	1.82	0.91	0.91	0	1.04	363	--	--	--	--	--	--	--	--	--	--	--	--	--	--	--	--	--	--	--	--	--	--	--	--	--	--	--	--
c43561_g0_i0	0.24	0.18	0.36	0.32	0.57	0.95	0.68	2580	222619779	EEE55911.1	863	5.8e-90	hypothetical protein OsJ_04582 [Oryza sativa Japonica Group]	--	--	--	--	--	--	--	--	--	Q9FNR3	153	1.3e-08	Exocyst complex component EXO70E2 OS=Arabidopsis thaliana OX=3702 GN=EXO70E2 PE=1 SV=1	PF08108//PF12920//PF03081	Halocidin family//TcdA/TcdB pore forming domain//Exo70 exocyst complex subunit	GO:0009405//GO:0042742//GO:0006887	pathogenesis//defense response to bacterium//exocytosis	--	--	GO:0000145	exocyst	--	--
c27054_g1_i0	0	0.92	0	0	0.44	0	0.5	440	--	--	--	--	--	--	--	--	--	--	--	--	--	--	--	--	--	--	--	--	--	--	--	--	--	--	--	--
c51414_g0_i0	0.32	0.12	0.27	0.66	0.45	0.14	0.47	2537	--	--	--	--	--	389641844	XM_003718507.1	41	2.14e-09	Magnaporthe oryzae 70-15 hypothetical protein (MGG_00504) mRNA, complete cds	--	--	--	--	--	--	--	--	PF13912//PF13465//PF00096	C2H2-type zinc finger//Zinc-finger double domain//Zinc finger, C2H2 type	--	--	GO:0046872	metal ion binding	--	--	--	--
c59171_g1_i0	0.17	0.82	0.29	0	0.14	96.3	2.59	1563	242039429	XP_002467109.1	2320	4e-259	hypothetical protein SORBIDRAFT_01g019720 [Sorghum bicolor] >gi|241920963|gb|EER94107.1| hypothetical protein SORBI_001G224300 [Sorghum bicolor]	162464423	NM_001112202.1	1285	0	Zea mays cellulose synthase10 (cesa10), mRNA >gi|38532099|gb|AY372244.1| Zea mays cellulose synthase catalytic subunit 10 (CesA10) mRNA, complete cds	K10999	CESA	cellulose synthase A	http://www.genome.jp/dbget-bin/www_bget?ko:K10999	Q9AV71	2277	4e-255	Cellulose synthase A catalytic subunit 7 [UDP-forming] OS=Oryza sativa subsp. japonica OX=39947 GN=CESA7 PE=2 SV=1	PF03552	Cellulose synthase	GO:0042742//GO:0006011//GO:0005982//GO:0071555//GO:0030244//GO:0009834//GO:0005985//GO:0050832	defense response to bacterium//UDP-glucose metabolic process//starch metabolic process//cell wall organization//cellulose biosynthetic process//plant-type secondary cell wall biogenesis//sucrose metabolic process//defense response to fungus	GO:0008270//GO:0016760	zinc ion binding//cellulose synthase (UDP-forming) activity	GO:0005886//GO:0016020//GO:0016021	plasma membrane//membrane//integral component of membrane	--	--
c34046_g1_i1	23.85	21.37	39.8	35.08	24.04	16.54	8.1	3424	992273476	KXG33487.1	3851	0	hypothetical protein SORBI_003G313300 [Sorghum bicolor] >gi|992273477|gb|KXG33488.1| hypothetical protein SORBI_003G313300 [Sorghum bicolor]	955719613	XM_004970090.3	1649	0	PREDICTED: Setaria italica uncharacterized LOC101778960 (LOC101778960), mRNA	--	--	--	--	--	--	--	--	PF03126	Plus-3 domain	--	--	GO:0003677	DNA binding	--	--	--	--
c44833_g1_i0	0.4	0.27	0.26	0.4	0	0.16	0	773	--	--	--	--	--	670424219	XR_556211.1	47	2.92e-13	PREDICTED: Zea mays uncharacterized LOC103632900 (LOC103632900), transcript variant X1, ncRNA	--	--	--	--	--	--	--	--	--	--	--	--	--	--	--	--	--	--
c24662_g0_i0	0	0	0	0	0	0	0	213	--	--	--	--	--	530277963	KF184809.1	115	1.13e-51	Saccharum hybrid cultivar R570 clone BAC 027I07 sequence, complete sequence	--	--	--	--	--	--	--	--	--	--	--	--	--	--	--	--	--	--
c41454_g1_i1	10.42	8.59	8.19	10.71	7.31	9.53	17.52	670	--	--	--	--	--	--	--	--	--	--	--	--	--	--	--	--	--	--	--	--	--	--	--	--	--	--	--	--
c60101_g4_i0	2.1	1.36	1.4	2.39	0.39	0.64	0.73	1277	514777253	XP_004968695.1	356	1.8e-31	PREDICTED: AMSH-like ubiquitin thioesterase 3 [Setaria italica] >gi|944240750|gb|KQL05058.1| hypothetical protein SETIT_001099mg [Setaria italica]	344313262	EF517600.2	471	0	Zea mays clone BACs ZMMBBb0345O22, ZMMBBc0294D02, ZMMBBb0103L15, ZMMBBb0622H01, and ZMMBBb0335C07, complete sequence	K11866	STAMBP, AMSH	STAM-binding protein	http://www.genome.jp/dbget-bin/www_bget?ko:K11866	Q5PNU3	222	6.4e-17	AMSH-like ubiquitin thioesterase 3 OS=Arabidopsis thaliana OX=3702 GN=AMSH3 PE=1 SV=2	PF01398	JAB1/Mov34/MPN/PAD-1 ubiquitin protease	--	--	GO:0005515	protein binding	--	--	KOG2880	SMAD6 interacting protein AMSH, contains JAB/MPN/Mov34 domain
c47165_g0_i1	2.31	1.04	4.05	3.9	10	2.53	14.45	2143	242074940	XP_002447406.1	1661	1.4e-182	hypothetical protein SORBIDRAFT_06g000520 [Sorghum bicolor] >gi|241938589|gb|EES11734.1| hypothetical protein SORBI_006G003600 [Sorghum bicolor]	242074939	XM_002447361.1	855	0	Sorghum bicolor hypothetical protein, mRNA	--	--	--	--	Q0JCR9	947	9.1e-101	Sugar transport protein MST1 OS=Oryza sativa subsp. japonica OX=39947 GN=MST1 PE=2 SV=1	PF06609//PF07645//PF00083//PF07690//PF12906	Fungal trichothecene efflux pump (TRI12)//Calcium-binding EGF domain//Sugar (and other) transporter//Major Facilitator Superfamily//RING-variant domain	GO:0055085//GO:1904659//GO:0006810//GO:0015992//GO:0046323//GO:0008643//GO:0015758	transmembrane transport//glucose transmembrane transport//transport//proton transport//glucose import//carbohydrate transport//glucose transport	GO:0005351//GO:0005355//GO:0022857//GO:0005509//GO:0008270	sugar:proton symporter activity//glucose transmembrane transporter activity//transmembrane transporter activity//calcium ion binding//zinc ion binding	GO:0005887//GO:0016021	integral component of plasma membrane//integral component of membrane	--	--
c62221_g0_i1	0.28	0.32	2.83	0.42	0.41	0.06	0.19	2220	670363247	XP_008654958.1	1555	2.9e-170	PREDICTED: uncharacterized protein LOC103634570 [Zea mays]	--	--	--	--	--	--	--	--	--	P08548	244	3.1e-19	LINE-1 reverse transcriptase homolog OS=Nycticebus coucang OX=9470 PE=4 SV=1	--	--	--	--	--	--	--	--	--	--
c51641_g3_i2	2.37	1.77	2.11	3.3	0	0	0	1673	--	--	--	--	--	530278799	KF184802.1	64	2.3e-22	Saccharum hybrid cultivar R570 clone BAC 258H24 complete sequence	--	--	--	--	--	--	--	--	PF07886	BA14K-like protein	GO:0009405	pathogenesis	--	--	--	--	--	--
c43027_g0_i0	2.05	0	0	2.52	2.53	0	0	338	--	--	--	--	--	169611892	XM_001799312.1	96	6.96e-41	Phaeosphaeria nodorum SN15 hypothetical protein partial mRNA	--	--	--	--	--	--	--	--	--	--	--	--	--	--	--	--	--	--
c68631_g1_i0	65.22	104.18	160.1	88.17	98.55	107.17	186.09	843	514820752	XP_004985062.1	1223	3.4e-132	PREDICTED: purple acid phosphatase 3-like [Setaria italica] >gi|944227355|gb|KQK91759.1| hypothetical protein SETIT_036525mg [Setaria italica]	836025571	XM_004985005.2	553	0	PREDICTED: Setaria italica purple acid phosphatase 3-like (LOC101752993), mRNA	K14379	ACP5	tartrate-resistant acid phosphatase type 5	http://www.genome.jp/dbget-bin/www_bget?ko:K14379	Q8H129	861	3.4e-91	Purple acid phosphatase 3 OS=Arabidopsis thaliana OX=3702 GN=PAP3 PE=2 SV=1	PF00149	Calcineurin-like phosphoesterase	GO:0016311//GO:0019497//GO:0006771	dephosphorylation//hexachlorocyclohexane metabolic process//riboflavin metabolic process	GO:0003993//GO:0016787	acid phosphatase activity//hydrolase activity	--	--	KOG2679	Purple (tartrate-resistant) acid phosphatase
c59006_g0_i0	0.34	0.81	0.26	0	0	1.78	0.14	778	514744289	XP_004960596.1	564	8.2e-56	PREDICTED: uncharacterized protein LOC101766326 [Setaria italica] >gi|944249200|gb|KQL13463.1| hypothetical protein SETIT_023109mg [Setaria italica]	242089876	XM_002440726.1	331	3.93e-171	Sorghum bicolor hypothetical protein, mRNA	--	--	--	--	--	--	--	--	PF09514	SSXRD motif	GO:0006355	regulation of transcription, DNA-templated	--	--	GO:0005634	nucleus	--	--
c25452_g0_i0	0.25	0.2	0	0.1	0.38	0.27	0.38	1573	944229222	KQK93608.1	561	3.7e-55	hypothetical protein SETIT_027498mg, partial [Setaria italica]	--	--	--	--	--	--	--	--	--	--	--	--	--	--	--	--	--	--	--	--	--	--	--
c33594_g1_i0	0.53	0.35	3.39	0.85	1.41	0.82	0.45	2720	670445869	XP_008663194.1	2981	0	PREDICTED: G-type lectin S-receptor-like serine/threonine-protein kinase At2g19130 [Zea mays] >gi|413918301|gb|AFW58233.1| putative S-locus receptor-like protein kinase family protein [Zea mays]	242073057	XM_002446420.1	866	0	Sorghum bicolor hypothetical protein, mRNA	--	--	--	--	O64477	1667	3.8e-184	G-type lectin S-receptor-like serine/threonine-protein kinase At2g19130 OS=Arabidopsis thaliana OX=3702 GN=At2g19130 PE=2 SV=1	PF00954//PF00069//PF07714	S-locus glycoprotein domain//Protein kinase domain//Protein tyrosine kinase	GO:0009069//GO:0006468//GO:0016310//GO:0048544	serine family amino acid metabolic process//protein phosphorylation//phosphorylation//recognition of pollen	GO:0004672//GO:0005524//GO:0004674	protein kinase activity//ATP binding//protein serine/threonine kinase activity	GO:0016021	integral component of membrane	--	--
c46740_g0_i0	0	0	0	0	5.71	1.64	1.09	359	--	--	--	--	--	530278738	KF184749.1	63	1.65e-22	Saccharum hybrid cultivar R570 clone BAC 043A03 complete sequence	--	--	--	--	--	--	--	--	--	--	--	--	--	--	--	--	--	--
c26660_g0_i0	0.22	0.29	0.27	0.2	0	1.19	0	608	--	--	--	--	--	670438403	XR_558901.1	112	1.67e-49	PREDICTED: Zea mays uncharacterized LOC103638603 (LOC103638603), ncRNA	--	--	--	--	--	--	--	--	--	--	--	--	--	--	--	--	--	--
c11432_g0_i0	0	0	0	0	0	0	0	261	--	--	--	--	--	807048540	KP883296.1	48	2.51e-14	Sorghum bicolor glyoxalase II protein mRNA, complete cds	--	--	--	--	--	--	--	--	--	--	--	--	--	--	--	--	--	--
c50031_g0_i0	0	0.93	0	0.46	0	0	0	439	--	--	--	--	--	--	--	--	--	--	--	--	--	--	--	--	--	--	--	--	--	--	--	--	--	--	--	--
c53233_g0_i1	4.82	2.11	3.48	4.37	5.88	3.47	0.59	2192	242049466	XP_002462477.1	1893	1.8e-209	hypothetical protein SORBIDRAFT_02g026360 [Sorghum bicolor]	242049465	XM_002462432.1	1143	0	Sorghum bicolor hypothetical protein, mRNA	--	--	--	--	Q6NQB7	1315	2e-143	Beta-1,3-galactosyltransferase 7 OS=Arabidopsis thaliana OX=3702 GN=B3GALT7 PE=2 SV=1	PF02434//PF01762	Fringe-like//Galactosyltransferase	GO:0006486	protein glycosylation	GO:0008378//GO:0016757	galactosyltransferase activity//transferase activity, transferring glycosyl groups	GO:0016020//GO:0000139//GO:0016021	membrane//Golgi membrane//integral component of membrane	--	--
c38933_g1_i0	0	0	0.19	0.1	1.76	0.63	1.59	997	992276928	KXG35405.1	169	6.7e-10	hypothetical protein SORBI_002G169500 [Sorghum bicolor]	--	--	--	--	--	--	--	--	--	--	--	--	--	--	--	--	--	--	--	--	--	--	--
c69355_g0_i0	0.27	0.32	0.31	0	0.6	0.29	0	505	--	--	--	--	--	--	--	--	--	--	--	--	--	--	--	--	--	--	--	--	--	--	--	--	--	--	--	--
c1974_g0_i0	0	0	0	0	0	0	1.97	477	--	--	--	--	--	--	--	--	--	--	--	--	--	--	--	--	--	--	--	--	--	--	--	--	--	--	--	--
c29866_g0_i0	0	0	0	0	0.89	0.54	0.33	1894	--	--	--	--	--	530278799	KF184802.1	340	9.74e-176	Saccharum hybrid cultivar R570 clone BAC 258H24 complete sequence	--	--	--	--	--	--	--	--	--	--	--	--	--	--	--	--	--	--
c53077_g2_i1	0.66	0.68	1.58	1.05	0.05	0.69	0.13	2468	944224247	KQK88651.1	2258	9.7e-252	hypothetical protein SETIT_039151mg [Setaria italica]	--	--	--	--	--	--	--	--	--	--	--	--	--	--	--	--	--	--	--	--	--	--	--
c29781_g0_i0	0.21	0.53	0	0.24	0	0	0	1066	--	--	--	--	--	--	--	--	--	--	--	--	--	--	--	--	--	--	--	--	--	--	--	--	--	--	--	--
c48490_g0_i0	0	7.5	0	4.11	0	0	0	276	--	--	--	--	--	--	--	--	--	--	--	--	--	--	--	--	--	--	--	--	--	--	--	--	--	--	--	--
c38465_g1_i0	8.77	11.82	7.58	0	0	0	0	338	194703494	ACF85831.1	305	3.8e-26	unknown [Zea mays] >gi|413937446|gb|AFW71997.1| YGL010w-like protein [Zea mays]	242062097	XM_002452293.1	263	1.02e-133	Sorghum bicolor hypothetical protein, mRNA	--	--	--	--	--	--	--	--	--	--	--	--	--	--	GO:0016021	integral component of membrane	--	--
c50579_g0_i0	37.36	39.27	43.48	60.23	42.64	46.25	49.09	2413	242039111	XP_002466950.1	2300	1.3e-256	hypothetical protein SORBIDRAFT_01g017290 [Sorghum bicolor]	242039110	XM_002466905.1	2060	0	Sorghum bicolor hypothetical protein, mRNA	--	--	--	--	Q0DVU4	223	9.2e-17	Zinc finger CCCH domain-containing protein 20 OS=Oryza sativa subsp. japonica OX=39947 GN=Os03g0112700 PE=2 SV=1	PF00642	Zinc finger C-x8-C-x5-C-x3-H type (and similar)	--	--	GO:0046872//GO:0003677	metal ion binding//DNA binding	--	--	--	--
c42275_g0_i1	0.8	0.52	0.38	1.17	0	0.3	0.11	1015	--	--	--	--	--	--	--	--	--	--	--	--	--	--	--	--	--	--	--	--	--	--	--	--	--	--	--	--
c53675_g0_i0	0.68	0.82	1.64	3.29	0.82	1.43	1.87	372	--	--	--	--	--	--	--	--	--	--	--	--	--	--	--	--	--	--	--	--	--	--	--	--	--	--	--	--
c34085_g0_i0	0	0.64	0.92	0.31	1.2	0	0.68	505	747071447	XP_011082593.1	489	2.6e-47	PREDICTED: probable histone H2A variant 3 [Sesamum indicum]	926606841	XM_013924545.1	134	8.08e-62	PREDICTED: Limulus polyphemus histone H2A.V (LOC106464376), mRNA	K11251	H2A	histone H2A	http://www.genome.jp/dbget-bin/www_bget?ko:K11251	P08985	570	1.1e-57	Histone H2A.v OS=Drosophila melanogaster OX=7227 GN=His2Av PE=1 SV=2	PF00125	Core histone H2A/H2B/H3/H4	--	--	GO:0003677	DNA binding	--	--	KOG1757	Histone 2A
c50481_g2_i0	11.28	13.03	22.67	16.9	7.96	47.14	5.68	1233	514796173	XP_004973484.1	491	3.8e-47	PREDICTED: HMG-Y-related protein A-like [Setaria italica]	937834168	NM_001111539.2	598	0	Zea mays high mobility group I/Y-2 (LOC541871), mRNA	--	--	--	--	Q9FYS5	429	6.1e-41	HMG-Y-related protein A OS=Zea mays OX=4577 GN=HMGIY2 PE=1 SV=1	PF02178//PF00538	AT hook motif//linker histone H1 and H5 family	GO:0006334	nucleosome assembly	GO:0003677	DNA binding	GO:0000786//GO:0005634	nucleosome//nucleus	--	--
c13795_g0_i0	0	0	0.16	0.16	7.69	2.33	0.71	689	--	--	--	--	--	--	--	--	--	--	--	--	--	--	--	--	--	--	--	--	--	--	--	--	--	--	--	--
c49821_g0_i0	0	0	1.07	1.07	0	0	0	350	--	--	--	--	--	530279616	KF184947.1	185	2.43e-90	Saccharum hybrid cultivar R570 clone BAC 230N09 complete sequence	--	--	--	--	--	--	--	--	--	--	--	--	--	--	--	--	--	--
c21722_g0_i0	0.6	1.09	0.35	0	0	0	0	480	--	--	--	--	--	530279197	KF184694.1	377	0	Saccharum hybrid cultivar R570 clone BAC 083M12 complete sequence	--	--	--	--	--	--	--	--	--	--	--	--	--	--	--	--	--	--
c57753_g0_i0	1.35	0	0	0.79	0.39	0.73	0	460	--	--	--	--	--	--	--	--	--	--	--	--	--	--	--	--	--	--	--	--	--	--	--	--	--	--	--	--
c61400_g0_i0	27.7	16.18	34.67	42.44	80.12	26.03	97.38	1577	242046936	XP_002461214.1	1877	9.3e-208	hypothetical protein SORBIDRAFT_02g042910 [Sorghum bicolor] >gi|229609755|gb|ACQ83493.1| CBL-interacting protein kinase 05 [Sorghum bicolor] >gi|241924591|gb|EER97735.1| hypothetical protein SORBI_002G417200 [Sorghum bicolor]	242046935	XM_002461169.1	1031	0	Sorghum bicolor hypothetical protein, mRNA	--	--	--	--	Q7XIW5	1472	8.9e-162	CBL-interacting protein kinase 29 OS=Oryza sativa subsp. japonica OX=39947 GN=CIPK29 PE=2 SV=1	PF03822//PF06293//PF00069//PF07714//PF07713	NAF domain//Lipopolysaccharide kinase (Kdo/WaaP) family//Protein kinase domain//Protein tyrosine kinase//Protein of unknown function (DUF1604)	GO:0007165//GO:0016310//GO:0006468//GO:0009069//GO:0006397	signal transduction//phosphorylation//protein phosphorylation//serine family amino acid metabolic process//mRNA processing	GO:0005524//GO:0004674//GO:0004672//GO:0016773	ATP binding//protein serine/threonine kinase activity//protein kinase activity//phosphotransferase activity, alcohol group as acceptor	GO:0016020	membrane	--	--
c23607_g0_i0	0	0.17	1.18	0.6	1.63	2.81	1.84	727	242034951	XP_002464870.1	433	1.2e-40	hypothetical protein SORBIDRAFT_01g027960 [Sorghum bicolor] >gi|241918724|gb|EER91868.1| hypothetical protein SORBI_001G284600 [Sorghum bicolor]	242034950	XM_002464825.1	271	8.26e-138	Sorghum bicolor hypothetical protein, mRNA	K08235	E2.4.1.207	xyloglucan:xyloglucosyl transferase	http://www.genome.jp/dbget-bin/www_bget?ko:K08235	Q8L7H3	225	1.6e-17	Probable xyloglucan endotransglucosylase/hydrolase protein 29 OS=Arabidopsis thaliana OX=3702 GN=XTH29 PE=2 SV=1	PF00722	Glycosyl hydrolases family 16	GO:0071555//GO:0042546//GO:0005975//GO:0010411	cell wall organization//cell wall biogenesis//carbohydrate metabolic process//xyloglucan metabolic process	GO:0004553//GO:0016762	hydrolase activity, hydrolyzing O-glycosyl compounds//xyloglucan:xyloglucosyl transferase activity	GO:0048046//GO:0005618	apoplast//cell wall	--	--
c67646_g1_i4	25.91	28.16	35.57	24.15	37.34	50.52	33.85	1329	992162899	KXG25351.1	489	7e-47	hypothetical protein SORBI_007G162800 [Sorghum bicolor]	--	--	--	--	--	K14972	PAXIP1, PTIP	PAX-interacting protein 1	http://www.genome.jp/dbget-bin/www_bget?ko:K14972	F4I171	147	3.3e-08	Mediator of RNA polymerase II transcription subunit 15a OS=Arabidopsis thaliana OX=3702 GN=MED15A PE=1 SV=1	PF00098//PF16987	Zinc knuckle//KIX domain	GO:0006355	regulation of transcription, DNA-templated	GO:0003712//GO:0008270//GO:0003676	transcription cofactor activity//zinc ion binding//nucleic acid binding	GO:0005667	transcription factor complex	--	--
c37892_g0_i0	2.32	2.5	2.67	5.93	0	0.25	0.88	535	--	--	--	--	--	--	--	--	--	--	--	--	--	--	--	--	--	--	--	--	--	--	--	--	--	--	--	--
c18463_g4_i0	11.67	23.95	120.8	88.45	13.18	13.85	24.49	354	222632546	EEE64678.1	365	4.4e-33	hypothetical protein OsJ_19533 [Oryza sativa Japonica Group]	--	--	--	--	--	--	--	--	--	--	--	--	--	--	--	GO:0006313//GO:0015074	transposition, DNA-mediated//DNA integration	GO:0003677	DNA binding	--	--	--	--
c14714_g0_i0	3.01	0	0	0	0	0	0	278	--	--	--	--	--	--	--	--	--	--	--	--	--	--	--	--	--	--	--	--	--	--	--	--	--	--	--	--
c3460_g0_i2	0	0	0	0	0.97	2.35	1.13	1866	475593726	EMT22470.1	757	8.2e-78	hypothetical protein F775_23093 [Aegilops tauschii]	514822607	XM_004985909.1	284	1.3e-144	PREDICTED: Setaria italica uncharacterized LOC101760966 (LOC101760966), transcript variant X2, mRNA	--	--	--	--	--	--	--	--	PF01862	Pyruvoyl-dependent arginine decarboxylase (PvlArgDC)	GO:0006525//GO:0006560//GO:0006527	arginine metabolic process//proline metabolic process//arginine catabolic process	GO:0008792	arginine decarboxylase activity	--	--	--	--
c67426_g1_i0	0	0.08	0.16	0.16	0.54	0.4	0.17	1069	992272207	KXG32334.1	143	7.4e-07	hypothetical protein SORBI_003G139800 [Sorghum bicolor]	530279453	KF184846.1	824	0	Saccharum hybrid cultivar R570 clone BAC 023A24 complete sequence	--	--	--	--	--	--	--	--	--	--	--	--	--	--	--	--	--	--
c49561_g3_i0	9.49	3.33	4.26	5.19	0.8	6.56	1.44	1321	242093702	XP_002437341.1	1215	4.5e-131	hypothetical protein SORBIDRAFT_10g025280 [Sorghum bicolor]	242093701	XM_002437296.1	655	0	Sorghum bicolor hypothetical protein, mRNA	K01507	ppa	inorganic pyrophosphatase	http://www.genome.jp/dbget-bin/www_bget?ko:K01507	P21616	1181	4.1e-128	Pyrophosphate-energized vacuolar membrane proton pump OS=Vigna radiata var. radiata OX=3916 PE=1 SV=4	PF03030	Inorganic H+ pyrophosphatase	GO:0055085//GO:0006119//GO:0015992	transmembrane transport//oxidative phosphorylation//proton transport	GO:0004427//GO:0009678	inorganic diphosphatase activity//hydrogen-translocating pyrophosphatase activity	GO:0016020//GO:0016021	membrane//integral component of membrane	--	--
c17853_g0_i0	0.65	0.3	0.51	0.4	2.56	4.63	0.78	1387	--	--	--	--	--	670439579	XR_559253.1	203	1.02e-99	PREDICTED: Zea mays uncharacterized LOC103639138 (LOC103639138), ncRNA	--	--	--	--	--	--	--	--	--	--	--	--	--	--	--	--	--	--
c18139_g1_i1	0.72	0	0	0	3.22	0.85	7	510	242081483	XP_002445510.1	442	7.5e-42	hypothetical protein SORBIDRAFT_07g020750 [Sorghum bicolor] >gi|241941860|gb|EES15005.1| hypothetical protein SORBI_007G131700 [Sorghum bicolor]	242081482	XM_002445465.1	192	4.68e-94	Sorghum bicolor hypothetical protein, mRNA	--	--	--	--	Q9LR47	255	3.8e-21	Type IV inositol polyphosphate 5-phosphatase 6 OS=Arabidopsis thaliana OX=3702 GN=IP5P6 PE=1 SV=2	--	--	GO:0046856	phosphatidylinositol dephosphorylation	GO:0016787	hydrolase activity	--	--	--	--
c13003_g0_i0	0	0	0	0	0	1.44	0.27	550	--	--	--	--	--	--	--	--	--	--	--	--	--	--	--	--	--	--	--	--	--	--	--	--	--	--	--	--
c56145_g0_i0	0.45	0.72	1.02	0	0.17	0	0	667	242083504	XP_002442177.1	322	8.1e-28	hypothetical protein SORBIDRAFT_08g015540 [Sorghum bicolor] >gi|241942870|gb|EES16015.1| hypothetical protein SORBI_008G103300 [Sorghum bicolor]	242083503	XM_002442132.1	201	6.18e-99	Sorghum bicolor hypothetical protein, mRNA	K18466	VPS26	vacuolar protein sorting-associated protein 26	http://www.genome.jp/dbget-bin/www_bget?ko:K18466	Q9T091	274	3.1e-23	Vacuolar protein sorting-associated protein 26B OS=Arabidopsis thaliana OX=3702 GN=VPS26B PE=2 SV=2	--	--	GO:0042147//GO:0006886//GO:0015031	retrograde transport, endosome to Golgi//intracellular protein transport//protein transport	GO:0008565	protein transporter activity	GO:0030904//GO:0005768//GO:0005829	retromer complex//endosome//cytosol	KOG3063	Membrane coat complex Retromer, subunit VPS26
c33234_g1_i0	0.79	0.21	0.69	0.2	0	0.39	0.33	609	--	--	--	--	--	670422237	XM_008653823.1	377	0	PREDICTED: Zea mays pentatricopeptide repeat-containing protein At3g62890-like (LOC103631971), transcript variant X3, mRNA	--	--	--	--	--	--	--	--	--	--	--	--	--	--	--	--	--	--
c15077_g0_i0	0	0	0	0.23	0	0	0	634	670432344	XP_008656728.1	185	5.9e-12	PREDICTED: 60S ribosomal protein L18a-like protein [Zea mays] >gi|413950851|gb|AFW83500.1| hypothetical protein ZEAMMB73_680171 [Zea mays]	937893927	AP014957.1	132	1.33e-60	Oryza sativa Japonica Group DNA, chromosome 1, cultivar: Nipponbare, complete sequence	--	--	--	--	--	--	--	--	--	--	--	--	--	--	GO:0016021	integral component of membrane	--	--
c37333_g0_i0	0	0	0	0	1.01	0.6	2.7	602	--	--	--	--	--	670410404	XM_008648124.1	53	1.04e-16	PREDICTED: Zea mays serine/arginine repetitive matrix protein 1-like (LOC103627809), mRNA	--	--	--	--	--	--	--	--	--	--	--	--	--	--	--	--	--	--
c411_g0_i0	0	0	0	0	0	1.28	0	777	242090893	XP_002441279.1	1225	1.8e-132	hypothetical protein SORBIDRAFT_09g023730 [Sorghum bicolor] >gi|241946564|gb|EES19709.1| hypothetical protein SORBI_009G176900 [Sorghum bicolor]	242090892	XM_002441234.1	709	0	Sorghum bicolor hypothetical protein, mRNA	--	--	--	--	Q9SIT5	786	1.5e-82	Cation/H(+) antiporter 15 OS=Arabidopsis thaliana OX=3702 GN=CHX15 PE=2 SV=1	PF00999	Sodium/hydrogen exchanger family	GO:1902600//GO:0055085//GO:0006812//GO:0015992//GO:0006885	hydrogen ion transmembrane transport//transmembrane transport//cation transport//proton transport//regulation of pH	GO:0005451//GO:0015299	monovalent cation:proton antiporter activity//solute:proton antiporter activity	GO:0012505//GO:0016021	endomembrane system//integral component of membrane	--	--
c32664_g0_i0	0.6	1.92	9.44	9.8	6.4	1.91	6.25	842	242066216	XP_002454397.1	512	9.5e-50	hypothetical protein SORBIDRAFT_04g030060 [Sorghum bicolor] >gi|241934228|gb|EES07373.1| hypothetical protein SORBI_004G262400 [Sorghum bicolor]	242066215	XM_002454352.1	411	0	Sorghum bicolor hypothetical protein, mRNA	--	--	--	--	--	--	--	--	--	--	--	--	--	--	--	--	--	--
c475_g0_i0	0	0	0	0	0	3.25	0	274	125533546	EAY80094.1	217	5e-16	hypothetical protein OsI_35263 [Oryza sativa Indica Group]	242070180	XM_002450322.1	145	3.17e-68	Sorghum bicolor hypothetical protein, mRNA	K13946	AUX1, LAX	auxin influx carrier (AUX1 LAX family)	http://www.genome.jp/dbget-bin/www_bget?ko:K13946	Q53JG7	217	5.2e-17	Putative auxin transporter-like protein 4 OS=Oryza sativa subsp. japonica OX=39947 GN=Os11g0169200 PE=3 SV=1	--	--	GO:0044699	single-organism process	--	--	GO:0016020	membrane	--	--
c43763_g0_i0	1.18	1.54	0.78	0.41	0	0.65	0.09	1059	474125251	EMS56210.1	160	7.8e-09	hypothetical protein TRIUR3_32693 [Triticum urartu]	--	--	--	--	--	--	--	--	--	--	--	--	--	--	--	--	--	--	--	--	--	--	--
c17563_g0_i0	42.98	0	0	0	0	41.18	0	202	--	--	--	--	--	835969793	XM_004969123.2	42	4.05e-11	PREDICTED: Setaria italica probable aldo-keto reductase 1 (LOC101772857), mRNA	--	--	--	--	--	--	--	--	--	--	--	--	--	--	--	--	--	--
c66185_g1_i6	5.43	5.16	7.45	6.37	7.57	9.43	5.13	2794	242041797	XP_002468293.1	320	5.8e-27	hypothetical protein SORBIDRAFT_01g043120 [Sorghum bicolor] >gi|241922147|gb|EER95291.1| hypothetical protein SORBI_001G459500 [Sorghum bicolor]	242041796	XM_002468248.1	575	0	Sorghum bicolor hypothetical protein, mRNA	--	--	--	--	B9F655	271	2.9e-22	Plant intracellular Ras-group-related LRR protein 7 OS=Oryza sativa subsp. japonica OX=39947 GN=IRL7 PE=2 SV=1	PF13855//PF00560//PF13516	Leucine rich repeat//Leucine Rich Repeat//Leucine Rich repeat	--	--	GO:0005515	protein binding	--	--	--	--
c37245_g0_i0	0.22	0.53	0.51	0.52	0	0.24	0.84	545	--	--	--	--	--	835964694	XM_004964423.2	99	2.51e-42	PREDICTED: Setaria italica probable ribosome-binding factor A, chloroplastic (LOC101775521), transcript variant X2, mRNA	--	--	--	--	--	--	--	--	--	--	--	--	--	--	--	--	--	--
c56143_g0_i0	7.17	4.33	9.41	3.55	4.97	5.75	9.26	1158	242079103	XP_002444320.1	899	1.7e-94	hypothetical protein SORBIDRAFT_07g020100 [Sorghum bicolor] >gi|241940670|gb|EES13815.1| hypothetical protein SORBI_007G124200 [Sorghum bicolor]	242079102	XM_002444275.1	554	0	Sorghum bicolor hypothetical protein, mRNA	K01087	otsB	trehalose 6-phosphate phosphatase	http://www.genome.jp/dbget-bin/www_bget?ko:K01087	Q6ZAL2	756	6.9e-79	Probable trehalose-phosphate phosphatase 6 OS=Oryza sativa subsp. japonica OX=39947 GN=TPP6 PE=2 SV=1	PF02358	Trehalose-phosphatase	GO:0005982//GO:0005985//GO:0005992//GO:0016311	starch metabolic process//sucrose metabolic process//trehalose biosynthetic process//dephosphorylation	GO:0003824//GO:0004805	catalytic activity//trehalose-phosphatase activity	--	--	--	--
c610_g2_i0	0	0.25	0	0	0	5.91	0	564	242034025	XP_002464407.1	298	4.2e-25	hypothetical protein SORBIDRAFT_01g017700 [Sorghum bicolor] >gi|241918261|gb|EER91405.1| hypothetical protein SORBI_001G200800 [Sorghum bicolor]	242034024	XM_002464362.1	311	3.67e-160	Sorghum bicolor hypothetical protein, mRNA	--	--	--	--	P82901	228	5.7e-18	Non-specific lipid-transfer protein 2P OS=Triticum aestivum OX=4565 PE=1 SV=1	--	--	--	--	--	--	--	--	--	--
c65716_g1_i2	1.09	3.04	0.37	0.18	0.2	0.3	4.11	1096	--	--	--	--	--	--	--	--	--	--	--	--	--	--	--	--	--	--	PF08281	Sigma-70, region 4	GO:0006352//GO:0006355	DNA-templated transcription, initiation//regulation of transcription, DNA-templated	GO:0016987//GO:0003677//GO:0003700	sigma factor activity//DNA binding//transcription factor activity, sequence-specific DNA binding	GO:0005667	transcription factor complex	--	--
c9697_g2_i0	0.24	0.15	0.42	0	0.45	0.21	0.08	1302	992160623	KXG23434.1	323	1.2e-27	hypothetical protein SORBI_008G094500 [Sorghum bicolor]	530279456	KF184852.1	810	0	Saccharum hybrid cultivar R570 clone BAC 020L15 complete sequence	--	--	--	--	--	--	--	--	PF01035//PF00348	6-O-methylguanine DNA methyltransferase, DNA binding domain//Polyprenyl synthetase	GO:0006281//GO:0008299	DNA repair//isoprenoid biosynthetic process	GO:0003824	catalytic activity	--	--	--	--
c37756_g1_i0	1.17	0.78	0.32	1.94	0.5	0.69	0.52	1007	--	--	--	--	--	530278693	KF184728.1	36	5.02e-07	Saccharum hybrid cultivar R570 clone BAC 028G23 complete sequence	--	--	--	--	--	--	--	--	--	--	--	--	--	--	--	--	--	--
c53913_g1_i0	2.98	3.89	3.17	2.68	0	0	0	488	--	--	--	--	--	--	--	--	--	--	--	--	--	--	--	--	--	--	--	--	--	--	--	--	--	--	--	--
c44691_g3_i1	0.74	1.11	1.42	0.46	0.76	0.79	1.14	2383	414887382	DAA63396.1	1173	6.1e-126	TPA: putative integral membrane protein [Zea mays]	670371703	XM_008668917.1	605	0	PREDICTED: Zea mays integral membrane protein like protein isoform 1 (LOC100193090), transcript variant X1, mRNA	--	--	--	--	Q9SZ96	901	2.2e-95	UDP-rhamnose/UDP-galactose transporter 5 OS=Arabidopsis thaliana OX=3702 GN=URGT5 PE=1 SV=1	--	--	--	--	--	--	--	--	--	--
c10401_g0_i0	0	0	0.15	0.96	0	0	0	1140	802653678	XP_012080418.1	655	3.4e-66	PREDICTED: squamosa promoter-binding-like protein 6 isoform X3 [Jatropha curcas]	566206350	XM_006374370.1	97	7.01e-41	Populus trichocarpa hypothetical protein (POPTR_0015s07140g) mRNA, complete cds	--	--	--	--	Q94JW8	361	4.3e-33	Squamosa promoter-binding-like protein 6 OS=Arabidopsis thaliana OX=3702 GN=SPL6 PE=1 SV=2	PF03110	SBP domain	--	--	GO:0003677	DNA binding	GO:0005634	nucleus	--	--
c64620_g0_i0	4.04	3.03	15.74	9.64	6.33	14.38	5.4	1686	242058601	XP_002458446.1	954	1.1e-100	hypothetical protein SORBIDRAFT_03g033680 [Sorghum bicolor] >gi|241930421|gb|EES03566.1| hypothetical protein SORBI_003G285900 [Sorghum bicolor]	242058600	XM_002458401.1	408	0	Sorghum bicolor hypothetical protein, mRNA	--	--	--	--	P16273	402	1.1e-37	Pathogen-related protein OS=Hordeum vulgare OX=4513 PE=2 SV=2	--	--	--	--	--	--	--	--	--	--
c5355_g1_i0	0	0.33	0.32	0	0.93	2.99	0	499	--	--	--	--	--	--	--	--	--	--	--	--	--	--	--	--	--	--	--	--	--	--	--	--	--	--	--	--
c26965_g0_i0	0	0	0	0	52.42	35.29	0	205	--	--	--	--	--	--	--	--	--	--	--	--	--	--	--	--	--	--	--	--	--	--	--	--	--	--	--	--
c67319_g2_i0	0.12	0	0	0	1.27	0.43	0.89	1060	242053759	XP_002456025.1	1098	1.3e-117	hypothetical protein SORBIDRAFT_03g029070 [Sorghum bicolor] >gi|241928000|gb|EES01145.1| hypothetical protein SORBI_003G233000 [Sorghum bicolor]	1018443224	NM_001322946.1	576	0	Zea mays (LOC107546776), mRNA	--	--	--	--	Q9AT54	401	9.3e-38	Scopoletin glucosyltransferase OS=Nicotiana tabacum OX=4097 GN=TOGT1 PE=1 SV=1	--	--	GO:0009813//GO:0052696	flavonoid biosynthetic process//flavonoid glucuronidation	GO:0080043//GO:0080044	quercetin 3-O-glucosyltransferase activity//quercetin 7-O-glucosyltransferase activity	GO:0016021//GO:0043231	integral component of membrane//intracellular membrane-bounded organelle	--	--
c9794_g3_i0	0.44	7.09	1.66	2.18	3.87	0.97	3.77	674	--	--	--	--	--	--	--	--	--	--	--	--	--	--	--	--	--	--	PF09339	IclR helix-turn-helix domain	GO:0006355	regulation of transcription, DNA-templated	GO:0003677	DNA binding	--	--	--	--
c63360_g2_i0	8.46	9.21	14.69	10.26	11.73	19.96	12.82	1962	514794008	XP_004972954.1	1183	3.5e-127	PREDICTED: methionine aminopeptidase 2B-like [Setaria italica]	242079766	XM_002444607.1	693	0	Sorghum bicolor hypothetical protein, mRNA	K01265	map	methionyl aminopeptidase	http://www.genome.jp/dbget-bin/www_bget?ko:K01265	Q56Y85	1105	4e-119	Methionine aminopeptidase 2B OS=Arabidopsis thaliana OX=3702 GN=MAP2B PE=2 SV=2	PF02724	CDC45-like protein	GO:0006270	DNA replication initiation	--	--	--	--	KOG2775	Metallopeptidase
c32691_g0_i0	0	9.14	0	5.05	5.2	0	5.95	268	242067311	XP_002448932.1	454	1.6e-43	hypothetical protein SORBIDRAFT_05g001880 [Sorghum bicolor]	242067310	XM_002448887.1	223	1.35e-111	Sorghum bicolor hypothetical protein, mRNA	K12619	XRN2, RAT1	5'-3' exoribonuclease 2	http://www.genome.jp/dbget-bin/www_bget?ko:K12619	Q9FQ02	237	2.4e-19	5'-3' exoribonuclease 2 OS=Arabidopsis thaliana OX=3702 GN=XRN2 PE=1 SV=1	--	--	GO:0090305	nucleic acid phosphodiester bond hydrolysis	GO:0004527//GO:0003676	exonuclease activity//nucleic acid binding	--	--	KOG2045	5'-3' exonuclease XRN1/KEM1/SEP1 involved in DNA strand exchange and mRNA turnover
c47910_g0_i0	0.86	0	0	1.52	0.5	0.46	1.69	425	--	--	--	--	--	386650153	JQ887251.1	270	1.68e-137	Zea mays isolate 5003 clone 1 GRMZM2G097959-like gene, partial sequence	--	--	--	--	--	--	--	--	--	--	--	--	--	--	--	--	--	--
c57534_g0_i0	1.31	0.23	0.67	0.82	0.57	0.44	0.87	1130	--	--	--	--	--	--	--	--	--	--	--	--	--	--	--	--	--	--	--	--	--	--	--	--	--	--	--	--
c42816_g1_i0	0	0	0	0.71	0	0	0	479	--	--	--	--	--	--	--	--	--	--	--	--	--	--	--	--	--	--	--	--	--	--	--	--	--	--	--	--
c67634_g0_i0	0.28	0.31	0.24	0.49	0.45	0.64	0.53	1479	--	--	--	--	--	--	--	--	--	--	--	--	--	--	--	--	--	--	--	--	--	--	--	--	--	--	--	--
c58142_g0_i0	0.05	0	0.28	0	0.97	0.56	0.72	1394	--	--	--	--	--	--	--	--	--	--	--	--	--	--	--	--	--	--	--	--	--	--	--	--	--	--	--	--
c39074_g0_i0	35.52	31.72	52.92	49.12	61.88	48.35	52.8	667	242075918	XP_002447895.1	1069	1.9e-114	hypothetical protein SORBIDRAFT_06g017570 [Sorghum bicolor] >gi|241939078|gb|EES12223.1| hypothetical protein SORBI_006G0905002 [Sorghum bicolor]	89356562	DQ430211.1	615	0	Sorghum bicolor voucher NSL51030 locus pSB1817 genomic sequence >gi|89356563|gb|DQ430212.1| Sorghum bicolor voucher NSL51365 locus pSB1817 genomic sequence >gi|89356570|gb|DQ430219.1| Sorghum bicolor voucher NSL87902 locus pSB1817 genomic sequence >gi|89356571|gb|DQ430220.1| Sorghum bicolor voucher NSL92371 locus pSB1817 genomic sequence >gi|89356574|gb|DQ430223.1| Sorghum bicolor voucher PI26740…	K05016	CLCN7	chloride channel 7	http://www.genome.jp/dbget-bin/www_bget?ko:K05016	Q96282	800	3.1e-84	Chloride channel protein CLC-c OS=Arabidopsis thaliana OX=3702 GN=CLC-C PE=1 SV=1	PF00654	Voltage gated chloride channel	GO:0006821//GO:1903959//GO:0055085	chloride transport//regulation of anion transmembrane transport//transmembrane transport	GO:0005247	voltage-gated chloride channel activity	GO:0016021//GO:0016020	integral component of membrane//membrane	KOG0474	Cl- channel CLC-7 and related proteins (CLC superfamily)
c43587_g0_i0	0.66	0.79	1.59	0	2.37	1.39	2.71	375	--	--	--	--	--	--	--	--	--	--	--	--	--	--	--	--	--	--	--	--	--	--	--	--	--	--	--	--
c64522_g2_i0	0	0.97	37.59	33.85	68.33	30.03	5.59	1493	414585197	DAA35768.1	798	1.2e-82	TPA: hypothetical protein ZEAMMB73_504936 [Zea mays]	242074513	XM_002447148.1	595	0	Sorghum bicolor hypothetical protein, mRNA	--	--	--	--	Q9SJ02	402	1e-37	Stress enhanced protein 2, chloroplastic OS=Arabidopsis thaliana OX=3702 GN=SEP2 PE=2 SV=1	PF08122//PF07947	NADH-ubiquinone oxidoreductase B12 subunit family//YhhN-like protein	GO:0022900	electron transport chain	--	--	GO:0016021//GO:0005747//GO:0005739	integral component of membrane//mitochondrial respiratory chain complex I//mitochondrion	--	--
c33936_g0_i0	0.4	0	0.93	0.47	0.46	0.85	1.04	436	--	--	--	--	--	--	--	--	--	--	--	--	--	--	--	--	--	--	--	--	--	--	--	--	--	--	--	--
c52609_g0_i0	3.65	19.98	6.31	2.73	3.24	14.81	4.63	509	--	--	--	--	--	293651663	AC185486.5	185	3.63e-90	Zea mays BAC clone CH201-162J17 from chromosome 5, complete sequence	--	--	--	--	--	--	--	--	--	--	--	--	--	--	--	--	--	--
c44838_g1_i0	1.15	0.39	0.36	0.19	0.36	1.45	1.02	666	242057105	XP_002457698.1	147	1.6e-07	hypothetical protein SORBIDRAFT_03g011820 [Sorghum bicolor]	242092707	XM_002436799.1	269	9.75e-137	Sorghum bicolor hypothetical protein, mRNA	--	--	--	--	--	--	--	--	PF09106	Elongation factor SelB, winged helix	GO:0006448//GO:0001514	regulation of translational elongation//selenocysteine incorporation	GO:0003746//GO:0005525//GO:0003723	translation elongation factor activity//GTP binding//RNA binding	GO:0005737//GO:0005840	cytoplasm//ribosome	--	--
c10995_g0_i0	0	0	0	0	0.41	1.02	0	596	--	--	--	--	--	530279347	KF184780.1	74	2.18e-28	Saccharum hybrid cultivar R570 clone BAC 069M12 complete sequence	--	--	--	--	--	--	--	--	--	--	--	--	--	--	--	--	--	--
c34126_g0_i0	0.31	0.37	0.47	0.24	0.11	0.23	0.25	824	--	--	--	--	--	--	--	--	--	--	--	--	--	--	P51521	266	3.2e-22	Transcriptional regulator ovo OS=Drosophila melanogaster OX=7227 GN=ovo PE=1 SV=2	PF05443//PF13465//PF01428//PF13912//PF00096//PF16622//PF01258//PF06397	ROS/MUCR transcriptional regulator protein//Zinc-finger double domain//AN1-like Zinc finger//C2H2-type zinc finger//Zinc finger, C2H2 type//zinc-finger C2H2-type//Prokaryotic dksA/traR C4-type zinc finger//Desulfoferrodoxin, N-terminal domain	GO:0006355	regulation of transcription, DNA-templated	GO:0008270//GO:0005506//GO:0046872//GO:0003677	zinc ion binding//iron ion binding//metal ion binding//DNA binding	--	--	KOG3576	Ovo and related transcription factors
c18247_g0_i0	3.93	0	5.04	0	7.67	0	2.94	298	--	--	--	--	--	--	--	--	--	--	--	--	--	--	--	--	--	--	--	--	--	--	--	--	--	--	--	--
c10871_g0_i0	0	0.04	0	0	0.86	0.97	1.03	1946	21741599	CAD39715.1	594	6.8e-59	OSJNBa0052P16.16 [Oryza sativa Japonica Group]	530279514	KF184905.1	154	2.5e-72	Saccharum hybrid cultivar R570 clone BAC 149L06 complete sequence	--	--	--	--	--	--	--	--	PF05149	Paraflagellar rod protein	--	--	GO:0005516	calmodulin binding	GO:0031514	motile cilium	--	--
c68211_g0_i0	0.24	0.3	0.31	0.12	0.12	3.75	0.26	3314	992281883	KXG39881.1	3502	0	hypothetical protein SORBI_001G457400 [Sorghum bicolor]	955725297	XM_014804559.1	1341	0	PREDICTED: Setaria italica uncharacterized LOC101776209 (LOC101776209), transcript variant X1, mRNA	--	--	--	--	--	--	--	--	--	--	--	--	--	--	--	--	--	--
c64941_g0_i0	0.61	0.51	0.49	0.59	0.28	0.29	0.32	930	242078987	XP_002444262.1	922	3e-97	hypothetical protein SORBIDRAFT_07g019140 [Sorghum bicolor]	--	--	--	--	--	--	--	--	--	--	--	--	--	PF16588//PF00098	C2H2 zinc-finger//Zinc knuckle	--	--	GO:0003676//GO:0008270	nucleic acid binding//zinc ion binding	--	--	--	--
c18210_g0_i0	0.27	0.08	0.39	0.7	0.15	0.54	0.08	1096	--	--	--	--	--	--	--	--	--	--	--	--	--	--	--	--	--	--	--	--	--	--	--	--	--	--	--	--
c7726_g0_i0	0	0	0	0.26	0.99	1.94	0.83	547	--	--	--	--	--	--	--	--	--	--	--	--	--	--	--	--	--	--	--	--	--	--	--	--	--	--	--	--
c31879_g0_i0	0	0	0	17.64	0	0	0	229	--	--	--	--	--	--	--	--	--	--	--	--	--	--	--	--	--	--	--	--	--	--	--	--	--	--	--	--
c70285_g2_i1	0.5	0.27	0	0.42	0.68	9.58	1.89	1412	242076692	XP_002448282.1	961	1.4e-101	hypothetical protein SORBIDRAFT_06g024440 [Sorghum bicolor] >gi|241939465|gb|EES12610.1| hypothetical protein SORBI_006G168800 [Sorghum bicolor]	670375531	XM_008670838.1	663	0	PREDICTED: Zea mays putative kinase-like protein TMKL1 (LOC103646119), mRNA	--	--	--	--	P33543	324	1e-28	Putative kinase-like protein TMKL1 OS=Arabidopsis thaliana OX=3702 GN=TMKL1 PE=1 SV=1	PF07714//PF00069	Protein tyrosine kinase//Protein kinase domain	GO:0006468	protein phosphorylation	GO:0004672//GO:0005524	protein kinase activity//ATP binding	GO:0016021	integral component of membrane	--	--
c67414_g0_i0	6.46	5.11	14.87	9.5	20.43	12.77	16.35	1406	242082978	XP_002441914.1	916	2.3e-96	hypothetical protein SORBIDRAFT_08g004800 [Sorghum bicolor] >gi|241942607|gb|EES15752.1| hypothetical protein SORBI_008G057100 [Sorghum bicolor]	242082977	XM_002441869.1	489	0	Sorghum bicolor hypothetical protein, mRNA	--	--	--	--	Q0IU52	457	3.9e-44	Aspartic proteinase Asp1 OS=Oryza sativa subsp. japonica OX=39947 GN=ASP1 PE=2 SV=1	PF17112	Mitochondrial import receptor subunit Tom6, fungal	GO:0030163//GO:0030150//GO:0006508	protein catabolic process//protein import into mitochondrial matrix//proteolysis	GO:0004190	aspartic-type endopeptidase activity	GO:0005742	mitochondrial outer membrane translocase complex	--	--
c53681_g1_i0	0.6	0.66	1.12	0.67	1.61	1.46	1.79	796	242039463	XP_002467126.1	537	1.1e-52	hypothetical protein SORBIDRAFT_01g020050 [Sorghum bicolor] >gi|241920980|gb|EER94124.1| hypothetical protein SORBI_001G228400 [Sorghum bicolor]	242039462	XM_002467081.1	281	2.51e-143	Sorghum bicolor hypothetical protein, mRNA	--	--	--	--	--	--	--	--	PF00646//PF12937	F-box domain//F-box-like	--	--	GO:0005515	protein binding	--	--	--	--
c48859_g1_i1	28.26	36.25	29.37	28.13	8.86	5.83	19.16	1681	242038745	XP_002466767.1	688	7.4e-70	hypothetical protein SORBIDRAFT_01g013843 [Sorghum bicolor] >gi|241920621|gb|EER93765.1| hypothetical protein SORBI_001G158900 [Sorghum bicolor]	242038744	XM_002466722.1	320	1.13e-164	Sorghum bicolor hypothetical protein, mRNA	K16189	PIF4	phytochrome-interacting factor 4	http://www.genome.jp/dbget-bin/www_bget?ko:K16189	Q10CH5	153	8.4e-09	Transcription factor PHYTOCHROME INTERACTING FACTOR-LIKE 13 OS=Oryza sativa subsp. japonica OX=39947 GN=PIL13 PE=1 SV=1	--	--	--	--	GO:0046983	protein dimerization activity	--	--	--	--
c3062_g0_i0	0	0	0	0	0.19	0.95	0.21	951	--	--	--	--	--	114309646	DQ984518.1	100	1.25e-42	Sorghum bicolor mitochondrion, complete genome	--	--	--	--	--	--	--	--	--	--	--	--	--	--	--	--	--	--
c57493_g0_i0	0.8	0.32	2.69	1.53	0.44	0.81	0	711	--	--	--	--	--	242047063	XM_002461233.1	86	5.6e-35	Sorghum bicolor hypothetical protein, mRNA	--	--	--	--	--	--	--	--	--	--	--	--	--	--	--	--	--	--
c70316_g0_i0	2.06	2.03	3.38	2.27	0.18	4.74	0.68	1617	514804769	XP_004977256.1	956	6e-101	PREDICTED: probable sodium/metabolite cotransporter BASS1, chloroplastic [Setaria italica] >gi|944235154|gb|KQK99516.1| hypothetical protein SETIT_010277mg [Setaria italica]	224034584	BT069471.1	661	0	Zea mays full-length cDNA clone ZM_BFb0135K07 mRNA, complete cds	K03453	TC.BASS	bile acid:Na+ symporter, BASS family	http://www.genome.jp/dbget-bin/www_bget?ko:K03453	Q7XVB3	370	5.6e-34	Probable sodium/metabolite cotransporter BASS1, chloroplastic OS=Oryza sativa subsp. japonica OX=39947 GN=BASS1 PE=2 SV=2	PF03547//PF01758//PF03146	Membrane transport protein//Sodium Bile acid symporter family//Agrin NtA domain	GO:0055085//GO:0043113//GO:0007213	transmembrane transport//receptor clustering//G-protein coupled acetylcholine receptor signaling pathway	GO:0043236	laminin binding	GO:0016020//GO:0016021	membrane//integral component of membrane	--	--
c59561_g1_i0	0.29	0.26	0.18	0.37	0.52	1.47	0.9	2013	992164462	KXG26405.1	1508	7.3e-165	hypothetical protein SORBI_006G095800 [Sorghum bicolor]	670373341	XM_008669779.1	987	0	PREDICTED: Zea mays LOC100282911 (IDP2346), transcript variant X4, mRNA	--	--	--	--	A0A1X9QHJ0	758	7.1e-79	Deoxymugineic acid synthase 1-D OS=Triticum aestivum OX=4565 GN=DMAS1-D PE=2 SV=1	--	--	--	--	--	--	--	--	--	--
c31806_g0_i0	20.67	20.54	10.98	10.92	11.1	6.94	7.68	305	920694310	KOM37535.1	171	1.2e-10	hypothetical protein LR48_Vigan03g091700 [Vigna angularis]	527047488	HG323747.1	175	7.54e-85	TPA: Triticum aestivum SRP RNA for signal recognition particle RNA >gi|527047495|tpe|HG323748.1| TPA: Triticum aestivum SRP RNA for signal recognition particle RNA	--	--	--	--	--	--	--	--	--	--	--	--	--	--	--	--	--	--
c42400_g0_i1	1.59	0	0	0.4	3.85	1.2	1.11	459	--	--	--	--	--	--	--	--	--	--	--	--	--	--	--	--	--	--	--	--	--	--	--	--	--	--	--	--
c54390_g1_i2	1.62	1.08	1.09	0.58	0.95	3.12	2.81	1818	514799854	XP_004974864.1	1011	2.8e-107	PREDICTED: BTB/POZ and MATH domain-containing protein 1-like [Setaria italica]	--	--	--	--	--	K10523	SPOP	speckle-type POZ protein	http://www.genome.jp/dbget-bin/www_bget?ko:K10523	Q8L765	544	4.2e-54	BTB/POZ and MATH domain-containing protein 1 OS=Arabidopsis thaliana OX=3702 GN=BPM1 PE=1 SV=1	PF00651//PF04153//PF09029	BTB/POZ domain//NOT2 / NOT3 / NOT5 family//5-aminolevulinate synthase presequence	GO:0006783//GO:0006544//GO:0006566//GO:0006563//GO:0042967//GO:0006778//GO:0006355	heme biosynthetic process//glycine metabolic process//threonine metabolic process//L-serine metabolic process//acyl-carrier-protein biosynthetic process//porphyrin-containing compound metabolic process//regulation of transcription, DNA-templated	GO:0003870//GO:0005515//GO:0030170	5-aminolevulinate synthase activity//protein binding//pyridoxal phosphate binding	GO:0005634//GO:0005759	nucleus//mitochondrial matrix	KOG1987	Speckle-type POZ protein SPOP and related proteins with TRAF, MATH and BTB/POZ domains
c6033_g1_i0	0.12	0.44	0.56	1.28	0	0.27	0	742	--	--	--	--	--	--	--	--	--	--	--	--	--	--	--	--	--	--	--	--	--	--	--	--	--	--	--	--
c30410_g0_i0	0.45	0	0	1.59	0	0	0	419	225432062	XP_002280604.1	624	4.9e-63	PREDICTED: 30S ribosomal protein S1, chloroplastic [Vitis vinifera] >gi|296083203|emb|CBI22839.3| unnamed protein product, partial [Vitis vinifera]	--	--	--	--	--	K02945	RP-S1, rpsA	small subunit ribosomal protein S1	http://www.genome.jp/dbget-bin/www_bget?ko:K02945	P29344	597	6.8e-61	30S ribosomal protein S1, chloroplastic OS=Spinacia oleracea OX=3562 GN=RPS1 PE=1 SV=1	PF00575	S1 RNA binding domain	--	--	GO:0003676	nucleic acid binding	--	--	--	--
c21321_g0_i1	1	1.45	0.58	0.28	0	0.82	2.86	747	--	--	--	--	--	--	--	--	--	--	--	--	--	--	--	--	--	--	--	--	--	--	--	--	--	--	--	--
c19985_g0_i0	7.77	11.11	4.56	6.4	2.14	3.61	13.67	721	162462965	NP_001105131.1	311	1.6e-26	aquaporin PIP1-5 [Zea mays] >gi|75307958|sp|Q9AR14.1|PIP15_MAIZE RecName: Full=Aquaporin PIP1-5; AltName: Full=Plasma membrane intrinsic protein 1-5; AltName: Full=ZmPIP1-5; AltName: Full=ZmPIP1-5b; AltName: Full=ZmPIP1;5 >gi|13235338|emb|CAC33802.1| plasma membrane intrinsic protein [Zea mays] >gi|13447797|gb|AAK26756.1| plasma membrane integral protein ZmPIP1-5 [Zea mays] >gi|194688164|gb|ACF78…	242063565	XM_002453027.1	165	6.89e-79	Sorghum bicolor hypothetical protein, mRNA	K09872	PIP	aquaporin PIP	http://www.genome.jp/dbget-bin/www_bget?ko:K09872	Q9AR14	311	1.7e-27	Aquaporin PIP1-5 OS=Zea mays OX=4577 GN=PIP1-5 PE=2 SV=1	PF00230	Major intrinsic protein	GO:0006810	transport	GO:0005215	transporter activity	GO:0016021//GO:0005886//GO:0016020	integral component of membrane//plasma membrane//membrane	--	--
c33509_g0_i0	0.13	1.04	0.07	0	0.07	0.21	0.38	1169	242047120	XP_002461306.1	1095	3.3e-117	hypothetical protein SORBIDRAFT_02g000610 [Sorghum bicolor] >gi|241924683|gb|EER97827.1| hypothetical protein SORBI_002G004500 [Sorghum bicolor]	242047119	XM_002461261.1	681	0	Sorghum bicolor hypothetical protein, mRNA	--	--	--	--	Q7XBQ9	143	8.4e-08	Disease resistance protein RGA2 OS=Solanum bulbocastanum OX=147425 GN=RGA2 PE=1 SV=1	PF00931	NB-ARC domain	--	--	GO:0043531	ADP binding	--	--	--	--
c34600_g0_i0	561.23	770.37	1470.4	1112.66	249.29	33.57	54.8	206	--	--	--	--	--	698362616	KM240083.1	177	3.73e-86	Saccharum spontaneum isolate S-14_2-77c MSG14_2 marker genomic sequence >gi|698362653|gb|KM240120.1| Saccharum spontaneum isolate S-14_2-80c MSG14_2 marker genomic sequence	--	--	--	--	--	--	--	--	--	--	--	--	--	--	--	--	--	--
c14334_g0_i0	0	0	0	0	0	0	0	251	4539660	AAD22153.1	404	9.4e-38	polyprotein [Sorghum bicolor]	530279108	KF184926.1	245	7.39e-124	Saccharum hybrid cultivar R570 clone BAC 069I18 complete sequence	--	--	--	--	P0CT41	189	8.3e-14	Transposon Tf2-12 polyprotein OS=Schizosaccharomyces pombe (strain 972 / ATCC 24843) OX=284812 GN=Tf2-12 PE=3 SV=1	--	--	GO:0006508//GO:0015074	proteolysis//DNA integration	GO:0004190//GO:0003676//GO:0008270	aspartic-type endopeptidase activity//nucleic acid binding//zinc ion binding	--	--	--	--
c35796_g0_i0	0.65	0.62	3.69	5.95	0.72	0.59	3.2	401	992156551	KXG20550.1	261	5.7e-21	hypothetical protein SORBI_010G219600 [Sorghum bicolor]	670436185	XM_008660494.1	139	1.05e-64	PREDICTED: Zea mays LOC100285401 (si660003b09), transcript variant X1, mRNA	--	--	--	--	Q8RXC8	145	1.7e-08	Receptor-like cytosolic serine/threonine-protein kinase RBK2 OS=Arabidopsis thaliana OX=3702 GN=RBK2 PE=1 SV=1	--	--	--	--	--	--	--	--	--	--
c63120_g4_i1	1.64	6.07	3.92	6.22	0.21	0.21	2.41	1454	--	--	--	--	--	--	--	--	--	--	--	--	--	--	--	--	--	--	--	--	--	--	--	--	--	--	--	--
c30356_g0_i0	1.45	1.65	1.66	1.89	1.72	4.88	3.47	2954	242063602	XP_002453090.1	4364	0	hypothetical protein SORBIDRAFT_04g038250 [Sorghum bicolor] >gi|241932921|gb|EES06066.1| hypothetical protein SORBI_004G356000 [Sorghum bicolor]	242063601	XM_002453045.1	2354	0	Sorghum bicolor hypothetical protein, mRNA	K19022	AP5B1	AP-5 complex subunit beta-1	http://www.genome.jp/dbget-bin/www_bget?ko:K19022	--	--	--	--	--	--	GO:0016197	endosomal transport	--	--	GO:0030119	AP-type membrane coat adaptor complex	--	--
c46656_g0_i0	0	0	0	0	0	6.08	0.1	1035	1023725894	ANB43573.1	1151	9.4e-124	cinnamoyl-CoA reductase-like protein 3 [Miscanthus x giganteus]	242066937	XM_002454713.1	529	0	Sorghum bicolor hypothetical protein, mRNA	K09753	CCR	cinnamoyl-CoA reductase	http://www.genome.jp/dbget-bin/www_bget?ko:K09753	Q6K9A2	1029	1.4e-110	Cinnamoyl-CoA reductase 1 OS=Oryza sativa subsp. japonica OX=39947 GN=CCR1 PE=1 SV=1	PF01073//PF01370	3-beta hydroxysteroid dehydrogenase/isomerase family//NAD dependent epimerase/dehydratase family	GO:0055114//GO:0008207//GO:0006694//GO:0008210//GO:0008209	oxidation-reduction process//C21-steroid hormone metabolic process//steroid biosynthetic process//estrogen metabolic process//androgen metabolic process	GO:0003824//GO:0050662//GO:0016616//GO:0003854	catalytic activity//coenzyme binding//oxidoreductase activity, acting on the CH-OH group of donors, NAD or NADP as acceptor//3-beta-hydroxy-delta5-steroid dehydrogenase activity	--	--	--	--
c68480_g0_i1	0	0	0	0	0	0	0	2817	219363159	NP_001136948.1	778	4.6e-80	uncharacterized protein LOC100217107 [Zea mays] >gi|194697726|gb|ACF82947.1| unknown [Zea mays] >gi|238008270|gb|ACR35170.1| unknown [Zea mays] >gi|414873862|tpg|DAA52419.1| TPA: hypothetical protein ZEAMMB73_837918 [Zea mays]	242037446	XM_002466073.1	456	0	Sorghum bicolor hypothetical protein, mRNA	K06962	K06962	uncharacterized protein	http://www.genome.jp/dbget-bin/www_bget?ko:K06962	--	--	--	--	--	--	--	--	--	--	--	--	--	--
c51221_g1_i0	0.69	0.41	0.85	0.55	0.23	0.45	0.71	1090	944241743	KQL06051.1	179	5.1e-11	hypothetical protein SETIT_002140mg [Setaria italica]	530279318	KF184761.1	655	0	Saccharum hybrid cultivar R570 clone BAC 027K08 complete sequence	--	--	--	--	--	--	--	--	--	--	--	--	--	--	--	--	--	--
c39137_g0_i0	44.99	37	77.98	52.29	63.82	71.43	108.73	875	194697640	ACF82904.1	299	4.9e-25	unknown [Zea mays] >gi|645167139|gb|AIB05225.1| HB transcription factor, partial [Zea mays]	226505157	NM_001152596.1	369	0	Zea mays putative homeobox DNA-binding and leucine zipper domain family protein (HB112), mRNA >gi|219885546|gb|BT054541.1| Zea mays full-length cDNA clone ZM_BFc0148O10 mRNA, complete cds	K09338	HD-ZIP	homeobox-leucine zipper protein	http://www.genome.jp/dbget-bin/www_bget?ko:K09338	A2X980	192	1.3e-13	Homeobox-leucine zipper protein HOX16 OS=Oryza sativa subsp. indica OX=39946 GN=HOX16 PE=2 SV=1	PF00046	Homeobox domain	GO:0006355	regulation of transcription, DNA-templated	GO:0003700//GO:0003677//GO:0043565	transcription factor activity, sequence-specific DNA binding//DNA binding//sequence-specific DNA binding	GO:0005634//GO:0005667	nucleus//transcription factor complex	--	--
c35337_g0_i0	0.24	0.29	0	2.24	0.54	0	0	526	802689776	XP_012082878.1	799	3.1e-83	PREDICTED: GTP-binding protein SAR1A-like [Jatropha curcas] >gi|643716619|gb|KDP28245.1| hypothetical protein JCGZ_14016 [Jatropha curcas]	566198752	XM_002318923.2	289	5.78e-148	Populus trichocarpa hypothetical protein (POPTR_0013s01130g) mRNA, complete cds	K07953	SAR1	GTP-binding protein SAR1	http://www.genome.jp/dbget-bin/www_bget?ko:K07953	O04834	778	8.8e-82	GTP-binding protein SAR1A OS=Arabidopsis thaliana OX=3702 GN=SAR1A PE=2 SV=1	PF00071//PF00025//PF03352//PF01926//PF00503//PF08477	Ras family//ADP-ribosylation factor family//Methyladenine glycosylase//50S ribosome-binding GTPase//G-protein alpha subunit//Ras of Complex, Roc, domain of DAPkinase	GO:0007165//GO:0006284//GO:0007264//GO:0016192//GO:0007186//GO:0006886	signal transduction//base-excision repair//small GTPase mediated signal transduction//vesicle-mediated transport//G-protein coupled receptor signaling pathway//intracellular protein transport	GO:0004871//GO:0005525//GO:0019001//GO:0003924//GO:0031683//GO:0008725	signal transducer activity//GTP binding//guanyl nucleotide binding//GTPase activity//G-protein beta/gamma-subunit complex binding//DNA-3-methyladenine glycosylase activity	GO:0005783//GO:0005794	endoplasmic reticulum//Golgi apparatus	KOG0077	Vesicle coat complex COPII, GTPase subunit SAR1
c13228_g0_i0	0	0.18	0.52	0.18	0.68	0.51	0	655	--	--	--	--	--	300681399	FN431668.1	622	0	Saccharum hybrid cultivar BAC clone Sh253G12, cultivar R570	--	--	--	--	--	--	--	--	--	--	--	--	--	--	--	--	--	--
c46101_g1_i0	1.66	2.1	1.66	0.67	1.25	1.94	1.31	1582	--	--	--	--	--	--	--	--	--	--	--	--	--	--	--	--	--	--	PF02683	Cytochrome C biogenesis protein transmembrane region	GO:0017004//GO:0055114	cytochrome complex assembly//oxidation-reduction process	--	--	GO:0016020	membrane	--	--
c55420_g0_i1	39.69	39.44	60.18	82.93	88.25	46.71	79.39	1446	242082958	XP_002441904.1	1907	2.8e-211	hypothetical protein SORBIDRAFT_08g004650 [Sorghum bicolor]	242082957	XM_002441859.1	1242	0	Sorghum bicolor hypothetical protein, mRNA	--	--	--	--	Q8H1E6	1392	1.5e-152	O-fucosyltransferase 9 OS=Arabidopsis thaliana OX=3702 GN=OFUT9 PE=2 SV=1	--	--	--	--	--	--	GO:0016021	integral component of membrane	--	--
c41830_g0_i0	0.93	1.33	1.68	1.81	3.05	4.99	6.66	887	--	--	--	--	--	--	--	--	--	--	--	--	--	--	--	--	--	--	--	--	--	--	--	--	--	--	--	--
c11314_g2_i1	0.51	0	0.76	0	0	0	0	534	--	--	--	--	--	--	--	--	--	--	--	--	--	--	--	--	--	--	--	--	--	--	--	--	--	--	--	--
c25275_g0_i0	0	0	1.28	0.2	1.33	0.19	0	927	--	--	--	--	--	--	--	--	--	--	--	--	--	--	--	--	--	--	--	--	--	--	--	--	--	--	--	--
c2230_g0_i0	0	0	0.15	0	2.4	0.14	1.88	726	--	--	--	--	--	--	--	--	--	--	--	--	--	--	--	--	--	--	--	--	--	--	--	--	--	--	--	--
c29132_g5_i0	0.26	1.12	0.91	0	0.54	1.6	0.33	538	--	--	--	--	--	--	--	--	--	--	--	--	--	--	--	--	--	--	--	--	--	--	--	--	--	--	--	--
c61745_g2_i0	0.66	1.7	2.49	1.64	5.08	1.1	4.7	796	413916542	AFW56474.1	179	3.7e-11	GLA1 [Zea mays]	--	--	--	--	--	--	--	--	--	--	--	--	--	--	--	--	--	--	--	--	--	--	--
c14_g1_i0	0	0	0	0	0	1.79	0.06	1329	242096942	XP_002438961.1	1146	4.6e-123	hypothetical protein SORBIDRAFT_10g029020 [Sorghum bicolor]	242096941	XM_002438916.1	671	0	Sorghum bicolor hypothetical protein, mRNA	--	--	--	--	Q8H0V4	185	1.3e-12	DUF724 domain-containing protein 7 OS=Arabidopsis thaliana OX=3702 GN=DUF7 PE=1 SV=1	PF17078//PF04111//PF16331//PF05388//PF10473//PF17060//PF06160	SWI5-dependent HO expression protein 3//Autophagy protein Apg6//TolA binding protein trimerisation//Carboxypeptidase Y pro-peptide//Leucine-rich repeats of kinetochore protein Cenp-F/LEK1//Monopolar spindle protein 2//Septation ring formation regulator, EzrA	GO:0051028//GO:0048309//GO:0030474//GO:0006914//GO:0000921//GO:0070206//GO:0071988	mRNA transport//endoplasmic reticulum inheritance//spindle pole body duplication//autophagy//septin ring assembly//protein trimerization//protein localization to spindle pole body	GO:0008134//GO:0045502//GO:0004185//GO:0042803	transcription factor binding//dynein binding//serine-type carboxypeptidase activity//protein homodimerization activity	GO:0005667//GO:0005940//GO:0030286//GO:0005773//GO:0016021	transcription factor complex//septin ring//dynein complex//vacuole//integral component of membrane	--	--
c8228_g2_i0	0.3	0	0.72	0	0.94	2.29	0.53	560	--	--	--	--	--	--	--	--	--	--	--	--	--	--	--	--	--	--	--	--	--	--	--	--	--	--	--	--
c46152_g0_i1	2.27	1.96	1.11	0.64	1.05	1.09	3.04	726	--	--	--	--	--	--	--	--	--	--	--	--	--	--	--	--	--	--	--	--	--	--	--	--	--	--	--	--
c60526_g0_i0	0	0.51	0	0	0.98	60.02	5.03	426	--	--	--	--	--	--	--	--	--	--	--	--	--	--	--	--	--	--	--	--	--	--	--	--	--	--	--	--
c69416_g0_i1	0	0.13	0.38	0.17	2.03	2.66	1.08	1927	242073824	XP_002446848.1	1001	4.3e-106	hypothetical protein SORBIDRAFT_06g023590 [Sorghum bicolor]	670375624	XM_008670876.1	573	0	PREDICTED: Zea mays salutaridine reductase-like (LOC103646153), mRNA	K15095	E1.1.1.208	(+)-neomenthol dehydrogenase	http://www.genome.jp/dbget-bin/www_bget?ko:K15095	A4UHT7	425	2.8e-40	Salutaridine reductase OS=Papaver bracteatum OX=215227 GN=SALR PE=1 SV=1	--	--	--	--	--	--	--	--	--	--
c49088_g0_i0	0.49	0.5	0.24	0.32	0.15	0.31	0.42	1079	414587477	DAA38048.1	360	5.1e-32	TPA: putative AP2/EREBP transcription factor superfamily protein [Zea mays]	226510098	NM_001149653.1	436	0	Zea mays uncharacterized LOC100275603 (LOC100275603), mRNA >gi|195614699|gb|EU957062.1| Zea mays clone 1581709 hypothetical protein mRNA, complete cds	--	--	--	--	Q9LYU3	252	1.8e-20	Ethylene-responsive transcription factor ERF113 OS=Arabidopsis thaliana OX=3702 GN=ERF113 PE=2 SV=1	PF00847	AP2 domain	GO:0006355	regulation of transcription, DNA-templated	GO:0003700	transcription factor activity, sequence-specific DNA binding	GO:0005667	transcription factor complex	--	--
c58598_g3_i0	4.03	4.72	4.05	3.02	5.17	9.78	6.13	1409	226508180	NP_001148470.1	688	6.2e-70	uncharacterized protein LOC100282085 [Zea mays] >gi|195619588|gb|ACG31624.1| nucleotide-sugar transporter/ sugar porter [Zea mays]	242065515	XM_002454002.1	399	0	Sorghum bicolor hypothetical protein, mRNA	K15272	SLC35A1_2_3	solute carrier family 35 (UDP-sugar transporter), member A1/2/3	http://www.genome.jp/dbget-bin/www_bget?ko:K15272	Q8LES0	509	3.7e-50	UDP-N-acetylglucosamine transporter ROCK1 OS=Arabidopsis thaliana OX=3702 GN=ROCK1 PE=2 SV=1	PF04142	Nucleotide-sugar transporter	GO:0008643//GO:0015992	carbohydrate transport//proton transport	GO:0005351	sugar:proton symporter activity	GO:0016021//GO:0000139	integral component of membrane//Golgi membrane	--	--
c70789_g2_i0	0.44	0.29	0.38	0.17	1.22	0.38	0.62	1096	326501858	BAK06421.1	363	2.3e-32	predicted protein [Hordeum vulgare subsp. vulgare]	242050893	XM_002463146.1	241	6.01e-121	Sorghum bicolor hypothetical protein, mRNA	K00924	E2.7.1.-	--	http://www.genome.jp/dbget-bin/www_bget?ko:K00924	Q9SCS2	317	5.3e-28	CDPK-related kinase 5 OS=Arabidopsis thaliana OX=3702 GN=CRK5 PE=2 SV=1	PF00069	Protein kinase domain	GO:0006468	protein phosphorylation	GO:0004672//GO:0005524	protein kinase activity//ATP binding	--	--	--	--
c59824_g4_i0	85.16	78.87	91.35	71.55	35.92	56.59	37.95	915	242063656	XP_002453117.1	728	9.3e-75	hypothetical protein SORBIDRAFT_04g000330 [Sorghum bicolor] >gi|241932948|gb|EES06093.1| hypothetical protein SORBI_004G001400 [Sorghum bicolor]	242070864	XM_002450664.1	729	0	Sorghum bicolor hypothetical protein, mRNA	K03094	SKP1, CBF3D	S-phase kinase-associated protein 1	http://www.genome.jp/dbget-bin/www_bget?ko:K03094	Q6PL11	702	1e-72	SKP1-like protein 1 OS=Oryza sativa subsp. japonica OX=39947 GN=SKP1 PE=1 SV=1	PF03931//PF00651//PF01466	Skp1 family, tetramerisation domain//BTB/POZ domain//Skp1 family, dimerisation domain	GO:0006511	ubiquitin-dependent protein catabolic process	GO:0005515	protein binding	--	--	--	--
c3299_g3_i0	0	0	0.03	0	0.08	26.33	0.29	2350	242035741	XP_002465265.1	750	6.7e-77	hypothetical protein SORBIDRAFT_01g035170 [Sorghum bicolor]	670363542	XM_008657551.1	429	0	PREDICTED: Zea mays isoflavone 2'-hydroxylase-like (LOC103634972), mRNA	--	--	--	--	Q6WNQ9	274	1.1e-22	Isoflavone 3'-hydroxylase (Fragment) OS=Medicago truncatula OX=3880 GN=CYP81E9 PE=1 SV=1	PF00067	Cytochrome P450	GO:0098542//GO:0055114//GO:0044550//GO:0042343	defense response to other organism//oxidation-reduction process//secondary metabolite biosynthetic process//indole glucosinolate metabolic process	GO:0005506//GO:0020037//GO:0016709//GO:0016705	iron ion binding//heme binding//oxidoreductase activity, acting on paired donors, with incorporation or reduction of molecular oxygen, NAD(P)H as one donor, and incorporation of one atom of oxygen//oxidoreductase activity, acting on paired donors, with incorporation or reduction of molecular oxygen	GO:0016020	membrane	--	--
c36545_g0_i3	6.98	7.53	12.92	10.91	10.23	17.26	13.16	3088	992279521	EER90987.2	2022	2.8e-224	hypothetical protein SORBI_001G114200 [Sorghum bicolor]	670404923	XM_008645909.1	1065	0	PREDICTED: Zea mays uncharacterized LOC100383976 (LOC100383976), transcript variant X2, mRNA	--	--	--	--	F4HVJ3	859	2.1e-90	Protein POLLEN DEFECTIVE IN GUIDANCE 1 OS=Arabidopsis thaliana OX=3702 GN=POD1 PE=1 SV=1	--	--	--	--	--	--	--	--	KOG2490	Predicted membrane protein
c65861_g0_i0	3.61	3.25	4.53	4.96	0.36	0	0.13	826	992167625	KXG28912.1	1081	9.8e-116	hypothetical protein SORBI_005G182500 [Sorghum bicolor]	--	--	--	--	--	--	--	--	--	A2WMH2	274	3.8e-23	Protein GOS9 OS=Oryza sativa subsp. indica OX=39946 GN=GOS9 PE=2 SV=1	--	--	--	--	--	--	--	--	--	--
c16575_g1_i0	0	0	2.17	0	2.08	0	0	349	--	--	--	--	--	--	--	--	--	--	--	--	--	--	--	--	--	--	--	--	--	--	--	--	--	--	--	--
c35245_g0_i0	0.28	0.84	0.16	0.65	0.31	0.31	0	686	--	--	--	--	--	--	--	--	--	--	--	--	--	--	--	--	--	--	--	--	--	--	--	--	--	--	--	--
c6836_g0_i0	0	0	1.43	0.36	0.35	0	0	476	514822205	XP_004985772.1	386	2.2e-35	PREDICTED: uncharacterized protein LOC101786593 [Setaria italica]	242036998	XM_002465849.1	393	0	Sorghum bicolor hypothetical protein, mRNA	--	--	--	--	--	--	--	--	--	--	--	--	--	--	--	--	--	--
c18439_g0_i0	0	0	0	0	0	0	0	291	--	--	--	--	--	530279406	KF184817.1	163	3.35e-78	Saccharum hybrid cultivar R570 clone BAC 019G01 complete sequence	--	--	--	--	--	--	--	--	--	--	--	--	--	--	--	--	--	--
c48058_g1_i0	0	0	0	0	0.47	0.27	0.17	1467	--	--	--	--	--	--	--	--	--	--	--	--	--	--	--	--	--	--	--	--	--	--	--	--	--	--	--	--
c23845_g0_i0	0.86	0	0.66	0	2.28	0.62	0.37	490	--	--	--	--	--	--	--	--	--	--	--	--	--	--	--	--	--	--	--	--	--	--	--	--	--	--	--	--
c69265_g3_i0	13.09	13.37	17.39	15.83	21.87	31.79	30.83	3226	14029025	AAK52566.1	596	6.6e-59	Unknown protein [Oryza sativa Japonica Group]	670359648	XM_008674753.1	552	0	PREDICTED: Zea mays hypothetical protein (LOC100279962), transcript variant X1, mRNA	K13168	SFRS16	splicing factor, arginine/serine-rich 16	http://www.genome.jp/dbget-bin/www_bget?ko:K13168	--	--	--	--	PF03419	Sporulation factor SpoIIGA	GO:0006508//GO:0030436	proteolysis//asexual sporulation	GO:0004190	aspartic-type endopeptidase activity	--	--	--	--
c21803_g0_i0	0.18	0.64	2.43	0.62	2.18	1.38	3.53	607	530278375	AGT16370.1	891	7.7e-94	hypothetical protein SHCRBa_001_L05_R_310 [Saccharum hybrid cultivar R570]	530278811	KF184807.1	487	0	Saccharum hybrid cultivar R570 clone BAC 041J05 complete sequence	--	--	--	--	--	--	--	--	--	--	--	--	--	--	--	--	--	--
c55556_g1_i0	0	0	0	0	0	0.43	0.56	546	530279065	AGT16952.1	826	2.4e-86	hypothetical protein SHCRBa_028_D11_R_350 [Saccharum hybrid cultivar R570]	242096969	XM_002438930.1	418	0	Sorghum bicolor hypothetical protein, mRNA	K04498	EP300, CREBBP, KAT3	E1A/CREB-binding protein	http://www.genome.jp/dbget-bin/www_bget?ko:K04498	Q6YXY2	755	4.3e-79	Probable histone acetyltransferase HAC-like 1 OS=Oryza sativa subsp. japonica OX=39947 GN=Os02g0137500 PE=3 SV=2	PF08214//PF11057//PF02552	Histone acetylation protein//Cortexin of kidney//CO dehydrogenase beta subunit/acetyl-CoA synthase epsilon subunit	GO:0042967//GO:0019385//GO:0006355//GO:0016573	acyl-carrier-protein biosynthetic process//methanogenesis, from acetate//regulation of transcription, DNA-templated//histone acetylation	GO:0004402	histone acetyltransferase activity	GO:0031224//GO:0000123	intrinsic component of membrane//histone acetyltransferase complex	KOG1778	CREB binding protein/P300 and related TAZ Zn-finger proteins
c24552_g0_i0	0	0	0.24	0	0.24	0.7	0.27	556	242058617	XP_002458454.1	610	2.7e-61	hypothetical protein SORBIDRAFT_03g033890 [Sorghum bicolor] >gi|241930429|gb|EES03574.1| hypothetical protein SORBI_003G288200 [Sorghum bicolor]	242058616	XM_002458409.1	391	0	Sorghum bicolor hypothetical protein, mRNA	--	--	--	--	--	--	--	--	--	--	GO:0009813//GO:0052696	flavonoid biosynthetic process//flavonoid glucuronidation	GO:0080044//GO:0080043	quercetin 7-O-glucosyltransferase activity//quercetin 3-O-glucosyltransferase activity	GO:0043231	intracellular membrane-bounded organelle	--	--
c19116_g4_i0	4.79	7.21	12.66	10.45	5.54	3.85	6.74	1841	992271301	KXG31510.1	1999	7.8e-222	hypothetical protein SORBI_003G010200 [Sorghum bicolor]	242055884	XM_002457043.1	969	0	Sorghum bicolor hypothetical protein, mRNA	--	--	--	--	P24465	984	4e-105	Cytochrome P450 71A1 OS=Persea americana OX=3435 GN=CYP71A1 PE=1 SV=2	PF00067	Cytochrome P450	GO:0055114	oxidation-reduction process	GO:0005506//GO:0020037//GO:0016705	iron ion binding//heme binding//oxidoreductase activity, acting on paired donors, with incorporation or reduction of molecular oxygen	--	--	--	--
c69543_g0_i1	3.42	3.19	4.5	3.93	2.42	5.17	3.13	3295	992281048	KXG39116.1	3056	0	hypothetical protein SORBI_001G334400 [Sorghum bicolor]	242035440	XM_002465070.1	801	0	Sorghum bicolor hypothetical protein, mRNA	--	--	--	--	Q0DR28	1589	5e-175	U-box domain-containing protein 57 OS=Oryza sativa subsp. japonica OX=39947 GN=PUB57 PE=2 SV=1	PF04564//PF14560//PF07714//PF00240//PF00069//PF06817//PF05557	U-box domain//Ubiquitin-like domain//Protein tyrosine kinase//Ubiquitin family//Protein kinase domain//Reverse transcriptase thumb domain//Mitotic checkpoint protein	GO:0006278//GO:0006468//GO:0016567//GO:0007094	RNA-dependent DNA replication//protein phosphorylation//protein ubiquitination//mitotic spindle assembly checkpoint	GO:0004842//GO:0005524//GO:0005515//GO:0004672//GO:0003964	ubiquitin-protein transferase activity//ATP binding//protein binding//protein kinase activity//RNA-directed DNA polymerase activity	--	--	--	--
c70688_g0_i0	0.15	0	0.17	0.17	0	0.33	0.18	672	--	--	--	--	--	--	--	--	--	--	--	--	--	--	--	--	--	--	--	--	--	--	--	--	--	--	--	--
c59448_g1_i0	0.37	0.56	0.32	0.14	0.17	0.24	0.25	1730	992279646	EER93650.2	201	2.3e-13	hypothetical protein SORBI_001G134000 [Sorghum bicolor]	955725987	XM_004987372.3	53	3.1e-16	PREDICTED: Setaria italica protein NRT1/ PTR FAMILY 2.11-like (LOC101776101), mRNA	--	--	--	--	--	--	--	--	PF02690	Na+/Pi-cotransporter	GO:0006817//GO:0044341	phosphate ion transport//sodium-dependent phosphate transport	GO:0015321	sodium-dependent phosphate transmembrane transporter activity	GO:0016020	membrane	--	--
c68688_g1_i1	20.49	26.85	44.62	18.92	18.26	86.24	18.7	1118	242032237	XP_002463513.1	1240	4.8e-134	hypothetical protein SORBIDRAFT_01g001120 [Sorghum bicolor] >gi|241917367|gb|EER90511.1| hypothetical protein SORBI_001G011400 [Sorghum bicolor]	242032236	XM_002463468.1	684	0	Sorghum bicolor hypothetical protein, mRNA	--	--	--	--	Q55CU8	224	3.3e-17	Phosphatidylinositol transfer protein 3 OS=Dictyostelium discoideum OX=44689 GN=pitC PE=2 SV=1	--	--	--	--	--	--	--	--	KOG1471	Phosphatidylinositol transfer protein SEC14 and related proteins
c900_g1_i0	0	0	0	0	0	9.2	0	585	514808686	XP_004979179.1	553	1.2e-54	PREDICTED: uncharacterized protein LOC101757522 [Setaria italica] >gi|944230028|gb|KQK94414.1| hypothetical protein SETIT_026884mg [Setaria italica]	226500647	NM_001158622.1	218	1.91e-108	Zea mays WW domain containing protein (LOC100285731), mRNA >gi|195652574|gb|EU973637.1| Zea mays clone 403397 WW domain containing protein mRNA, complete cds	--	--	--	--	--	--	--	--	PF00397	WW domain	--	--	GO:0005515	protein binding	--	--	--	--
c42612_g0_i0	4.13	5.23	5.41	3.71	4.73	10.57	5.64	1105	226497600	NP_001151381.1	1141	1.4e-122	survival motor neuron containing protein [Zea mays] >gi|195646314|gb|ACG42625.1| survival motor neuron containing protein [Zea mays]	226497599	NM_001157909.1	660	0	Zea mays survival motor neuron containing protein (LOC100285014), mRNA >gi|195646313|gb|EU970507.1| Zea mays clone 346695 survival motor neuron containing protein mRNA, complete cds	K13130	SIP1, GEMIN2	survival of motor neuron protein-interacting protein 1	http://www.genome.jp/dbget-bin/www_bget?ko:K13130	Q54KN2	138	3e-07	Gem-associated protein 2 OS=Dictyostelium discoideum OX=44689 GN=gemin2 PE=3 SV=1	--	--	GO:0000387//GO:0000245	spliceosomal snRNP assembly//spliceosomal complex assembly	--	--	GO:0005681	spliceosomal complex	--	--
c45425_g0_i0	10.28	16.1	10.7	11.91	8.98	9.19	12.34	595	--	--	--	--	--	670365650	XM_008664770.1	322	2.98e-166	PREDICTED: Zea mays cleavage and polyadenylation specificity factor subunit 6-like (LOC103641415), mRNA	--	--	--	--	--	--	--	--	--	--	--	--	--	--	--	--	--	--
c17735_g2_i1	4.72	4.65	4.95	5.06	5.41	4.18	2.41	2410	992282027	KXG40016.1	483	6.3e-46	hypothetical protein SORBI_001G478300 [Sorghum bicolor]	670360418	XM_008680669.1	274	6.08e-139	PREDICTED: Zea mays LOC100284677 (IDP343), transcript variant X2, mRNA	K12185	VPS37	ESCRT-I complex subunit VPS37	http://www.genome.jp/dbget-bin/www_bget?ko:K12185	Q3EBL9	163	8.3e-10	Vacuolar protein-sorting-associated protein 37 homolog 2 OS=Arabidopsis thaliana OX=3702 GN=VPS37-2 PE=1 SV=1	--	--	--	--	--	--	--	--	--	--
c70785_g0_i0	2.87	3.42	0	0	0	0	0	280	--	--	--	--	--	--	--	--	--	--	--	--	--	--	--	--	--	--	--	--	--	--	--	--	--	--	--	--
c27359_g4_i0	11.09	15.31	20.51	27.73	24.68	8.19	21.15	2227	242038467	XP_002466628.1	1210	2.9e-130	hypothetical protein SORBIDRAFT_01g011280 [Sorghum bicolor] >gi|241920482|gb|EER93626.1| hypothetical protein SORBI_001G128600 [Sorghum bicolor]	242038466	XM_002466583.1	628	0	Sorghum bicolor hypothetical protein, mRNA	--	--	--	--	--	--	--	--	PF04104	Eukaryotic and archaeal DNA primase, large subunit	GO:0006269//GO:0006351	DNA replication, synthesis of RNA primer//transcription, DNA-templated	GO:0003896	DNA primase activity	GO:0005730//GO:0005657	nucleolus//replication fork	--	--
c21072_g0_i0	0.4	0.24	0.34	0.23	0	0.22	0.49	846	--	--	--	--	--	--	--	--	--	--	--	--	--	--	--	--	--	--	PF06635//PF01328	Nodulation protein NolV//Peroxidase, family 2	GO:0006979//GO:0006804//GO:0009877	response to oxidative stress//obsolete peroxidase reaction//nodulation	GO:0004601	peroxidase activity	--	--	--	--
c62559_g1_i1	0.11	0.14	3.38	2.14	1.73	1.53	2.31	813	944236113	KQL00451.1	354	1.9e-31	hypothetical protein SETIT_013178mg [Setaria italica]	67466986	DQ067098.1	555	0	Saccharum hybrid cultivar SP70-1143 SHR5-receptor-like kinase mRNA, partial cds	--	--	--	--	--	--	--	--	PF13855	Leucine rich repeat	GO:0006468	protein phosphorylation	GO:0005515//GO:0004672//GO:0005524	protein binding//protein kinase activity//ATP binding	GO:0016021	integral component of membrane	--	--
c63128_g1_i0	9.03	9.28	29.04	28.42	9.24	3.51	10.65	4832	242036879	XP_002465834.1	2956	0	hypothetical protein SORBIDRAFT_01g046620 [Sorghum bicolor] >gi|241919688|gb|EER92832.1| hypothetical protein SORBI_001G499100 [Sorghum bicolor]	242036878	XM_002465789.1	1803	0	Sorghum bicolor hypothetical protein, mRNA	--	--	--	--	Q93YS4	2130	1.4e-237	ABC transporter G family member 22 OS=Arabidopsis thaliana OX=3702 GN=ABCG22 PE=1 SV=1	PF13304//PF03193//PF03523//PF01061//PF00005	AAA domain, putative AbiEii toxin, Type IV TA system//Protein of unknown function, DUF258//Macrophage scavenger receptor//ABC-2 type transporter//ABC transporter	GO:0006810//GO:0007165//GO:0055085//GO:0006898	transport//signal transduction//transmembrane transport//receptor-mediated endocytosis	GO:0005524//GO:0003924//GO:0005525//GO:0016887//GO:0042626//GO:0005044	ATP binding//GTPase activity//GTP binding//ATPase activity//ATPase activity, coupled to transmembrane movement of substances//scavenger receptor activity	GO:0016021//GO:0016020//GO:0005886	integral component of membrane//membrane//plasma membrane	--	--
c21937_g1_i0	0.18	0.35	0.4	0.22	0.31	0	0.24	860	--	--	--	--	--	--	--	--	--	--	--	--	--	--	--	--	--	--	--	--	--	--	--	--	--	--	--	--
c18526_g0_i0	0.04	0.05	0.2	1.5	0.14	0.05	0.26	1540	747094416	XP_011095041.1	1400	1.9e-152	PREDICTED: dnaJ protein ERDJ3A [Sesamum indicum]	802761544	XM_012234425.1	220	4.02e-109	PREDICTED: Jatropha curcas dnaJ protein ERDJ3A (LOC105648124), mRNA	--	--	--	--	Q9SR96	1225	3.8e-133	DnaJ protein ERDJ3A OS=Arabidopsis thaliana OX=3702 GN=ERDJ3A PE=1 SV=1	PF00085	Thioredoxin	GO:0045454	cell redox homeostasis	--	--	--	--	--	--
c13708_g0_i0	0	0.68	0.33	0	0	6.15	0	493	514774745	XP_004968054.1	347	7.5e-31	PREDICTED: translation initiation factor IF-2-like [Setaria italica]	242052206	XM_002455204.1	269	7.08e-137	Sorghum bicolor hypothetical protein, mRNA	--	--	--	--	--	--	--	--	--	--	--	--	--	--	--	--	--	--
c67633_g2_i0	1.03	0.87	0.6	0.8	0.9	1.55	0.63	1543	--	--	--	--	--	242088984	XM_002440280.1	56	5.92e-18	Sorghum bicolor hypothetical protein, mRNA	--	--	--	--	--	--	--	--	--	--	--	--	--	--	--	--	--	--
c56481_g0_i0	0.42	0	0.49	1.47	0	1.78	0	429	--	--	--	--	--	--	--	--	--	--	--	--	--	--	--	--	--	--	--	--	--	--	--	--	--	--	--	--
c55947_g0_i0	10.27	10.07	12.51	7.85	9.05	21.62	8.64	1511	242033893	XP_002464341.1	1586	4.9e-174	hypothetical protein SORBIDRAFT_01g016570 [Sorghum bicolor] >gi|241918195|gb|EER91339.1| hypothetical protein SORBI_001G188700 [Sorghum bicolor]	226530167	NM_001155198.1	1070	0	Zea mays uncharacterized LOC100282286 (pco132322), mRNA >gi|195621249|gb|EU960337.1| Zea mays clone 223818 oligosaccharide transporter mRNA, complete cds	K12669	OST3, OST6	oligosaccharyltransferase complex subunit gamma	http://www.genome.jp/dbget-bin/www_bget?ko:K12669	Q94I55	1424	3.1e-156	Probable dolichyl-diphosphooligosaccharide--protein glycosyltransferase subunit 3 OS=Oryza sativa subsp. japonica OX=39947 GN=OST3 PE=2 SV=1	--	--	--	--	--	--	GO:0016021	integral component of membrane	--	--
c65507_g3_i0	0	0.14	0.23	0.11	0.04	0.09	0.12	2190	253761777	XP_002489263.1	184	2.7e-11	hypothetical protein SORBIDRAFT_0011s005450 [Sorghum bicolor]	937916895	AP014961.1	42	5.13e-10	Oryza sativa Japonica Group DNA, chromosome 5, cultivar: Nipponbare, complete sequence	--	--	--	--	--	--	--	--	--	--	GO:0015979//GO:0008299	photosynthesis//isoprenoid biosynthetic process	GO:0016765	transferase activity, transferring alkyl or aryl (other than methyl) groups	--	--	--	--
c8903_g0_i0	0	0	0	0	0.33	0.82	0.91	671	--	--	--	--	--	--	--	--	--	--	--	--	--	--	--	--	--	--	--	--	--	--	--	--	--	--	--	--
c40341_g1_i0	0.18	0	0.2	0.83	0	0	0	656	1002275271	XP_015641950.1	158	8.3e-09	PREDICTED: uncharacterized protein LOC4340162 [Oryza sativa Japonica Group] >gi|55296634|dbj|BAD69336.1| unknown protein [Oryza sativa Japonica Group] >gi|55297287|dbj|BAD69072.1| unknown protein [Oryza sativa Japonica Group] >gi|113594879|dbj|BAF18753.1| Os06g0152800 [Oryza sativa Japonica Group] >gi|215704571|dbj|BAG94204.1| unnamed protein product [Oryza sativa Japonica Group] >gi|937921290|db…	242094721	XM_002437806.1	113	5.03e-50	Sorghum bicolor hypothetical protein, mRNA	--	--	--	--	--	--	--	--	PF00340	Interleukin-1 / 18	--	--	--	--	GO:0005615	extracellular space	--	--
c61606_g2_i0	0	0	0	0	1.54	3.26	1.72	539	--	--	--	--	--	670435493	XM_008660101.1	65	1.97e-23	PREDICTED: Zea mays hypothetical protein (LOC100274584), transcript variant X2, mRNA	--	--	--	--	--	--	--	--	--	--	--	--	--	--	--	--	--	--
c28655_g0_i0	0	0	16.64	0	0	0	0	230	--	--	--	--	--	37912415	AY342393.1	82	2.73e-33	Zea diploperennis polyubiquitin-1 (Ubi-1) gene, promoter region and 5' UTR	--	--	--	--	--	--	--	--	--	--	--	--	--	--	--	--	--	--
c67609_g0_i0	7.03	8.05	8.99	6.36	6.39	10.29	9.27	3012	242087669	XP_002439667.1	734	6.2e-75	hypothetical protein SORBIDRAFT_09g018240 [Sorghum bicolor] >gi|241944952|gb|EES18097.1| hypothetical protein SORBI_009G114900 [Sorghum bicolor]	242090294	XM_002440935.1	698	0	Sorghum bicolor hypothetical protein, mRNA	K17362	ACOT13	acyl-coenzyme A thioesterase 13	http://www.genome.jp/dbget-bin/www_bget?ko:K17362	Q9CQR4	187	1.7e-12	Acyl-coenzyme A thioesterase 13 OS=Mus musculus OX=10090 GN=Acot13 PE=1 SV=1	--	--	--	--	--	--	--	--	KOG3328	HGG motif-containing thioesterase
c21380_g0_i0	0.78	0.23	0.89	1.13	0.44	0.43	0.24	580	--	--	--	--	--	--	--	--	--	--	--	--	--	--	--	--	--	--	--	--	--	--	--	--	--	--	--	--
c23321_g0_i0	0.91	1.09	2.14	1.08	0	0	0	417	--	--	--	--	--	--	--	--	--	--	--	--	--	--	--	--	--	--	--	--	--	--	--	--	--	--	--	--
c19973_g0_i0	0	0.14	0.27	0	0.19	0.47	0.21	1218	242034621	XP_002464705.1	636	5.8e-64	hypothetical protein SORBIDRAFT_01g024630 [Sorghum bicolor]	--	--	--	--	--	--	--	--	--	--	--	--	--	PF12859	Anaphase-promoting complex subunit 1	--	--	GO:0008270//GO:0003676	zinc ion binding//nucleic acid binding	GO:0005680	anaphase-promoting complex	--	--
c59237_g1_i0	0.35	0.17	0.32	0.24	0	0	0	685	--	--	--	--	--	--	--	--	--	--	--	--	--	--	--	--	--	--	PF00787//PF03323//PF05786	PX domain//Bacillus/Clostridium GerA spore germination protein//Condensin complex subunit 2	GO:0007076//GO:0009847	mitotic chromosome condensation//spore germination	GO:0035091	phosphatidylinositol binding	GO:0000796//GO:0016021	condensin complex//integral component of membrane	--	--
c56322_g0_i0	0	0	0	0	0.97	0.59	0.89	1311	57900671	AAW57796.1	1187	7.9e-128	hypothetical protein [Oryza sativa Japonica Group]	242091669	XM_002436280.1	183	1.26e-88	Sorghum bicolor hypothetical protein, mRNA	--	--	--	--	--	--	--	--	PF04827	Plant transposon protein	--	--	GO:0016788	hydrolase activity, acting on ester bonds	--	--	--	--
c17364_g0_i0	0.17	0	0.38	0	0.37	0.19	0	625	--	--	--	--	--	--	--	--	--	--	--	--	--	--	--	--	--	--	--	--	--	--	--	--	--	--	--	--
c2938_g0_i0	0	0	0	0	0.77	0	0	377	--	--	--	--	--	--	--	--	--	--	--	--	--	--	--	--	--	--	--	--	--	--	--	--	--	--	--	--
c50323_g0_i0	1.72	2.05	10.98	26.2	2.22	3.47	5.12	305	--	--	--	--	--	--	--	--	--	--	--	--	--	--	--	--	--	--	--	--	--	--	--	--	--	--	--	--
c52060_g1_i0	0.46	0.26	0.32	0	0.08	16.73	0.52	1062	242063598	XP_002453088.1	1469	1.3e-160	hypothetical protein SORBIDRAFT_04g038130 [Sorghum bicolor]	242063597	XM_002453043.1	687	0	Sorghum bicolor hypothetical protein, mRNA	--	--	--	--	--	--	--	--	PF13374//PF07721	Tetratricopeptide repeat//Tetratricopeptide repeat	--	--	GO:0005515//GO:0042802	protein binding//identical protein binding	--	--	--	--
c40039_g0_i0	175.78	149.8	160.8	88.75	175.9	261.49	333.16	847	242053839	XP_002456065.1	1216	2.2e-131	hypothetical protein SORBIDRAFT_03g029720 [Sorghum bicolor] >gi|241928040|gb|EES01185.1| hypothetical protein SORBI_003G239900 [Sorghum bicolor]	242053838	XM_002456020.1	700	0	Sorghum bicolor hypothetical protein, mRNA	K00053	ilvC	ketol-acid reductoisomerase	http://www.genome.jp/dbget-bin/www_bget?ko:K00053	Q65XK0	1157	1.6e-125	Ketol-acid reductoisomerase, chloroplastic OS=Oryza sativa subsp. japonica OX=39947 GN=Os05g0573700 PE=1 SV=1	PF01450	Acetohydroxy acid isomeroreductase, catalytic domain	GO:0009098//GO:0009097//GO:0015940//GO:0009082//GO:0055114//GO:0009099	leucine biosynthetic process//isoleucine biosynthetic process//pantothenate biosynthetic process//branched-chain amino acid biosynthetic process//oxidation-reduction process//valine biosynthetic process	GO:0004455//GO:0046872	ketol-acid reductoisomerase activity//metal ion binding	--	--	--	--
c12984_g1_i0	0	0	0.52	0.52	0.51	0.47	0	421	--	--	--	--	--	--	--	--	--	--	--	--	--	--	--	--	--	--	--	--	--	--	--	--	--	--	--	--
c22247_g0_i0	128.75	138.4	268.76	326.82	291.75	203	283.03	1208	413925531	AFW65463.1	688	5.3e-70	hypothetical protein ZEAMMB73_893012 [Zea mays]	242067694	XM_002449079.1	461	0	Sorghum bicolor hypothetical protein, mRNA	K00128	E1.2.1.3	aldehyde dehydrogenase (NAD+)	http://www.genome.jp/dbget-bin/www_bget?ko:K00128	Q8W033	420	6.6e-40	Aldehyde dehydrogenase family 3 member I1, chloroplastic OS=Arabidopsis thaliana OX=3702 GN=ALDH3I1 PE=1 SV=2	PF00171	Aldehyde dehydrogenase family	GO:0055114//GO:0006547//GO:0006570//GO:0006094//GO:0006096//GO:0006558//GO:0008152//GO:0006081	oxidation-reduction process//histidine metabolic process//tyrosine metabolic process//gluconeogenesis//glycolytic process//L-phenylalanine metabolic process//metabolic process//cellular aldehyde metabolic process	GO:0004030//GO:0016491	aldehyde dehydrogenase [NAD(P)+] activity//oxidoreductase activity	GO:0016021	integral component of membrane	KOG2456	Aldehyde dehydrogenase
c62343_g1_i0	1.09	1.48	3.03	1.12	1.4	4.57	1.78	2272	242052461	XP_002455376.1	1359	1.6e-147	hypothetical protein SORBIDRAFT_03g009540 [Sorghum bicolor] >gi|241927351|gb|EES00496.1| hypothetical protein SORBI_003G113300 [Sorghum bicolor]	195625453	EU962439.1	512	0	Zea mays clone 242676 mRNA sequence	--	--	--	--	Q9M903	597	3.7e-60	Protein TRIGALACTOSYLDIACYLGLYCEROL 4, chloroplastic OS=Arabidopsis thaliana OX=3702 GN=TGD4 PE=1 SV=1	PF09181	Prolyl-tRNA synthetase, C-terminal	GO:0006869//GO:0006560//GO:0006525//GO:0006433	lipid transport//proline metabolic process//arginine metabolic process//prolyl-tRNA aminoacylation	GO:0000166//GO:0005524//GO:0004827//GO:0005488	nucleotide binding//ATP binding//proline-tRNA ligase activity//binding	GO:0005737//GO:0016020//GO:0009941	cytoplasm//membrane//chloroplast envelope	--	--
c43143_g0_i0	0.5	0	0	0.13	8.31	11.23	10.02	750	242090799	XP_002441232.1	565	6.1e-56	hypothetical protein SORBIDRAFT_09g022820 [Sorghum bicolor]	242090798	XM_002441187.1	510	0	Sorghum bicolor hypothetical protein, mRNA	K10590	TRIP12	E3 ubiquitin-protein ligase TRIP12	http://www.genome.jp/dbget-bin/www_bget?ko:K10590	Q9LYZ7	457	2.1e-44	E3 ubiquitin-protein ligase UPL4 OS=Arabidopsis thaliana OX=3702 GN=UPL4 PE=3 SV=1	PF00632//PF03859	HECT-domain (ubiquitin-transferase)//CG-1 domain	GO:0016567//GO:0042787	protein ubiquitination//protein ubiquitination involved in ubiquitin-dependent protein catabolic process	GO:0016874//GO:0004842//GO:0003677	ligase activity//ubiquitin-protein transferase activity//DNA binding	GO:0005737//GO:0005634	cytoplasm//nucleus	KOG0170	E3 ubiquitin protein ligase
c58709_g0_i0	0.62	0.89	0.42	0.43	0.14	0.42	0.31	738	--	--	--	--	--	194695581	BT036870.1	147	7.17e-69	Zea mays full-length cDNA clone ZM_BFb0145J11 mRNA, complete cds	--	--	--	--	--	--	--	--	PF03790	KNOX1 domain	--	--	GO:0003677	DNA binding	GO:0005634	nucleus	--	--
c34023_g0_i0	0.12	1	0.53	0.52	0.67	0.79	1.11	767	--	--	--	--	--	--	--	--	--	--	--	--	--	--	--	--	--	--	--	--	--	--	--	--	--	--	--	--
c38156_g0_i1	0.29	0.84	0.64	0.17	0	0.16	0	689	992271704	KXG31872.1	421	2.8e-39	hypothetical protein SORBI_003G070400 [Sorghum bicolor]	--	--	--	--	--	--	--	--	--	--	--	--	--	--	--	--	--	--	--	--	--	--	--
c46959_g0_i0	0.08	0.45	0.68	0.52	0.74	0.59	0.82	1020	--	--	--	--	--	269784792	AC202076.4	134	1.69e-61	Zea mays BAC clone CH201-87B9 from chromosome 5, complete sequence	--	--	--	--	--	--	--	--	--	--	--	--	--	--	--	--	--	--
c60637_g0_i0	0.12	0.29	1.35	0.55	1.44	0.61	0.58	1208	242056305	XP_002457298.1	160	8.9e-09	hypothetical protein SORBIDRAFT_03g005130 [Sorghum bicolor]	--	--	--	--	--	--	--	--	--	--	--	--	--	--	--	GO:0009987	cellular process	--	--	--	--	--	--
c42234_g2_i0	0	0	0.95	0.32	0.62	0.9	0.7	499	--	--	--	--	--	--	--	--	--	--	--	--	--	--	--	--	--	--	PF02740//PF10798//PF08686	Colipase, C-terminal domain//Biofilm development protein YmgB/AriR//PLAC (protease and lacunin) domain	GO:0007586//GO:0042710//GO:0071229//GO:0016042	digestion//biofilm formation//cellular response to acid chemical//lipid catabolic process	GO:0008233//GO:0008047	peptidase activity//enzyme activator activity	GO:0005576	extracellular region	--	--
c60275_g1_i0	0	0	0	0	38.52	14.26	18.96	362	242058691	XP_002458491.1	145	1.5e-07	hypothetical protein SORBIDRAFT_03g034670 [Sorghum bicolor] >gi|241930466|gb|EES03611.1| hypothetical protein SORBI_003G296300 [Sorghum bicolor]	242058690	XM_002458446.1	184	9.05e-90	Sorghum bicolor hypothetical protein, mRNA	--	--	--	--	--	--	--	--	--	--	--	--	--	--	--	--	--	--
c5737_g0_i0	0	0	0	0.15	0.44	0.75	0.33	707	--	--	--	--	--	--	--	--	--	--	--	--	--	--	--	--	--	--	--	--	--	--	--	--	--	--	--	--
c6470_g2_i0	2.48	2.53	15.07	6.83	3.97	2.21	5.34	598	1002843657	XP_015689252.1	418	5.4e-39	PREDICTED: LOW QUALITY PROTEIN: disease resistance protein RGA2-like [Oryza brachyantha]	--	--	--	--	--	--	--	--	--	--	--	--	--	PF13855//PF00560	Leucine rich repeat//Leucine Rich Repeat	--	--	GO:0005515	protein binding	--	--	--	--
c65098_g2_i1	1.13	1.7	2.31	2.47	3.66	3.75	4.92	2180	992279260	KXG37476.1	757	9.6e-78	hypothetical protein SORBI_001G077300 [Sorghum bicolor]	226529514	NM_001158754.1	397	0	Zea mays thiol disulfide interchange protein txlA (LOC100285864), mRNA >gi|195654038|gb|EU974369.1| Zea mays clone 447266 thiol disulfide interchange protein txlA mRNA, complete cds	--	--	--	--	Q7Y0D4	504	2.2e-49	Thioredoxin-like protein HCF164, chloroplastic OS=Oryza sativa subsp. japonica OX=39947 GN=Os03g0767500 PE=2 SV=1	PF03228//PF00085//PF00578//PF08534	Adenoviral core protein VII//Thioredoxin//AhpC/TSA family//Redoxin	GO:0045454//GO:0055114	cell redox homeostasis//oxidation-reduction process	GO:0016491//GO:0016209	oxidoreductase activity//antioxidant activity	GO:0019028	viral capsid	--	--
c69303_g2_i1	44.59	71.35	178.18	185.02	202.52	61.44	98.68	2044	195648532	ACG43734.1	957	5.8e-101	rieske domain containing protein [Zea mays]	969812448	NM_001158194.2	813	0	Zea mays rieske domain containing protein (LOC100285301), mRNA	--	--	--	--	--	--	--	--	PF13806//PF00355	Rieske-like [2Fe-2S] domain//Rieske [2Fe-2S] domain	GO:0006807//GO:0055114//GO:0042128	nitrogen compound metabolic process//oxidation-reduction process//nitrate assimilation	GO:0016491//GO:0008942//GO:0051537	oxidoreductase activity//nitrite reductase [NAD(P)H] activity//2 iron, 2 sulfur cluster binding	--	--	--	--
c7115_g0_i0	0	0	0	0	0	0	0	368	--	--	--	--	--	--	--	--	--	--	--	--	--	--	--	--	--	--	--	--	--	--	--	--	--	--	--	--
c353_g0_i0	0	0	0	0	0	9.59	0	982	242080713	XP_002445125.1	614	1.6e-61	hypothetical protein SORBIDRAFT_07g004500 [Sorghum bicolor]	--	--	--	--	--	--	--	--	--	Q9LMF0	468	1.5e-45	UDP-glycosyltransferase 85A5 OS=Arabidopsis thaliana OX=3702 GN=UGT85A5 PE=2 SV=1	PF00201	UDP-glucoronosyl and UDP-glucosyl transferase	GO:0008152	metabolic process	GO:0016758	transferase activity, transferring hexosyl groups	--	--	--	--
c55856_g1_i1	0.84	0.14	0.43	0.14	0	0	0	751	--	--	--	--	--	--	--	--	--	--	--	--	--	--	--	--	--	--	--	--	--	--	--	--	--	--	--	--
c23952_g0_i0	0.78	1.28	0.88	0.22	0.21	2.4	0.12	859	242056023	XP_002457157.1	686	6.5e-70	hypothetical protein SORBIDRAFT_03g002360 [Sorghum bicolor] >gi|229609763|gb|ACQ83497.1| CBL-interacting protein kinase 18 [Sorghum bicolor]	242056022	XM_002457112.1	391	0	Sorghum bicolor hypothetical protein, mRNA >gi|229609762|gb|FJ901209.1| Sorghum bicolor CBL-interacting protein kinase 18 (CIPK18) mRNA, complete cds	--	--	--	--	Q5QNM6	524	4.1e-52	Putative CBL-interacting protein kinase 13 OS=Oryza sativa subsp. japonica OX=39947 GN=CIPK13 PE=3 SV=1	PF03822	NAF domain	GO:0009069//GO:0016310//GO:0007165//GO:0006468	serine family amino acid metabolic process//phosphorylation//signal transduction//protein phosphorylation	GO:0005524//GO:0004674	ATP binding//protein serine/threonine kinase activity	--	--	--	--
c10686_g0_i0	0	0	0	0	0	0.25	0.28	544	514793481	XP_004972825.1	736	6.5e-76	PREDICTED: uncharacterized protein LOC101775852 [Setaria italica]	670442022	XM_008663126.1	410	0	PREDICTED: Zea mays hypothetical protein (LOC100192111), transcript variant X2, mRNA	--	--	--	--	--	--	--	--	--	--	--	--	--	--	--	--	--	--
c51670_g0_i0	2.18	0.77	2.95	3.99	4.8	4.26	4.28	868	670383606	XP_008672608.1	220	7.1e-16	PREDICTED: uncharacterized protein LOC100276829 isoform X1 [Zea mays] >gi|194696218|gb|ACF82193.1| unknown [Zea mays] >gi|414875894|tpg|DAA53025.1| TPA: hypothetical protein ZEAMMB73_655144 [Zea mays]	242056102	XM_002457152.1	199	1.05e-97	Sorghum bicolor hypothetical protein, mRNA	--	--	--	--	--	--	--	--	--	--	--	--	--	--	--	--	--	--
c7420_g0_i0	0	0	0.28	0	0.09	1.37	0.1	968	242066816	XP_002454697.1	1350	7.3e-147	hypothetical protein SORBIDRAFT_04g035790 [Sorghum bicolor] >gi|241934528|gb|EES07673.1| hypothetical protein SORBI_004G328800 [Sorghum bicolor]	242066815	XM_002454652.1	708	0	Sorghum bicolor hypothetical protein, mRNA	--	--	--	--	Q940Z5	326	4.2e-29	Phenolic glucoside malonyltransferase 1 OS=Arabidopsis thaliana OX=3702 GN=PMAT1 PE=1 SV=1	PF02458	Transferase family	--	--	GO:0016747	transferase activity, transferring acyl groups other than amino-acyl groups	--	--	--	--
c70259_g0_i0	3	2.73	15.01	4.81	9.12	4.4	20.5	2168	242085058	XP_002442954.1	821	3.6e-85	hypothetical protein SORBIDRAFT_08g005410 [Sorghum bicolor] >gi|241943647|gb|EES16792.1| hypothetical protein SORBI_008G064700 [Sorghum bicolor]	242085057	XM_002442909.1	463	0	Sorghum bicolor hypothetical protein, mRNA	K14190	VTC2_5	GDP-L-galactose phosphorylase	http://www.genome.jp/dbget-bin/www_bget?ko:K14190	Q9FLP9	627	1.2e-63	GDP-L-galactose phosphorylase 2 OS=Arabidopsis thaliana OX=3702 GN=VTC5 PE=1 SV=1	--	--	GO:0006006	glucose metabolic process	GO:0080048	GDP-D-glucose phosphorylase activity	GO:0005737	cytoplasm	KOG2720	Predicted hydrolase (HIT family)
c39657_g0_i0	6.21	6.31	5.99	8.38	7.12	6.56	9.14	2083	242044318	XP_002460030.1	596	4.3e-59	hypothetical protein SORBIDRAFT_02g021065, partial [Sorghum bicolor]	242056840	XM_002457521.1	621	0	Sorghum bicolor hypothetical protein, mRNA	--	--	--	--	F4K5T4	134	1.7e-06	Probable transcription factor At5g28040 OS=Arabidopsis thaliana OX=3702 GN=At5g28040 PE=1 SV=1	--	--	--	--	--	--	--	--	--	--
c49828_g0_i0	2.92	1.61	7.47	3.39	4.03	4.68	1.41	543	326496258	BAJ94591.1	145	2.2e-07	predicted protein, partial [Hordeum vulgare subsp. vulgare]	195659466	EU977083.1	275	3.63e-140	Zea mays clone 998509 mRNA sequence	--	--	--	--	--	--	--	--	PF01213	Adenylate cyclase associated (CAP) N terminal	GO:0007010	cytoskeleton organization	GO:0003779	actin binding	--	--	--	--
c9883_g0_i0	0	0	0	0	0	1.61	0	792	670394900	XP_008677884.1	444	6.9e-42	PREDICTED: uncharacterized protein LOC103652710 [Zea mays]	670394899	XM_008679662.1	235	9.3e-118	PREDICTED: Zea mays uncharacterized LOC103652710 (LOC103652710), mRNA	--	--	--	--	--	--	--	--	--	--	--	--	--	--	--	--	--	--
c68099_g0_i0	0.13	0.08	0	0	0	0	0	1396	992277009	KXG35478.1	149	1.9e-07	hypothetical protein SORBI_002G180700 [Sorghum bicolor]	--	--	--	--	--	--	--	--	--	--	--	--	--	--	--	--	--	--	--	--	--	--	--
c54226_g0_i0	0.84	0	0	0	0	1.17	2.36	353	413933996	AFW68547.1	338	6e-30	hypothetical protein ZEAMMB73_312024 [Zea mays]	242051636	XM_002454919.1	214	1.85e-106	Sorghum bicolor hypothetical protein, mRNA	K08489	STX16	syntaxin 16	http://www.genome.jp/dbget-bin/www_bget?ko:K08489	Q9SUJ1	238	2.4e-19	Syntaxin-43 OS=Arabidopsis thaliana OX=3702 GN=SYP43 PE=2 SV=2	--	--	GO:0016192//GO:0006886//GO:0006810//GO:0061025	vesicle-mediated transport//intracellular protein transport//transport//membrane fusion	GO:0005484	SNAP receptor activity	GO:0005622//GO:0016021	intracellular//integral component of membrane	--	--
c61863_g1_i1	4.73	5.44	7	5.76	5	7.93	7.62	1685	992164407	KXG26355.1	887	6.2e-93	hypothetical protein SORBI_006G087100 [Sorghum bicolor]	293335586	NM_001175270.1	820	0	Zea mays uncharacterized LOC100382535 (LOC100382535), mRNA >gi|223972748|gb|BT064686.1| Zea mays full-length cDNA clone ZM_BFb0030P05 mRNA, complete cds	K14943	MBNL	muscleblind	http://www.genome.jp/dbget-bin/www_bget?ko:K14943	Q0JD07	688	7.7e-71	Zinc finger CCCH domain-containing protein 28 OS=Oryza sativa subsp. japonica OX=39947 GN=Os04g0438700 PE=2 SV=1	PF08727//PF00642	Poliovirus 3A protein like//Zinc finger C-x8-C-x5-C-x3-H type (and similar)	GO:0006144//GO:0006508	purine nucleobase metabolic process//proteolysis	GO:0017111//GO:0003968//GO:0046872//GO:0004197	nucleoside-triphosphatase activity//RNA-directed RNA polymerase activity//metal ion binding//cysteine-type endopeptidase activity	GO:0031379	RNA-directed RNA polymerase complex	--	--
c17747_g0_i0	0.28	0	0.32	0.33	0	0.31	0.36	494	--	--	--	--	--	--	--	--	--	--	--	--	--	--	--	--	--	--	--	--	--	--	--	--	--	--	--	--
c21121_g1_i0	5.64	8.1	5.61	9.8	1.41	3.47	0	331	--	--	--	--	--	530279006	KF184879.1	322	1.59e-166	Saccharum hybrid cultivar R570 clone BAC 082J13 complete sequence	--	--	--	--	--	--	--	--	--	--	--	--	--	--	--	--	--	--
c60512_g0_i0	0	0	0	3.24	0	0	0	286	--	--	--	--	--	--	--	--	--	--	--	--	--	--	--	--	--	--	--	--	--	--	--	--	--	--	--	--
c31480_g5_i4	6.64	9.35	5.88	9.26	12.52	13.67	19.3	932	--	--	--	--	--	195620097	EU959761.1	54	4.56e-17	Zea mays clone 219851 RING finger and CHY zinc finger domain-containing protein 1 mRNA, complete cds	--	--	--	--	--	--	--	--	--	--	--	--	--	--	--	--	--	--
c24604_g0_i1	0.37	0.73	0.79	1.02	0.61	1.16	0.79	1466	--	--	--	--	--	289063526	AC230001.3	258	2.88e-130	Zea mays BAC clone CH201-396N8 from chromosome 5, complete sequence	--	--	--	--	--	--	--	--	--	--	--	--	--	--	--	--	--	--
c64564_g0_i0	1.25	0.98	0.41	0.94	1.55	0	0.8	627	--	--	--	--	--	--	--	--	--	--	--	--	--	--	--	--	--	--	--	--	--	--	--	--	--	--	--	--
c25141_g0_i0	0.44	0	0	0	0.51	0	0	421	--	--	--	--	--	670438252	XM_008661414.1	196	2.28e-96	PREDICTED: Zea mays uncharacterized LOC103638518 (LOC103638518), mRNA	--	--	--	--	--	--	--	--	--	--	--	--	--	--	--	--	--	--
c21676_g0_i0	2.59	0	0	3.23	0	0	0	322	--	--	--	--	--	242096525	XM_002438708.1	126	1.39e-57	Sorghum bicolor hypothetical protein, mRNA	--	--	--	--	--	--	--	--	--	--	--	--	--	--	--	--	--	--
c24496_g0_i0	1.02	0.46	1.06	0.76	0	0	0	1853	37700327	AAR00617.1	1342	1.2e-145	hypothetical protein [Oryza sativa Japonica Group] >gi|108709800|gb|ABF97595.1| transposon protein, putative, Mutator sub-class [Oryza sativa Japonica Group]	727345922	HG531791.1	126	8.73e-57	Saccharum hybrid cultivar R570_BAC clone Sh128J07	--	--	--	--	--	--	--	--	--	--	--	--	GO:0008270	zinc ion binding	--	--	--	--
c63165_g0_i0	1.38	0.18	0.17	0.71	0	0	0.57	656	--	--	--	--	--	671153348	XM_008717223.1	34	4.15e-06	Cyphellophora europaea CBS 101466 hypothetical protein partial mRNA	--	--	--	--	--	--	--	--	--	--	--	--	--	--	--	--	--	--
c52677_g0_i0	46.34	40.21	117.66	63.18	149.95	80.74	103.19	1328	670435841	XP_008658524.1	733	3.5e-75	PREDICTED: uncharacterized protein LOC100280228 isoform X1 [Zea mays] >gi|670435843|ref|XP_008658525.1| PREDICTED: uncharacterized protein LOC100280228 isoform X1 [Zea mays] >gi|219887257|gb|ACL54003.1| unknown [Zea mays] >gi|238011586|gb|ACR36828.1| unknown [Zea mays] >gi|413956163|gb|AFW88812.1| hypothetical protein ZEAMMB73_548145 [Zea mays]	195614593	EU957009.1	660	0	Zea mays clone 1580409 SLT1 protein mRNA, complete cds	--	--	--	--	--	--	--	--	PF01328	Peroxidase, family 2	GO:0006979//GO:0006804	response to oxidative stress//obsolete peroxidase reaction	GO:0004601	peroxidase activity	--	--	--	--
c47829_g1_i0	92.92	76.62	132.46	157.31	169.81	149.24	93.04	1517	242049842	XP_002462665.1	414	4e-38	hypothetical protein SORBIDRAFT_02g029900 [Sorghum bicolor] >gi|807048541|gb|AKC35218.1| glyoxalase II protein [Sorghum bicolor]	242049841	XM_002462620.1	534	0	Sorghum bicolor hypothetical protein, mRNA	K01069	E3.1.2.6, gloB	hydroxyacylglutathione hydrolase	http://www.genome.jp/dbget-bin/www_bget?ko:K01069	Q8LDW8	274	7e-23	Probable hydroxyacylglutathione hydrolase 2, chloroplastic OS=Arabidopsis thaliana OX=3702 GN=GLX2-4 PE=2 SV=1	--	--	GO:0006090//GO:0019243	pyruvate metabolic process//methylglyoxal catabolic process to D-lactate via S-lactoyl-glutathione	GO:0004416	hydroxyacylglutathione hydrolase activity	--	--	KOG0813	Glyoxylase
c10758_g0_i0	0	0.49	0.16	1.41	0	0	0.17	699	1012338306	KYP49561.1	998	3.5e-106	hypothetical protein KK1_028645 [Cajanus cajan]	566193833	XM_006377300.1	296	1e-151	Populus trichocarpa hypothetical protein (POPTR_0011s05250g) mRNA, complete cds	K00053	ilvC	ketol-acid reductoisomerase	http://www.genome.jp/dbget-bin/www_bget?ko:K00053	Q05758	974	2.2e-104	Ketol-acid reductoisomerase, chloroplastic OS=Arabidopsis thaliana OX=3702 GN=At3g58610 PE=1 SV=2	PF01450	Acetohydroxy acid isomeroreductase, catalytic domain	GO:0009098//GO:0009097//GO:0015940//GO:0009099//GO:0009082//GO:0055114	leucine biosynthetic process//isoleucine biosynthetic process//pantothenate biosynthetic process//valine biosynthetic process//branched-chain amino acid biosynthetic process//oxidation-reduction process	GO:0004455	ketol-acid reductoisomerase activity	--	--	--	--
c38054_g0_i0	0.09	0.1	5.09	0.89	4.37	1.36	0.21	928	242093924	XP_002437452.1	1341	7.8e-146	hypothetical protein SORBIDRAFT_10g027340 [Sorghum bicolor] >gi|241915675|gb|EER88819.1| hypothetical protein SORBI_010G230800 [Sorghum bicolor]	242093923	XM_002437407.1	711	0	Sorghum bicolor hypothetical protein, mRNA	--	--	--	--	A8QW53	807	6.8e-85	5-pentadecatrienyl resorcinol O-methyltransferase OS=Sorghum bicolor OX=4558 GN=OMT3 PE=1 SV=1	PF08100//PF00891	Dimerisation domain//O-methyltransferase	GO:0019438//GO:0032259	aromatic compound biosynthetic process//methylation	GO:0008171//GO:0046983//GO:0008757	O-methyltransferase activity//protein dimerization activity//S-adenosylmethionine-dependent methyltransferase activity	--	--	--	--
c49_g0_i0	0	0	0	0	0	3.85	0	1866	992164661	KXG26579.1	2855	0	hypothetical protein SORBI_006G124400 [Sorghum bicolor]	670371707	XM_008668919.1	1490	0	PREDICTED: Zea mays uncharacterized LOC100193108 (LOC100193108), transcript variant X1, mRNA	--	--	--	--	F4JRP8	1093	9.3e-118	Protein STICHEL-like 2 OS=Arabidopsis thaliana OX=3702 GN=At4g24790 PE=3 SV=1	PF05496//PF04851//PF00004//PF07728//PF12169	Holliday junction DNA helicase ruvB N-terminus//Type III restriction enzyme, res subunit//ATPase family associated with various cellular activities (AAA)//AAA domain (dynein-related subfamily)//DNA polymerase III subunits gamma and tau domain III	GO:0006310//GO:0006281//GO:0006260	DNA recombination//DNA repair//DNA replication	GO:0016887//GO:0003677//GO:0003887//GO:0005524//GO:0009378//GO:0016787	ATPase activity//DNA binding//DNA-directed DNA polymerase activity//ATP binding//four-way junction helicase activity//hydrolase activity	GO:0042575//GO:0009379//GO:0005657	DNA polymerase complex//Holliday junction helicase complex//replication fork	KOG0989	Replication factor C, subunit RFC4
c52872_g0_i0	0.06	0.07	0.41	0.14	0.75	1.54	0.44	1287	212723238	NP_001132043.1	425	1.8e-39	uncharacterized protein LOC100193453 [Zea mays] >gi|194693278|gb|ACF80723.1| unknown [Zea mays] >gi|413919257|gb|AFW59189.1| hypothetical protein ZEAMMB73_972004 [Zea mays]	219888084	BT055810.1	658	0	Zea mays full-length cDNA clone ZM_BFb0205G11 mRNA, complete cds	K08492	STX18	syntaxin 18	http://www.genome.jp/dbget-bin/www_bget?ko:K08492	P59277	303	2.6e-26	Syntaxin-81 OS=Arabidopsis thaliana OX=3702 GN=SYP81 PE=1 SV=2	PF14641	Helix-turn-helix DNA-binding domain of SPT6	GO:0016192	vesicle-mediated transport	GO:0003677	DNA binding	GO:0016021	integral component of membrane	--	--
c38677_g0_i0	0.63	0	0.73	0.37	0	0.69	0	472	--	--	--	--	--	--	--	--	--	--	--	--	--	--	--	--	--	--	--	--	--	--	--	--	--	--	--	--
c32592_g0_i0	5.39	5.35	3.12	1.65	3.43	2.13	4.62	865	242085338	XP_002443094.1	224	2.4e-16	hypothetical protein SORBIDRAFT_08g008340 [Sorghum bicolor] >gi|241943787|gb|EES16932.1| hypothetical protein SORBI_008G083700 [Sorghum bicolor]	--	--	--	--	--	K10664	ATL6S	E3 ubiquitin-protein ligase ATL6/9/15/31/42/55	http://www.genome.jp/dbget-bin/www_bget?ko:K10664	Q9C7I1	183	1.4e-12	RING-H2 finger protein ATL34 OS=Arabidopsis thaliana OX=3702 GN=ATL34 PE=2 SV=1	PF12678//PF14634//PF11789//PF13639//PF12861//PF00628//PF17123//PF00097//PF17122//PF06524//PF03854	RING-H2 zinc finger domain//zinc-RING finger domain//Zinc-finger of the MIZ type in Nse subunit//Ring finger domain//Anaphase-promoting complex subunit 11 RING-H2 finger//PHD-finger//RING-like zinc finger//Zinc finger, C3HC4 type (RING finger)//Zinc-finger//NOA36 protein//P-11 zinc finger	GO:0016567//GO:0043161	protein ubiquitination//proteasome-mediated ubiquitin-dependent protein catabolic process	GO:0004842//GO:0003723//GO:0046872//GO:0005515//GO:0008270//GO:0061630	ubiquitin-protein transferase activity//RNA binding//metal ion binding//protein binding//zinc ion binding//ubiquitin protein ligase activity	GO:0005634//GO:0005680	nucleus//anaphase-promoting complex	--	--
c16187_g0_i0	0.12	0.43	0.27	0.27	0.13	0.27	0.44	756	242048504	XP_002461998.1	227	9.5e-17	hypothetical protein SORBIDRAFT_02g012333, partial [Sorghum bicolor]	242048503	XM_002461953.1	121	2.09e-54	Sorghum bicolor hypothetical protein, mRNA	K14402	CPSF2, CFT2	cleavage and polyadenylation specificity factor subunit 2	http://www.genome.jp/dbget-bin/www_bget?ko:K14402	Q652P4	167	9e-11	Cleavage and polyadenylation specificity factor subunit 2 OS=Oryza sativa subsp. japonica OX=39947 GN=Os09g0569400 PE=2 SV=1	--	--	--	--	--	--	--	--	--	--
c66052_g0_i0	0.41	0.33	0.31	0.16	0	0	0	699	77555928	ABA98724.1	940	1.9e-99	retrotransposon protein, putative, unclassified [Oryza sativa Japonica Group]	--	--	--	--	--	--	--	--	--	Q7LHG5	413	2.5e-39	Transposon Ty3-I Gag-Pol polyprotein OS=Saccharomyces cerevisiae (strain ATCC 204508 / S288c) OX=559292 GN=TY3B-I PE=1 SV=2	PF00665//PF13683	Integrase core domain//Integrase core domain	GO:0015074	DNA integration	GO:0003676	nucleic acid binding	--	--	--	--
c49444_g0_i0	0.09	0.11	0.33	0	0.49	0	0	915	242075818	XP_002447845.1	337	2e-29	hypothetical protein SORBIDRAFT_06g016820 [Sorghum bicolor]	242075817	XM_002447800.1	163	1.14e-77	Sorghum bicolor hypothetical protein, mRNA	--	--	--	--	Q9LIE5	163	3.2e-10	Protein FAR-RED ELONGATED HYPOCOTYL 3 OS=Arabidopsis thaliana OX=3702 GN=FHY3 PE=1 SV=1	--	--	GO:0006355	regulation of transcription, DNA-templated	--	--	--	--	--	--
c64040_g0_i0	6.32	7.99	3.8	6.37	5.12	5.17	4.75	723	--	--	--	--	--	--	--	--	--	--	--	--	--	--	--	--	--	--	--	--	--	--	--	--	--	--	--	--
c48278_g0_i0	13.54	16.15	27.03	9.06	0	26.17	0	248	242084646	XP_002442748.1	306	2.1e-26	hypothetical protein SORBIDRAFT_08g002170 [Sorghum bicolor] >gi|241943441|gb|EES16586.1| hypothetical protein SORBI_008G024900 [Sorghum bicolor]	--	--	--	--	--	--	--	--	--	--	--	--	--	--	--	--	--	--	--	--	--	--	--
c30138_g0_i0	0.39	0.37	0.09	1.52	0.34	0.53	0.38	996	--	--	--	--	--	--	--	--	--	--	--	--	--	--	--	--	--	--	--	--	--	--	--	--	--	--	--	--
c47633_g0_i0	0	0.21	0	0.4	0.19	0	0	612	--	--	--	--	--	--	--	--	--	--	--	--	--	--	--	--	--	--	--	--	--	--	--	--	--	--	--	--
c29823_g0_i0	0.16	0.56	0.72	0.54	0	0	0.19	647	--	--	--	--	--	--	--	--	--	--	--	--	--	--	--	--	--	--	--	--	--	--	--	--	--	--	--	--
c3683_g0_i0	0	0	0	0	4.46	2.19	2.75	1910	992167265	EES08620.2	1821	3.5e-201	hypothetical protein SORBI_005G141000 [Sorghum bicolor]	242068716	XM_002449590.1	727	0	Sorghum bicolor hypothetical protein, mRNA	--	--	--	--	Q9SD53	366	1.9e-33	UPF0481 protein At3g47200 OS=Arabidopsis thaliana OX=3702 GN=At3g47200 PE=2 SV=1	--	--	GO:0006508	proteolysis	GO:0008234	cysteine-type peptidase activity	--	--	--	--
c19672_g0_i0	15.88	37.94	10.58	10.67	44.15	15.31	12.44	243	--	--	--	--	--	--	--	--	--	--	--	--	--	--	--	--	--	--	--	--	--	--	--	--	--	--	--	--
c24535_g3_i0	0.86	2.32	0	0	0	0	0	425	530278723	AGT16664.1	231	1.8e-17	hypothetical protein SHCRBa_107_F16_F_190 [Saccharum hybrid cultivar R570]	530278719	KF184741.1	130	1.13e-59	Saccharum hybrid cultivar R570 clone BAC 107F16 complete sequence	--	--	--	--	--	--	--	--	--	--	--	--	GO:0016788	hydrolase activity, acting on ester bonds	--	--	--	--
c61109_g0_i0	4.85	6.84	8.88	3.74	5.76	19.88	9.35	2500	242059685	XP_002458988.1	746	2.1e-76	hypothetical protein SORBIDRAFT_03g043860 [Sorghum bicolor] >gi|241930963|gb|EES04108.1| hypothetical protein SORBI_003G402500 [Sorghum bicolor]	998454563	KU685417.1	1251	0	Saccharum spontaneum clone SES84H16, complete sequence	--	--	--	--	Q6NLW5	235	3.9e-18	Protein XRI1 OS=Arabidopsis thaliana OX=3702 GN=XRI1 PE=1 SV=2	PF11575	FhuF 2Fe-2S C-terminal domain	--	--	GO:0051537	2 iron, 2 sulfur cluster binding	--	--	--	--
c54678_g0_i1	13.2	11.83	14.3	14.89	11.48	22.52	16.55	2765	242037803	XP_002466296.1	2263	2.8e-252	hypothetical protein SORBIDRAFT_01g005180 [Sorghum bicolor] >gi|241920150|gb|EER93294.1| hypothetical protein SORBI_001G056800 [Sorghum bicolor]	242037802	XM_002466251.1	1508	0	Sorghum bicolor hypothetical protein, mRNA	--	--	--	--	Q96PP9	217	5.2e-16	Guanylate-binding protein 4 OS=Homo sapiens OX=9606 GN=GBP4 PE=2 SV=2	PF02841//PF01637//PF02263//PF00735	Guanylate-binding protein, C-terminal domain//ATPase domain predominantly from Archaea//Guanylate-binding protein, N-terminal domain//Septin	--	--	GO:0005524//GO:0003924//GO:0005525	ATP binding//GTPase activity//GTP binding	GO:0016021	integral component of membrane	KOG2037	Guanylate-binding protein
c34845_g0_i0	1.97	0.5	0.25	2.24	1.5	0.4	0.89	1988	675192035	XP_008904902.1	538	2.2e-52	TIGR01456 family HAD hydrolase [Phytophthora parasitica INRA-310] >gi|568094986|gb|ETN09756.1| TIGR01456 family HAD hydrolase [Phytophthora parasitica INRA-310] >gi|570328453|gb|ETO76401.1| TIGR01456 family HAD hydrolase [Phytophthora parasitica P1976]	918803172	XM_013569291.1	587	0	Aureobasidium namibiae CBS 147.97 HAD-superfamily hydrolase partial mRNA	--	--	--	--	O13899	635	1.3e-64	Uncharacterized CDP-alcohol phosphatidyltransferase class-I family protein C22A12.08c OS=Schizosaccharomyces pombe (strain 972 / ATCC 24843) OX=284812 GN=SPAC22A12.08c PE=3 SV=1	PF11615	Protein of unknown function (DUF3249)	GO:0000266	mitochondrial fission	--	--	GO:0005739	mitochondrion	KOG1618	Predicted phosphatase
c21521_g0_i0	2.12	2.19	3.15	1.49	0.16	0	0	779	992165461	KXG27301.1	151	6.4e-08	hypothetical protein SORBI_006G246700 [Sorghum bicolor]	--	--	--	--	--	--	--	--	--	--	--	--	--	--	--	--	--	--	--	--	--	--	--
c7580_g3_i0	0	0	0	0	0	1.14	0	576	--	--	--	--	--	195653458	EU974079.1	239	3.97e-120	Zea mays clone 439222 integral membrane protein like mRNA, complete cds	--	--	--	--	--	--	--	--	--	--	--	--	--	--	--	--	--	--
c32097_g3_i0	0	0	0.1	0	0.62	1.93	0.8	941	125552880	EAY98589.1	217	1.7e-15	hypothetical protein OsI_20503 [Oryza sativa Indica Group]	--	--	--	--	--	--	--	--	--	--	--	--	--	--	--	--	--	--	--	--	--	--	--
c18405_g0_i0	4	3.19	3.35	1.67	3.37	10.86	11.67	320	226533435	NP_001149275.1	405	9.2e-38	DNA polymerase epsilon subunit 3 [Zea mays] >gi|195625970|gb|ACG34815.1| DNA polymerase epsilon subunit 3 [Zea mays] >gi|195628668|gb|ACG36164.1| DNA polymerase epsilon subunit 3 [Zea mays] >gi|223942345|gb|ACN25256.1| unknown [Zea mays] >gi|414884763|tpg|DAA60777.1| TPA: DNA polymerase epsilon subunit 3 [Zea mays] >gi|645168478|gb|AIB05792.1| CCAAT-DR1 transcription factor, partial [Zea mays]	645168477	KJ728301.1	246	2.7e-124	Zea mays clone pUT6581 CCAAT-DR1 transcription factor (CADR16) mRNA, partial cds	K02326	POLE3	DNA polymerase epsilon subunit 3	http://www.genome.jp/dbget-bin/www_bget?ko:K02326	Q6BIP4	132	4.3e-07	DNA polymerase epsilon subunit D OS=Debaryomyces hansenii (strain ATCC 36239 / CBS 767 / JCM 1990 / NBRC 0083 / IGC 2968) OX=284592 GN=DPB4 PE=3 SV=2	PF15510//PF00125//PF02969	CENP-W protein//Core histone H2A/H2B/H3/H4//TATA box binding protein associated factor (TAF)	GO:0006352//GO:0051382//GO:0007067	DNA-templated transcription, initiation//kinetochore assembly//mitotic nuclear division	GO:0046982//GO:0003677	protein heterodimerization activity//DNA binding	GO:0005634	nucleus	KOG0870	DNA polymerase epsilon, subunit D
c46038_g0_i2	39.53	40.34	42.34	29.72	41.86	30.85	50.79	1592	242048972	XP_002462230.1	1148	3.2e-123	hypothetical protein SORBIDRAFT_02g022170 [Sorghum bicolor] >gi|241925607|gb|EER98751.1| hypothetical protein SORBI_002G172700 [Sorghum bicolor]	242048971	XM_002462185.1	756	0	Sorghum bicolor hypothetical protein, mRNA	K01792	E5.1.3.15	glucose-6-phosphate 1-epimerase	http://www.genome.jp/dbget-bin/www_bget?ko:K01792	Q40784	287	2.3e-24	Putative glucose-6-phosphate 1-epimerase OS=Cenchrus ciliaris OX=35872 PE=2 SV=1	PF01263	Aldose 1-epimerase	GO:0005975	carbohydrate metabolic process	GO:0030246//GO:0016853	carbohydrate binding//isomerase activity	GO:0009570//GO:0048046	chloroplast stroma//apoplast	KOG1594	Uncharacterized enzymes related to aldose 1-epimerase
[truncated: 110,047 more rows]
