# Supplementary material for: Physiological and molecular insights into the resilience of biological nitrogen fixation to applied nitrogen in Saccharum spontaneum, wild progenitor of sugarcane
Source: Front Plant Sci. 2023 Jan 13;13:1099701. doi: 10.3389/fpls.2022.1099701 (PMC9881415; doi:10.3389/fpls.2022.1099701)
Supplement: Supplementary file 1 [file DataSheet_1.zip › Supplementary Table 3.XLSX]

## Sheet: G152HN vs G152LN
GO_accession	Description	Term_type	Over_represented_pValue	Corrected_pValue	DEG_item	DEG_list	Bg_item	Bg_list	Gene_names
GO:0010951	negative regulation of endopeptidase activity	biological_process	1.98e-11	9.25e-08	13	664	90	55944	c67476_g3_i1,c54176_g0_i0,c29157_g2_i0,c54176_g5_i0,c54176_g1_i0,c29157_g0_i0,c54176_g4_i0,c71967_g2_i0,c41981_g0_i0,c71967_g0_i0,c71967_g1_i0,c65462_g5_i0,c54176_g2_i0
GO:0010466	negative regulation of peptidase activity	biological_process	2.79e-11	9.25e-08	13	664	93	55944	c54176_g5_i0,c54176_g1_i0,c29157_g2_i0,c54176_g0_i0,c67476_g3_i1,c71967_g1_i0,c65462_g5_i0,c54176_g2_i0,c71967_g0_i0,c41981_g0_i0,c29157_g0_i0,c71967_g2_i0,c54176_g4_i0
GO:0045861	negative regulation of proteolysis	biological_process	3.35e-11	9.25e-08	13	664	95	55944	c29157_g0_i0,c71967_g2_i0,c54176_g4_i0,c41981_g0_i0,c71967_g0_i0,c65462_g5_i0,c54176_g2_i0,c71967_g1_i0,c67476_g3_i1,c54176_g0_i0,c29157_g2_i0,c54176_g1_i0,c54176_g5_i0
GO:0052548	regulation of endopeptidase activity	biological_process	2.81e-10	5.83e-07	13	664	111	55944	c67476_g3_i1,c54176_g1_i0,c54176_g5_i0,c54176_g0_i0,c29157_g2_i0,c41981_g0_i0,c71967_g2_i0,c29157_g0_i0,c54176_g4_i0,c65462_g5_i0,c54176_g2_i0,c71967_g1_i0,c71967_g0_i0
GO:0052547	regulation of peptidase activity	biological_process	3.69e-10	6.11e-07	13	664	114	55944	c67476_g3_i1,c29157_g2_i0,c54176_g0_i0,c54176_g5_i0,c54176_g1_i0,c29157_g0_i0,c54176_g4_i0,c71967_g2_i0,c41981_g0_i0,c71967_g0_i0,c71967_g1_i0,c54176_g2_i0,c65462_g5_i0
GO:0006528	asparagine metabolic process	biological_process	8.62e-10	1.19e-06	9	664	35	55944	c66239_g1_i1,c70115_g0_i1,c66239_g0_i0,c66646_g0_i0,c66646_g2_i0,c66239_g2_i1,c66646_g3_i0,c45483_g1_i2,c70115_g1_i0
GO:0051346	negative regulation of hydrolase activity	biological_process	5.71e-09	6.29e-06	13	664	138	55944	c67476_g3_i1,c54176_g1_i0,c54176_g5_i0,c54176_g0_i0,c29157_g2_i0,c41981_g0_i0,c54176_g4_i0,c29157_g0_i0,c71967_g2_i0,c54176_g2_i0,c65462_g5_i0,c71967_g1_i0,c71967_g0_i0
GO:0006531	aspartate metabolic process	biological_process	6.07e-09	6.29e-06	12	664	101	55944	c66239_g0_i0,c66646_g0_i0,c41126_g0_i0,c70115_g0_i1,c66239_g1_i1,c41126_g1_i0,c70115_g1_i0,c66646_g3_i0,c45483_g1_i2,c66239_g2_i1,c49259_g0_i0,c66646_g2_i0
GO:0004867	serine-type endopeptidase inhibitor activity	molecular_function	1.33e-08	1.15e-05	13	664	138	55944	c29157_g1_i0,c41981_g0_i0,c71967_g2_i0,c29157_g0_i0,c54176_g4_i0,c54176_g2_i0,c71967_g1_i0,c71967_g0_i0,c67476_g3_i1,c54176_g1_i0,c54176_g5_i0,c29157_g2_i0,c54176_g0_i0
GO:0043086	negative regulation of catalytic activity	biological_process	1.4e-08	1.15e-05	15	664	213	55944	c38251_g0_i1,c67476_g3_i1,c54176_g1_i0,c54176_g5_i0,c54176_g0_i0,c29157_g2_i0,c41981_g0_i0,c29157_g0_i0,c18195_g0_i1,c54176_g4_i0,c71967_g2_i0,c65462_g5_i0,c54176_g2_i0,c71967_g1_i0,c71967_g0_i0
GO:0004066	asparagine synthase (glutamine-hydrolyzing) activity	molecular_function	1.72e-08	1.15e-05	7	664	23	55944	c66646_g0_i0,c66239_g2_i1,c66239_g0_i0,c66646_g3_i0,c45483_g1_i2,c66239_g1_i1,c66646_g2_i0
GO:0006529	asparagine biosynthetic process	biological_process	1.72e-08	1.15e-05	7	664	23	55944	c66646_g2_i0,c66239_g1_i1,c66239_g0_i0,c66646_g0_i0,c66239_g2_i1,c45483_g1_i2,c66646_g3_i0
GO:0004350	glutamate-5-semialdehyde dehydrogenase activity	molecular_function	2e-08	1.15e-05	5	664	7	55944	c66595_g0_i0,c43527_g3_i1,c43527_g2_i0,c43527_g0_i0,c66595_g1_i4
GO:0006522	alanine metabolic process	biological_process	2.09e-08	1.15e-05	12	664	107	55944	c66646_g0_i0,c66239_g0_i0,c41126_g0_i0,c70115_g0_i1,c66239_g1_i1,c41126_g1_i0,c70115_g1_i0,c66646_g3_i0,c45483_g1_i2,c66239_g2_i1,c49259_g0_i0,c66646_g2_i0
GO:0009078	pyruvate family amino acid metabolic process	biological_process	2.09e-08	1.15e-05	12	664	107	55944	c66239_g0_i0,c66646_g0_i0,c66239_g1_i1,c70115_g0_i1,c41126_g0_i0,c66239_g2_i1,c45483_g1_i2,c66646_g3_i0,c70115_g1_i0,c41126_g1_i0,c66646_g2_i0,c49259_g0_i0
GO:0044092	negative regulation of molecular function	biological_process	3.31e-08	1.71e-05	15	664	222	55944	c29157_g0_i0,c71967_g2_i0,c18195_g0_i1,c54176_g4_i0,c41981_g0_i0,c71967_g0_i0,c71967_g1_i0,c65462_g5_i0,c54176_g2_i0,c38251_g0_i1,c67476_g3_i1,c54176_g0_i0,c29157_g2_i0,c54176_g5_i0,c54176_g1_i0
GO:0030162	regulation of proteolysis	biological_process	5.83e-08	2.84e-05	13	664	167	55944	c41981_g0_i0,c29157_g0_i0,c54176_g4_i0,c71967_g2_i0,c71967_g1_i0,c54176_g2_i0,c65462_g5_i0,c71967_g0_i0,c67476_g3_i1,c54176_g5_i0,c54176_g1_i0,c54176_g0_i0,c29157_g2_i0
GO:0055082	cellular chemical homeostasis	biological_process	8.62e-08	3.97e-05	18	664	313	55944	c46036_g2_i0,c59093_g0_i0,c53318_g0_i0,c62572_g7_i0,c52715_g1_i0,c52750_g2_i0,c18950_g2_i0,c9813_g5_i3,c59093_g1_i0,c63275_g0_i1,c66160_g3_i1,c52750_g0_i0,c66160_g1_i1,c71571_g0_i0,c59395_g2_i0,c18331_g0_i0,c65278_g0_i0,c52750_g3_i0
GO:1901607	alpha-amino acid biosynthetic process	biological_process	1.23e-07	5.35e-05	26	664	601	55944	c71514_g5_i0,c64702_g0_i0,c66062_g0_i0,c47224_g2_i0,c47224_g0_i0,c49794_g1_i2,c37370_g0_i1,c66646_g0_i0,c51974_g0_i0,c66239_g1_i1,c43527_g0_i0,c66595_g1_i4,c43527_g2_i0,c66239_g2_i1,c66595_g0_i0,c68224_g1_i3,c66646_g3_i0,c45483_g1_i2,c47224_g1_i0,c71514_g2_i3,c66646_g2_i0,c45156_g2_i0,c66239_g0_i0,c43527_g3_i1,c67553_g4_i1,c70322_g1_i0
GO:0019202	amino acid kinase activity	molecular_function	2.13e-07	8.84e-05	6	664	20	55944	c66595_g0_i0,c43527_g3_i1,c43527_g2_i0,c49794_g1_i2,c66595_g1_i4,c43527_g0_i0
GO:0008652	cellular amino acid biosynthetic process	biological_process	2.89e-07	0.00011419	26	664	633	55944	c43527_g3_i1,c66239_g0_i0,c70322_g1_i0,c67553_g4_i1,c71514_g2_i3,c47224_g1_i0,c66646_g3_i0,c68224_g1_i3,c45483_g1_i2,c66595_g0_i0,c66239_g2_i1,c45156_g2_i0,c66646_g2_i0,c51974_g0_i0,c66646_g0_i0,c37370_g0_i1,c43527_g2_i0,c43527_g0_i0,c66239_g1_i1,c66595_g1_i4,c64702_g0_i0,c71514_g5_i0,c49794_g1_i2,c47224_g0_i0,c47224_g2_i0,c66062_g0_i0
GO:0019725	cellular homeostasis	biological_process	3.67e-07	0.00012807	25	664	625	55944	c52715_g1_i0,c18992_g0_i0,c62572_g7_i0,c53318_g0_i0,c59093_g0_i0,c46036_g2_i0,c47224_g2_i0,c47224_g0_i0,c57959_g0_i0,c52750_g0_i0,c66160_g3_i1,c63275_g0_i1,c59093_g1_i0,c9813_g5_i3,c52750_g2_i0,c18950_g2_i0,c18331_g0_i0,c65278_g0_i0,c59395_g2_i0,c63455_g0_i0,c71571_g0_i0,c47224_g1_i0,c66160_g1_i1,c52750_g3_i0,c63455_g1_i0
GO:0055085	transmembrane transport	biological_process	3.74e-07	0.00012807	70	664	3003	55944	c40152_g0_i0,c65709_g0_i3,c9533_g3_i2,c60774_g4_i2,c22495_g0_i0,c51451_g0_i0,c68551_g1_i3,c70562_g1_i4,c29525_g0_i0,c71717_g1_i1,c70833_g2_i6,c52695_g2_i2,c69333_g3_i0,c60774_g3_i0,c40152_g1_i0,c39614_g1_i0,c10095_g1_i0,c52750_g3_i0,c31398_g0_i0,c60774_g1_i0,c18666_g3_i1,c67814_g2_i1,c42820_g0_i1,c50029_g1_i0,c64538_g0_i0,c45432_g1_i0,c57571_g0_i0,c63107_g36_i0,c54944_g1_i1,c67937_g0_i2,c49604_g2…
GO:0004866	endopeptidase inhibitor activity	molecular_function	3.86e-07	0.00012807	14	664	209	55944	c67476_g3_i1,c54176_g1_i0,c54176_g5_i0,c54176_g0_i0,c29157_g2_i0,c41981_g0_i0,c29157_g1_i0,c29157_g0_i0,c54176_g4_i0,c71967_g2_i0,c54176_g2_i0,c65462_g5_i0,c71967_g1_i0,c71967_g0_i0
GO:0061135	endopeptidase regulator activity	molecular_function	3.86e-07	0.00012807	14	664	209	55944	c71967_g1_i0,c65462_g5_i0,c54176_g2_i0,c71967_g0_i0,c41981_g0_i0,c29157_g1_i0,c71967_g2_i0,c29157_g0_i0,c54176_g4_i0,c54176_g5_i0,c54176_g1_i0,c54176_g0_i0,c29157_g2_i0,c67476_g3_i1
GO:0043648	dicarboxylic acid metabolic process	biological_process	5.19e-07	0.00016544	21	664	445	55944	c66239_g0_i0,c43527_g3_i1,c66595_g0_i0,c66239_g2_i1,c66646_g3_i0,c45483_g1_i2,c71514_g2_i3,c66646_g2_i0,c49259_g0_i0,c66646_g0_i0,c66239_g1_i1,c66595_g1_i4,c43527_g0_i0,c70115_g0_i1,c43527_g2_i0,c41126_g0_i0,c71514_g5_i0,c64702_g0_i0,c41126_g1_i0,c70115_g1_i0,c71326_g0_i0
GO:0004349	glutamate 5-kinase activity	molecular_function	8.04e-07	0.00024682	5	664	14	55944	c66595_g0_i0,c43527_g3_i1,c66595_g1_i4,c43527_g0_i0,c43527_g2_i0
GO:0048878	chemical homeostasis	biological_process	8.57e-07	0.00025353	22	664	504	55944	c66160_g1_i1,c71717_g1_i1,c65278_g0_i0,c18331_g0_i0,c59395_g2_i0,c48596_g1_i0,c71571_g0_i0,c52750_g3_i0,c59093_g0_i0,c46036_g2_i0,c52715_g1_i0,c62572_g7_i0,c53318_g0_i0,c9813_g5_i3,c52750_g2_i0,c18950_g2_i0,c63107_g36_i0,c66160_g3_i1,c52750_g0_i0,c45432_g1_i0,c63275_g0_i1,c59093_g1_i0
GO:0016774	phosphotransferase activity, carboxyl group as acceptor	molecular_function	1.29e-06	0.0003694	7	664	50	55944	c43527_g3_i1,c59722_g4_i0,c66595_g0_i0,c43527_g0_i0,c66595_g1_i4,c49794_g1_i2,c43527_g2_i0
GO:0006536	glutamate metabolic process	biological_process	1.47e-06	0.00040748	10	664	109	55944	c71514_g2_i3,c41126_g1_i0,c66595_g0_i0,c71514_g5_i0,c49259_g0_i0,c43527_g3_i1,c41126_g0_i0,c43527_g2_i0,c43527_g0_i0,c66595_g1_i4
GO:0030414	peptidase inhibitor activity	molecular_function	1.81e-06	0.00046806	14	664	237	55944	c54176_g5_i0,c54176_g1_i0,c29157_g2_i0,c54176_g0_i0,c67476_g3_i1,c71967_g1_i0,c54176_g2_i0,c65462_g5_i0,c71967_g0_i0,c41981_g0_i0,c29157_g1_i0,c54176_g4_i0,c29157_g0_i0,c71967_g2_i0
GO:0061134	peptidase regulator activity	molecular_function	1.81e-06	0.00046806	14	664	237	55944	c67476_g3_i1,c29157_g2_i0,c54176_g0_i0,c54176_g5_i0,c54176_g1_i0,c29157_g0_i0,c71967_g2_i0,c54176_g4_i0,c29157_g1_i0,c41981_g0_i0,c71967_g0_i0,c71967_g1_i0,c65462_g5_i0,c54176_g2_i0
GO:0032269	negative regulation of cellular protein metabolic process	biological_process	1.94e-06	0.00047335	13	664	214	55944	c71967_g0_i0,c54176_g2_i0,c65462_g5_i0,c71967_g1_i0,c54176_g4_i0,c29157_g0_i0,c71967_g2_i0,c41981_g0_i0,c54176_g0_i0,c29157_g2_i0,c54176_g1_i0,c54176_g5_i0,c67476_g3_i1
GO:0051248	negative regulation of protein metabolic process	biological_process	1.94e-06	0.00047335	13	664	214	55944	c67476_g3_i1,c54176_g1_i0,c54176_g5_i0,c29157_g2_i0,c54176_g0_i0,c41981_g0_i0,c29157_g0_i0,c54176_g4_i0,c71967_g2_i0,c54176_g2_i0,c65462_g5_i0,c71967_g1_i0,c71967_g0_i0
GO:0004857	enzyme inhibitor activity	molecular_function	3.3e-06	0.00078204	19	664	452	55944	c71967_g1_i0,c71967_g0_i0,c54176_g4_i0,c71967_g2_i0,c18195_g0_i1,c63592_g2_i1,c29157_g2_i0,c67476_g3_i1,c38251_g0_i1,c54176_g2_i0,c65462_g5_i0,c41981_g0_i0,c29157_g1_i0,c29157_g0_i0,c54176_g1_i0,c63592_g3_i1,c69474_g1_i5,c54176_g5_i0,c54176_g0_i0
GO:0009084	glutamine family amino acid biosynthetic process	biological_process	6.38e-06	0.0014678	10	664	123	55944	c71514_g2_i3,c68224_g1_i3,c71514_g5_i0,c66595_g0_i0,c45156_g2_i0,c51974_g0_i0,c43527_g3_i1,c43527_g2_i0,c43527_g0_i0,c66595_g1_i4
GO:0006537	glutamate biosynthetic process	biological_process	7.85e-06	0.0017416	7	664	49	55944	c66595_g0_i0,c71514_g5_i0,c43527_g3_i1,c71514_g2_i3,c66595_g1_i4,c43527_g0_i0,c43527_g2_i0
GO:0006873	cellular ion homeostasis	biological_process	7.98e-06	0.0017416	13	664	236	55944	c59395_g2_i0,c53318_g0_i0,c71571_g0_i0,c65278_g0_i0,c18331_g0_i0,c52715_g1_i0,c66160_g1_i1,c59093_g0_i0,c59093_g1_i0,c66160_g3_i1,c63275_g0_i1,c9813_g5_i3,c52750_g2_i0
GO:0009064	glutamine family amino acid metabolic process	biological_process	8.6e-06	0.0018266	17	664	361	55944	c43527_g3_i1,c45156_g2_i0,c66646_g2_i0,c49259_g0_i0,c66646_g3_i0,c68224_g1_i3,c66595_g0_i0,c71514_g2_i3,c43527_g0_i0,c66595_g1_i4,c41126_g0_i0,c43527_g2_i0,c66646_g0_i0,c51974_g0_i0,c61493_g0_i0,c71514_g5_i0,c41126_g1_i0
GO:0006561	proline biosynthetic process	biological_process	9.9e-06	0.0020518	6	664	41	55944	c66595_g0_i0,c43527_g3_i1,c43527_g2_i0,c43527_g0_i0,c66595_g1_i4,c45156_g2_i0
GO:0046916	cellular transition metal ion homeostasis	biological_process	1.14e-05	0.0022945	9	664	119	55944	c52750_g2_i0,c59093_g1_i0,c59093_g0_i0,c53318_g0_i0,c71571_g0_i0,c59395_g2_i0,c65278_g0_i0,c18331_g0_i0,c52715_g1_i0
GO:0098771	inorganic ion homeostasis	biological_process	1.49e-05	0.0029331	16	664	353	55944	c59093_g1_i0,c66160_g3_i1,c45432_g1_i0,c63275_g0_i1,c63107_g36_i0,c9813_g5_i3,c52750_g2_i0,c53318_g0_i0,c52715_g1_i0,c59093_g0_i0,c59395_g2_i0,c71571_g0_i0,c18331_g0_i0,c65278_g0_i0,c71717_g1_i1,c66160_g1_i1
GO:0050801	ion homeostasis	biological_process	1.91e-05	0.0036102	16	664	362	55944	c71571_g0_i0,c59395_g2_i0,c18331_g0_i0,c65278_g0_i0,c66160_g1_i1,c71717_g1_i1,c53318_g0_i0,c52715_g1_i0,c59093_g0_i0,c59093_g1_i0,c45432_g1_i0,c63275_g0_i1,c66160_g3_i1,c63107_g36_i0,c52750_g2_i0,c9813_g5_i3
GO:0051213	dioxygenase activity	molecular_function	1.92e-05	0.0036102	16	664	372	55944	c48596_g0_i0,c40565_g0_i1,c48141_g1_i0,c48596_g1_i0,c49189_g1_i0,c25286_g0_i0,c39127_g0_i0,c48596_g5_i0,c48596_g3_i3,c48596_g4_i0,c48141_g3_i1,c68358_g0_i1,c31093_g0_i2,c68358_g1_i1,c35542_g3_i1,c48141_g0_i0
GO:0007157	heterophilic cell-cell adhesion via plasma membrane cell adhesion molecules	biological_process	2.02e-05	0.0037252	4	664	14	55944	c71068_g2_i1,c71068_g0_i1,c61053_g0_i0,c71068_g3_i1
GO:0042592	homeostatic process	biological_process	2.26e-05	0.0040189	30	664	1036	55944	c66160_g1_i1,c71717_g1_i1,c59395_g2_i0,c48596_g1_i0,c63455_g0_i0,c47224_g1_i0,c71571_g0_i0,c65278_g0_i0,c18331_g0_i0,c6679_g1_i0,c52750_g3_i0,c63455_g1_i0,c59093_g0_i0,c47224_g2_i0,c46036_g2_i0,c47224_g0_i0,c57959_g0_i0,c62572_g7_i0,c18992_g0_i0,c53318_g0_i0,c52715_g1_i0,c63107_g36_i0,c9813_g5_i3,c52750_g2_i0,c18950_g2_i0,c59093_g1_i0,c52750_g0_i0,c66160_g3_i1,c45432_g1_i0,c63275_g0_i1
GO:0055076	transition metal ion homeostasis	biological_process	2.28e-05	0.0040189	9	664	127	55944	c52750_g2_i0,c59093_g1_i0,c59093_g0_i0,c18331_g0_i0,c65278_g0_i0,c52715_g1_i0,c59395_g2_i0,c71571_g0_i0,c53318_g0_i0
GO:0019530	taurine metabolic process	biological_process	2.5e-05	0.0040299	4	664	18	55944	c41126_g0_i0,c49259_g0_i0,c42577_g1_i0,c41126_g1_i0
GO:0019694	alkanesulfonate metabolic process	biological_process	2.5e-05	0.0040299	4	664	18	55944	c41126_g1_i0,c41126_g0_i0,c49259_g0_i0,c42577_g1_i0
GO:0044699	single-organism process	biological_process	2.52e-05	0.0040299	323	664	21849	55944	c70474_g0_i8,c49212_g0_i0,c33500_g0_i0,c61272_g0_i0,c55551_g0_i0,c33325_g1_i0,c32448_g2_i0,c59093_g1_i0,c60901_g1_i1,c25286_g0_i0,c58856_g2_i3,c69263_g0_i2,c16731_g0_i0,c42414_g0_i0,c47224_g1_i0,c71571_g0_i0,c39614_g0_i2,c33475_g0_i0,c34177_g2_i0,c49006_g1_i0,c63157_g3_i0,c40650_g1_i2,c54854_g0_i0,c71114_g0_i0,c71326_g0_i0,c60747_g0_i0,c55841_g1_i0,c29870_g6_i0,c46870_g3_i0,c37370_g0_i1,c66160_g3…
GO:0019740	nitrogen utilization	biological_process	2.53e-05	0.0040299	5	664	27	55944	c9533_g3_i2,c71514_g5_i0,c28734_g2_i3,c71514_g2_i3,c22495_g0_i0
GO:0016021	integral component of membrane	cellular_component	2.84e-05	0.0044408	186	664	11548	55944	c40539_g0_i1,c43675_g2_i1,c66767_g0_i0,c30826_g2_i0,c64522_g0_i0,c40537_g1_i1,c54906_g0_i0,c57017_g2_i0,c63143_g2_i2,c63107_g36_i0,c57571_g0_i0,c67937_g0_i2,c50869_g0_i0,c37551_g1_i0,c48296_g2_i0,c39865_g1_i0,c42820_g0_i1,c69438_g0_i2,c67814_g2_i1,c64538_g0_i0,c31398_g0_i0,c41699_g0_i0,c18666_g3_i1,c43675_g1_i0,c61149_g0_i3,c63275_g1_i0,c10095_g1_i0,c70308_g1_i1,c44375_g1_i1,c69111_g0_i0,c70386_g…
GO:0031224	intrinsic component of membrane	cellular_component	3.03e-05	0.0046491	188	664	11713	55944	c40152_g0_i0,c54819_g1_i2,c64522_g2_i0,c46851_g0_i0,c40565_g0_i1,c51451_g0_i0,c46103_g0_i2,c29525_g0_i0,c62600_g0_i0,c71717_g1_i1,c11944_g1_i0,c47448_g3_i0,c52695_g2_i2,c44375_g1_i1,c70061_g0_i0,c70386_g0_i6,c69111_g0_i0,c41988_g1_i0,c14662_g0_i0,c61149_g0_i3,c63275_g1_i0,c70308_g1_i1,c10095_g1_i0,c31398_g0_i0,c41699_g0_i0,c18666_g3_i1,c43675_g1_i0,c39865_g1_i0,c42820_g0_i1,c67814_g2_i1,c69438_g0…
GO:0009067	aspartate family amino acid biosynthetic process	biological_process	3.09e-05	0.0046491	10	664	152	55944	c66646_g2_i0,c49794_g1_i2,c66239_g2_i1,c66646_g3_i0,c45483_g1_i2,c66239_g1_i1,c70322_g1_i0,c66239_g0_i0,c66646_g0_i0,c37370_g0_i1
GO:0016884	carbon-nitrogen ligase activity, with glutamine as amido-N-donor	molecular_function	3.15e-05	0.004669	7	664	66	55944	c45483_g1_i2,c66646_g3_i0,c66239_g0_i0,c66646_g0_i0,c66239_g2_i1,c66646_g2_i0,c66239_g1_i1
GO:0098742	cell-cell adhesion via plasma-membrane adhesion molecules	biological_process	3.24e-05	0.0047097	4	664	16	55944	c71068_g3_i1,c61053_g0_i0,c71068_g0_i1,c71068_g2_i1
GO:0009642	response to light intensity	biological_process	3.52e-05	0.0050346	5	664	31	55944	c64137_g0_i2,c66646_g2_i0,c65278_g0_i0,c66646_g3_i0,c66646_g0_i0
GO:0006541	glutamine metabolic process	biological_process	3.96e-05	0.0055578	8	664	91	55944	c51974_g0_i0,c66646_g0_i0,c71514_g2_i3,c71514_g5_i0,c68224_g1_i3,c66646_g3_i0,c61493_g0_i0,c66646_g2_i0
GO:1901605	alpha-amino acid metabolic process	biological_process	4.07e-05	0.0056224	72	664	3660	55944	c57399_g0_i0,c17579_g0_i0,c66328_g2_i3,c47224_g1_i0,c66239_g0_i0,c61463_g5_i1,c64396_g0_i1,c70474_g0_i8,c55551_g0_i0,c21787_g0_i0,c43527_g2_i0,c66646_g3_i0,c66646_g2_i0,c70308_g0_i0,c53067_g0_i0,c43527_g3_i1,c50792_g1_i2,c63717_g0_i1,c70322_g1_i0,c52740_g2_i1,c70115_g1_i0,c64408_g0_i0,c51714_g1_i0,c61899_g2_i0,c23198_g0_i0,c37370_g0_i1,c34697_g1_i1,c51974_g0_i0,c55841_g1_i0,c43527_g0_i0,c41126_g0…
GO:0030170	pyridoxal phosphate binding	molecular_function	4.23e-05	0.0056535	13	664	250	55944	c37666_g0_i0,c57571_g0_i0,c41126_g0_i0,c37370_g0_i1,c59984_g1_i2,c60901_g1_i1,c25955_g0_i0,c57595_g0_i2,c49259_g0_i0,c48588_g0_i0,c54184_g4_i1,c48588_g1_i0,c41126_g1_i0
GO:0070279	vitamin B6 binding	molecular_function	4.23e-05	0.0056535	13	664	250	55944	c37666_g0_i0,c57571_g0_i0,c41126_g0_i0,c37370_g0_i1,c59984_g1_i2,c60901_g1_i1,c57595_g0_i2,c25955_g0_i0,c49259_g0_i0,c48588_g0_i0,c54184_g4_i1,c48588_g1_i0,c41126_g1_i0
GO:0010135	ureide metabolic process	biological_process	4.9e-05	0.006342	3	664	7	55944	c66961_g1_i7,c21198_g13_i0,c43555_g2_i1
GO:0010136	ureide catabolic process	biological_process	4.9e-05	0.006342	3	664	7	55944	c66961_g1_i7,c21198_g13_i0,c43555_g2_i1
GO:0016762	xyloglucan:xyloglucosyl transferase activity	molecular_function	5.36e-05	0.0068282	6	664	74	55944	c50848_g0_i0,c29870_g2_i0,c63488_g1_i0,c29870_g5_i0,c29870_g6_i0,c29870_g4_i0
GO:0055065	metal ion homeostasis	biological_process	5.57e-05	0.006992	11	664	206	55944	c52750_g2_i0,c59093_g1_i0,c63275_g0_i1,c71717_g1_i1,c59093_g0_i0,c53318_g0_i0,c71571_g0_i0,c59395_g2_i0,c52715_g1_i0,c18331_g0_i0,c65278_g0_i0
GO:0044710	single-organism metabolic process	biological_process	6.33e-05	0.0078282	220	664	14251	55944	c46103_g0_i2,c40565_g0_i1,c71157_g1_i0,c43269_g0_i2,c64522_g2_i0,c66883_g4_i0,c68224_g1_i3,c66239_g2_i1,c48596_g1_i0,c36420_g4_i2,c67476_g3_i1,c18476_g0_i0,c41988_g1_i0,c56386_g1_i0,c59722_g4_i0,c59610_g6_i0,c48596_g4_i0,c58020_g4_i0,c31093_g0_i2,c47224_g0_i0,c70308_g1_i1,c35542_g3_i1,c57887_g0_i0,c41126_g1_i0,c62572_g7_i0,c67553_g4_i1,c31822_g0_i0,c45374_g0_i1,c63699_g5_i1,c35665_g0_i0,c43675_g1…
GO:0065008	regulation of biological quality	biological_process	7.01e-05	0.0085194	43	664	1786	55944	c32736_g5_i0,c28625_g0_i0,c65278_g0_i0,c28625_g4_i0,c59395_g2_i0,c63455_g0_i0,c6679_g1_i0,c48655_g3_i0,c63699_g5_i1,c60774_g1_i0,c52750_g3_i0,c21848_g1_i0,c38893_g0_i1,c47224_g2_i0,c46036_g2_i0,c53318_g0_i0,c18992_g0_i0,c9813_g5_i3,c63107_g36_i0,c63275_g0_i1,c45432_g1_i0,c66160_g3_i1,c52750_g0_i0,c71717_g1_i1,c66160_g1_i1,c18331_g0_i0,c71571_g0_i0,c47224_g1_i0,c65462_g5_i0,c48596_g1_i0,c61902_g0_…
GO:0030312	external encapsulating structure	cellular_component	7.09e-05	0.0085194	20	664	644	55944	c29157_g1_i0,c58856_g2_i3,c29157_g0_i0,c29870_g4_i0,c55194_g1_i0,c63488_g1_i0,c29059_g1_i1,c29870_g5_i0,c14915_g0_i0,c23108_g0_i0,c53318_g0_i0,c45399_g1_i0,c50848_g0_i0,c58914_g0_i0,c68358_g1_i1,c62105_g0_i4,c29870_g2_i0,c29157_g2_i0,c29870_g6_i0,c38251_g0_i1
GO:0009066	aspartate family amino acid metabolic process	biological_process	8.64e-05	0.010234	21	664	620	55944	c66239_g0_i0,c50792_g1_i2,c70322_g1_i0,c66646_g3_i0,c45483_g1_i2,c66328_g2_i3,c66239_g2_i1,c66328_g1_i0,c66646_g2_i0,c49259_g0_i0,c55551_g0_i0,c66646_g0_i0,c37370_g0_i1,c70115_g0_i1,c66239_g1_i1,c41126_g0_i0,c64396_g0_i1,c41126_g1_i0,c70115_g1_i0,c70474_g0_i8,c49794_g1_i2
GO:0004351	glutamate decarboxylase activity	molecular_function	9.47e-05	0.011056	3	664	11	55944	c49259_g0_i0,c41126_g0_i0,c41126_g1_i0
GO:0006875	cellular metal ion homeostasis	biological_process	0.00010269	0.011821	10	664	188	55944	c63275_g0_i1,c59093_g1_i0,c52750_g2_i0,c52715_g1_i0,c18331_g0_i0,c65278_g0_i0,c71571_g0_i0,c53318_g0_i0,c59395_g2_i0,c59093_g0_i0
GO:0006520	cellular amino acid metabolic process	biological_process	0.00015122	0.017168	74	664	3932	55944	c43721_g0_i0,c71514_g5_i0,c47224_g2_i0,c66062_g0_i0,c49794_g1_i2,c61493_g0_i0,c51198_g1_i0,c66646_g0_i0,c57112_g0_i0,c40537_g1_i1,c48296_g2_i0,c66595_g1_i4,c45483_g1_i2,c47485_g0_i0,c71514_g2_i3,c45156_g2_i0,c32228_g0_i4,c49259_g0_i0,c54938_g3_i2,c67553_g4_i1,c14915_g0_i0,c64702_g0_i0,c51714_g0_i1,c46546_g0_i0,c41126_g1_i0,c47224_g0_i0,c70308_g1_i1,c60434_g0_i0,c46447_g7_i0,c36420_g4_i2,c70115_g0…
GO:0009646	response to absence of light	biological_process	0.00016649	0.018646	3	664	9	55944	c66646_g3_i0,c66646_g0_i0,c66646_g2_i0
GO:0000051	obsolete urea cycle intermediate metabolic process	biological_process	0.0002201	0.024322	5	664	43	55944	c43527_g3_i1,c66595_g0_i0,c43527_g2_i0,c66595_g1_i4,c43527_g0_i0
GO:0019842	vitamin binding	molecular_function	0.00023653	0.0249	15	664	380	55944	c37666_g0_i0,c57571_g0_i0,c58804_g0_i2,c41126_g0_i0,c37370_g0_i1,c59984_g1_i2,c60901_g1_i1,c25955_g0_i0,c57595_g0_i2,c49259_g0_i0,c48588_g0_i0,c54184_g4_i1,c48588_g1_i0,c41126_g1_i0,c62248_g0_i0
GO:0016491	oxidoreductase activity	molecular_function	0.00024347	0.0249	90	664	5102	55944	c63455_g1_i0,c69474_g1_i5,c40650_g1_i2,c16731_g0_i0,c56973_g1_i1,c47994_g0_i1,c47224_g1_i0,c48596_g3_i3,c36106_g2_i0,c48596_g5_i0,c59976_g0_i0,c25286_g0_i0,c26249_g7_i0,c58856_g2_i3,c33325_g1_i0,c32448_g2_i0,c3404_g4_i1,c43527_g2_i0,c42916_g0_i0,c42571_g0_i1,c64396_g0_i1,c42604_g3_i0,c61272_g0_i0,c61532_g0_i0,c57959_g0_i0,c58011_g0_i0,c53067_g0_i0,c43527_g3_i1,c48596_g0_i0,c64838_g1_i0,c54549_g0_…
GO:0015696	ammonium transport	biological_process	0.00025421	0.0249	4	664	27	55944	c22495_g0_i0,c52274_g0_i1,c47215_g0_i0,c9533_g3_i2
GO:0047652	allantoate deiminase activity	molecular_function	0.0002551	0.0249	2	664	3	55944	c21198_g13_i0,c43555_g2_i1
GO:0030002	cellular anion homeostasis	biological_process	0.00025837	0.0249	3	664	11	55944	c9813_g5_i3,c66160_g1_i1,c66160_g3_i1
GO:0030320	cellular monovalent inorganic anion homeostasis	biological_process	0.00025837	0.0249	3	664	11	55944	c66160_g1_i1,c9813_g5_i3,c66160_g3_i1
GO:0030643	cellular phosphate ion homeostasis	biological_process	0.00025837	0.0249	3	664	11	55944	c66160_g1_i1,c9813_g5_i3,c66160_g3_i1
GO:0046475	glycerophospholipid catabolic process	biological_process	0.00025837	0.0249	3	664	11	55944	c66160_g3_i1,c9813_g5_i3,c66160_g1_i1
GO:0046503	glycerolipid catabolic process	biological_process	0.00025837	0.0249	3	664	11	55944	c66160_g1_i1,c9813_g5_i3,c66160_g3_i1
GO:0072501	cellular divalent inorganic anion homeostasis	biological_process	0.00025837	0.0249	3	664	11	55944	c66160_g3_i1,c66160_g1_i1,c9813_g5_i3
GO:0072502	cellular trivalent inorganic anion homeostasis	biological_process	0.00025837	0.0249	3	664	11	55944	c66160_g1_i1,c9813_g5_i3,c66160_g3_i1
GO:0006878	cellular copper ion homeostasis	biological_process	0.00028835	0.027469	2	664	2	55944	c53318_g0_i0,c65278_g0_i0
GO:0051336	regulation of hydrolase activity	biological_process	0.00029331	0.027625	13	664	338	55944	c71967_g2_i0,c29157_g0_i0,c54176_g4_i0,c41981_g0_i0,c71967_g0_i0,c71967_g1_i0,c65462_g5_i0,c54176_g2_i0,c67476_g3_i1,c29157_g2_i0,c54176_g0_i0,c54176_g5_i0,c54176_g1_i0
GO:0008889	glycerophosphodiester phosphodiesterase activity	molecular_function	0.00029882	0.027827	4	664	27	55944	c31822_g0_i0,c9813_g5_i3,c66160_g1_i1,c66160_g3_i1
GO:0019752	carboxylic acid metabolic process	biological_process	0.00030298	0.027901	95	664	5490	55944	c64396_g0_i1,c23794_g3_i0,c55170_g3_i1,c70474_g0_i8,c21787_g0_i0,c33325_g1_i0,c55551_g0_i0,c43527_g2_i0,c57068_g0_i0,c18950_g2_i0,c56973_g1_i1,c47224_g1_i0,c17579_g0_i0,c66328_g2_i3,c57399_g0_i0,c60901_g1_i1,c67171_g0_i1,c66239_g0_i0,c61463_g5_i1,c70115_g1_i0,c64408_g0_i0,c71326_g0_i0,c61899_g2_i0,c51714_g1_i0,c51974_g0_i0,c34697_g1_i1,c37370_g0_i1,c23198_g0_i0,c41126_g0_i0,c43527_g0_i0,c55841_g1…
GO:0043436	oxoacid metabolic process	biological_process	0.00032186	0.029314	96	664	5563	55944	c31441_g0_i0,c54938_g3_i2,c14915_g0_i0,c48655_g3_i0,c67553_g4_i1,c71514_g2_i3,c47485_g0_i0,c45483_g1_i2,c49259_g0_i0,c32228_g0_i4,c45156_g2_i0,c40537_g1_i1,c57112_g0_i0,c66646_g0_i0,c66595_g1_i4,c48296_g2_i0,c71514_g5_i0,c43721_g0_i0,c7113_g1_i0,c51198_g1_i0,c49794_g1_i2,c61493_g0_i0,c66062_g0_i0,c47224_g2_i0,c38736_g0_i1,c40250_g0_i0,c47582_g0_i1,c18386_g0_i0,c48596_g1_i0,c65462_g5_i0,c66239_g2_…
GO:0015112	nitrate transmembrane transporter activity	molecular_function	0.00033648	0.030313	2	664	2	55944	c18666_g4_i0,c18666_g3_i1
GO:0006082	organic acid metabolic process	biological_process	0.00034576	0.030814	96	664	5574	55944	c60434_g0_i0,c59722_g4_i0,c59610_g6_i0,c46447_g7_i0,c66239_g1_i1,c54938_g4_i1,c57414_g2_i0,c36420_g4_i2,c42577_g1_i0,c70115_g0_i1,c46546_g0_i0,c56973_g0_i0,c64702_g0_i0,c51714_g0_i1,c57887_g0_i0,c41126_g1_i0,c70308_g1_i1,c47224_g0_i0,c40250_g0_i0,c47582_g0_i1,c38736_g0_i1,c18386_g0_i0,c66595_g0_i0,c66239_g2_i1,c68224_g1_i3,c48596_g1_i0,c65462_g5_i0,c66328_g1_i0,c66646_g0_i0,c57112_g0_i0,c40537_g1…
GO:0046394	carboxylic acid biosynthetic process	biological_process	0.00042099	0.037119	34	664	1424	55944	c48655_g3_i0,c67553_g4_i1,c70322_g1_i0,c14915_g0_i0,c43527_g3_i1,c55170_g2_i0,c45156_g2_i0,c66646_g2_i0,c45483_g1_i2,c66646_g3_i0,c71514_g2_i3,c66595_g1_i4,c43527_g0_i0,c37370_g0_i1,c66646_g0_i0,c51974_g0_i0,c47224_g2_i0,c66062_g0_i0,c49794_g1_i2,c7113_g1_i0,c71514_g5_i0,c66239_g0_i0,c68224_g1_i3,c66595_g0_i0,c66239_g2_i1,c47224_g1_i0,c56973_g1_i1,c66239_g1_i1,c43527_g2_i0,c33325_g1_i0,c47224_g0_…
GO:0016053	organic acid biosynthetic process	biological_process	0.00042885	0.037414	34	664	1425	55944	c66646_g2_i0,c55170_g2_i0,c45156_g2_i0,c66646_g3_i0,c45483_g1_i2,c71514_g2_i3,c48655_g3_i0,c67553_g4_i1,c14915_g0_i0,c70322_g1_i0,c43527_g3_i1,c47224_g2_i0,c66062_g0_i0,c49794_g1_i2,c71514_g5_i0,c7113_g1_i0,c66595_g1_i4,c43527_g0_i0,c37370_g0_i1,c66646_g0_i0,c51974_g0_i0,c66239_g2_i1,c66595_g0_i0,c68224_g1_i3,c56973_g1_i1,c47224_g1_i0,c66239_g0_i0,c55170_g3_i1,c47224_g0_i0,c56973_g0_i0,c64702_g0_…
GO:0031324	negative regulation of cellular metabolic process	biological_process	0.00045565	0.038932	15	664	442	55944	c71967_g0_i0,c21835_g0_i0,c71967_g1_i0,c65462_g5_i0,c54176_g2_i0,c29157_g0_i0,c64137_g0_i2,c71967_g2_i0,c54176_g4_i0,c41981_g0_i0,c54176_g0_i0,c29157_g2_i0,c54176_g5_i0,c54176_g1_i0,c67476_g3_i1
GO:0030003	cellular cation homeostasis	biological_process	0.00045565	0.038932	10	664	222	55944	c52715_g1_i0,c18331_g0_i0,c65278_g0_i0,c59395_g2_i0,c71571_g0_i0,c53318_g0_i0,c59093_g0_i0,c63275_g0_i1,c59093_g1_i0,c52750_g2_i0
GO:0055080	cation homeostasis	biological_process	0.0004666	0.039461	13	664	339	55944	c59093_g1_i0,c45432_g1_i0,c63275_g0_i1,c63107_g36_i0,c52750_g2_i0,c59395_g2_i0,c53318_g0_i0,c71571_g0_i0,c52715_g1_i0,c18331_g0_i0,c65278_g0_i0,c71717_g1_i1,c59093_g0_i0
GO:0034220	ion transmembrane transport	biological_process	0.00055485	0.046451	31	664	1326	55944	c52695_g2_i2,c64538_g0_i0,c71717_g1_i1,c50029_g1_i0,c15603_g2_i1,c65278_g0_i0,c67814_g2_i1,c71584_g0_i2,c34180_g0_i1,c39614_g0_i2,c68551_g1_i3,c22495_g0_i0,c60083_g2_i0,c9533_g3_i2,c58280_g0_i1,c65709_g0_i3,c52750_g3_i0,c54854_g0_i0,c46036_g2_i0,c65510_g0_i0,c10095_g1_i0,c39614_g1_i0,c63891_g0_i3,c63944_g0_i2,c60220_g1_i0,c45432_g1_i0,c52750_g0_i0,c55331_g1_i0,c65709_g1_i0,c67814_g1_i0,c49722_g0_…
GO:0004067	asparaginase activity	molecular_function	0.00059721	0.049497	2	664	3	55944	c70115_g1_i0,c70115_g0_i1
GO:0098609	cell-cell adhesion	biological_process	0.00060584	0.049715	4	664	31	55944	c61053_g0_i0,c71068_g3_i1,c71068_g2_i1,c71068_g0_i1
GO:0008643	carbohydrate transport	biological_process	0.00062179	0.050523	13	664	352	55944	c49212_g0_i0,c46036_g2_i0,c28625_g4_i0,c28625_g0_i0,c68358_g1_i1,c40152_g1_i0,c42414_g3_i1,c37551_g1_i0,c68358_g0_i1,c40152_g0_i0,c31398_g0_i0,c52750_g3_i0,c52750_g0_i0
GO:0055062	phosphate ion homeostasis	biological_process	0.00064633	0.050536	3	664	14	55944	c66160_g1_i1,c9813_g5_i3,c66160_g3_i1
GO:0055083	monovalent inorganic anion homeostasis	biological_process	0.00064633	0.050536	3	664	14	55944	c66160_g3_i1,c9813_g5_i3,c66160_g1_i1
GO:0072505	divalent inorganic anion homeostasis	biological_process	0.00064633	0.050536	3	664	14	55944	c66160_g3_i1,c66160_g1_i1,c9813_g5_i3
GO:0072506	trivalent inorganic anion homeostasis	biological_process	0.00064633	0.050536	3	664	14	55944	c66160_g3_i1,c66160_g1_i1,c9813_g5_i3
GO:0071944	cell periphery	cellular_component	0.00067609	0.052368	63	664	3412	55944	c70061_g0_i0,c29157_g2_i0,c60220_g1_i0,c29870_g2_i0,c18950_g2_i0,c62105_g0_i4,c58914_g0_i0,c39614_g1_i0,c21139_g0_i0,c70308_g1_i1,c10095_g1_i0,c66664_g0_i2,c65709_g0_i3,c9533_g3_i2,c55194_g1_i0,c54854_g0_i0,c40914_g1_i0,c61902_g0_i1,c29059_g1_i1,c22495_g0_i0,c68105_g1_i0,c40565_g0_i1,c15603_g2_i1,c39614_g0_i2,c29870_g4_i0,c11944_g1_i0,c71717_g1_i1,c58856_g2_i3,c34697_g1_i1,c57112_g0_i0,c52750_g0_…
GO:0048046	apoplast	cellular_component	0.00069348	0.053219	7	664	146	55944	c63488_g1_i0,c29870_g5_i0,c29870_g6_i0,c29870_g4_i0,c50848_g0_i0,c65079_g0_i0,c29870_g2_i0
GO:0008519	ammonium transmembrane transporter activity	molecular_function	0.00072108	0.054828	4	664	37	55944	c22495_g0_i0,c52274_g0_i1,c47215_g0_i0,c9533_g3_i2
GO:0044283	small molecule biosynthetic process	biological_process	0.00075681	0.057023	45	664	2129	55944	c56973_g0_i0,c57887_g0_i0,c64702_g0_i0,c55170_g3_i1,c47224_g0_i0,c33325_g1_i0,c59722_g4_i0,c48459_g0_i0,c43527_g2_i0,c66239_g1_i1,c18950_g2_i0,c56973_g1_i1,c47224_g1_i0,c66239_g2_i1,c66595_g0_i0,c68224_g1_i3,c26249_g7_i0,c43269_g0_i2,c71157_g1_i0,c66239_g0_i0,c47582_g0_i1,c33475_g0_i0,c71514_g5_i0,c7113_g1_i0,c49794_g1_i2,c47224_g2_i0,c66062_g0_i0,c51974_g0_i0,c66646_g0_i0,c37370_g0_i1,c43527_g0_…
GO:0004665	prephenate dehydrogenase (NADP+) activity	molecular_function	0.00077686	0.057487	3	664	15	55944	c47224_g2_i0,c47224_g0_i0,c47224_g1_i0
GO:0008977	prephenate dehydrogenase (NAD+) activity	molecular_function	0.00077686	0.057487	3	664	15	55944	c47224_g1_i0,c47224_g2_i0,c47224_g0_i0
GO:1905039	carboxylic acid transmembrane transport	biological_process	0.00081367	0.059678	10	664	276	55944	c50029_g1_i0,c64538_g0_i0,c10095_g1_i0,c15603_g2_i1,c67814_g2_i1,c63944_g0_i2,c68551_g1_i3,c54854_g0_i0,c67814_g1_i0,c58280_g0_i1
GO:0006865	amino acid transport	biological_process	0.00083239	0.060517	10	664	269	55944	c67814_g2_i1,c15603_g2_i1,c50029_g1_i0,c10095_g1_i0,c38152_g0_i0,c67814_g1_i0,c54854_g0_i0,c58280_g0_i1,c68551_g1_i3,c63944_g0_i2
GO:1903825	organic acid transmembrane transport	biological_process	0.00084172	0.060662	10	664	277	55944	c10095_g1_i0,c64538_g0_i0,c50029_g1_i0,c67814_g2_i1,c15603_g2_i1,c68551_g1_i3,c63944_g0_i2,c58280_g0_i1,c54854_g0_i0,c67814_g1_i0
GO:0044281	small molecule metabolic process	biological_process	0.00098372	0.070285	131	664	8205	55944	c68224_g1_i3,c66239_g2_i1,c48596_g1_i0,c71157_g1_i0,c43269_g0_i2,c40565_g0_i1,c57887_g0_i0,c41126_g1_i0,c47224_g0_i0,c70308_g1_i1,c59722_g4_i0,c59610_g6_i0,c36420_g4_i2,c67476_g3_i1,c45483_g1_i2,c45156_g2_i0,c42571_g2_i0,c54938_g3_i2,c31822_g0_i0,c67553_g4_i1,c71514_g5_i0,c61493_g0_i0,c66646_g0_i0,c40537_g1_i1,c66595_g1_i4,c48296_g2_i0,c66961_g1_i7,c57399_g0_i0,c17579_g0_i0,c66328_g2_i3,c30497_g0…
GO:0051172	negative regulation of nitrogen compound metabolic process	biological_process	0.0009925	0.070306	14	664	430	55944	c41981_g0_i0,c54176_g4_i0,c29157_g0_i0,c71967_g2_i0,c71967_g1_i0,c54176_g2_i0,c65462_g5_i0,c71967_g0_i0,c21835_g0_i0,c67476_g3_i1,c54176_g5_i0,c54176_g1_i0,c29157_g2_i0,c54176_g0_i0
GO:0003333	amino acid transmembrane transport	biological_process	0.0010327	0.072535	9	664	241	55944	c15603_g2_i1,c67814_g2_i1,c50029_g1_i0,c10095_g1_i0,c54854_g0_i0,c67814_g1_i0,c58280_g0_i1,c63944_g0_i2,c68551_g1_i3
GO:0016597	amino acid binding	molecular_function	0.0011357	0.078922	8	664	150	55944	c65117_g1_i0,c28734_g2_i3,c9259_g1_i0,c39140_g0_i0,c64396_g0_i1,c49794_g1_i2,c64114_g0_i9,c66866_g3_i9
GO:0016620	oxidoreductase activity, acting on the aldehyde or oxo group of donors, NAD or NADP as acceptor	molecular_function	0.0011427	0.078922	8	664	160	55944	c43527_g2_i0,c66595_g1_i4,c43527_g0_i0,c47651_g0_i0,c43527_g3_i1,c58011_g0_i0,c70115_g1_i0,c66595_g0_i0
GO:0055114	oxidation-reduction process	biological_process	0.0011977	0.082039	91	664	5433	55944	c63455_g1_i0,c40650_g1_i2,c69474_g1_i5,c16731_g0_i0,c47224_g1_i0,c47994_g0_i1,c56973_g1_i1,c25286_g0_i0,c58856_g2_i3,c59976_g0_i0,c26249_g7_i0,c48596_g5_i0,c36106_g2_i0,c48596_g3_i3,c33325_g1_i0,c32448_g2_i0,c3404_g4_i1,c42916_g0_i0,c43527_g2_i0,c64396_g0_i1,c61272_g0_i0,c57959_g0_i0,c61532_g0_i0,c58011_g0_i0,c43527_g3_i1,c53067_g0_i0,c64838_g1_i0,c48596_g0_i0,c54549_g0_i0,c63717_g0_i1,c71680_g0_…
GO:0022891	substrate-specific transmembrane transporter activity	molecular_function	0.0012854	0.087273	52	664	2698	55944	c39614_g1_i0,c40152_g1_i0,c10095_g1_i0,c49212_g0_i0,c60220_g1_i0,c36336_g0_i1,c52274_g0_i1,c15603_g2_i1,c34180_g0_i1,c71584_g0_i2,c39614_g0_i2,c71571_g0_i0,c33372_g0_i0,c52695_g2_i2,c38152_g0_i0,c70833_g2_i6,c71717_g1_i1,c65709_g0_i3,c9533_g3_i2,c54854_g0_i0,c40152_g0_i0,c69353_g0_i7,c68551_g1_i3,c42414_g3_i1,c40565_g0_i1,c51451_g0_i0,c22495_g0_i0,c68358_g1_i1,c47215_g0_i0,c63891_g0_i3,c30826_g2_…
GO:0016879	ligase activity, forming carbon-nitrogen bonds	molecular_function	0.0012952	0.087273	11	664	281	55944	c51974_g0_i0,c66646_g0_i0,c59610_g6_i0,c66239_g0_i0,c66239_g1_i1,c70115_g1_i0,c66239_g2_i1,c68224_g1_i3,c66646_g3_i0,c45483_g1_i2,c66646_g2_i0
GO:0044425	membrane part	cellular_component	0.0014453	0.096603	197	664	13176	55944	c56894_g0_i0,c50425_g0_i1,c30826_g3_i0,c26888_g0_i3,c55170_g2_i0,c60774_g0_i0,c64838_g1_i0,c58280_g0_i1,c71068_g2_i1,c25033_g0_i0,c60716_g2_i1,c68544_g5_i0,c53489_g2_i1,c64465_g0_i1,c57422_g4_i2,c46036_g2_i0,c65709_g1_i0,c68358_g0_i1,c55436_g0_i2,c23198_g0_i0,c52750_g0_i0,c34697_g1_i1,c71068_g3_i1,c69849_g0_i3,c39614_g0_i2,c71571_g0_i0,c16731_g0_i0,c42414_g0_i0,c58856_g2_i3,c66217_g0_i1,c54854_g0…
GO:0004185	serine-type carboxypeptidase activity	molecular_function	0.0014853	0.098483	8	664	191	55944	c67560_g3_i0,c17399_g2_i0,c53318_g4_i1,c17399_g9_i0,c64766_g0_i0,c53318_g0_i0,c17399_g10_i0,c574_g1_i0
GO:0055081	anion homeostasis	biological_process	0.0016695	0.10981	3	664	20	55944	c66160_g3_i1,c66160_g1_i1,c9813_g5_i3
GO:0098656	anion transmembrane transport	biological_process	0.0017261	0.11264	12	664	386	55944	c68551_g1_i3,c63944_g0_i2,c54854_g0_i0,c67814_g1_i0,c58280_g0_i1,c50029_g1_i0,c10095_g1_i0,c64538_g0_i0,c71584_g0_i2,c34180_g0_i1,c67814_g2_i1,c15603_g2_i1
GO:0006145	purine nucleobase catabolic process	biological_process	0.001925	0.12464	3	664	20	55944	c43555_g2_i1,c21198_g13_i0,c66961_g1_i7
GO:0044262	cellular carbohydrate metabolic process	biological_process	0.002063	0.13254	26	664	1107	55944	c27722_g1_i1,c66160_g1_i1,c29870_g4_i0,c30272_g0_i0,c30497_g0_i1,c63488_g1_i0,c34177_g2_i0,c69634_g0_i0,c29870_g5_i0,c35665_g0_i0,c31822_g0_i0,c63598_g0_i0,c47582_g0_i1,c21139_g0_i0,c57530_g0_i0,c50848_g0_i0,c57887_g0_i0,c33500_g0_i0,c29870_g6_i0,c18950_g2_i0,c38251_g0_i1,c35723_g0_i0,c9813_g5_i3,c71884_g0_i4,c29870_g2_i0,c66160_g3_i1
GO:0006811	ion transport	biological_process	0.0020817	0.13269	60	664	3255	55944	c52750_g0_i0,c63275_g0_i1,c45432_g1_i0,c65709_g1_i0,c55331_g1_i0,c68358_g0_i1,c67814_g1_i0,c49722_g0_i0,c54944_g1_i1,c63107_g36_i0,c47215_g0_i0,c68358_g1_i1,c63891_g0_i3,c46036_g2_i0,c65510_g0_i0,c30826_g2_i0,c18666_g4_i0,c58280_g0_i1,c60083_g2_i0,c67729_g2_i0,c52750_g3_i0,c48655_g3_i0,c18666_g3_i1,c69438_g0_i2,c67814_g2_i1,c65278_g0_i0,c59395_g2_i0,c64538_g0_i0,c30826_g3_i0,c50029_g1_i0,c60220_g…
GO:0016830	carbon-carbon lyase activity	molecular_function	0.0020973	0.13269	13	664	399	55944	c41126_g1_i0,c63890_g0_i0,c57887_g0_i0,c49259_g0_i0,c70474_g0_i8,c60901_g1_i1,c43269_g0_i2,c47582_g0_i1,c37370_g0_i1,c41126_g0_i0,c57068_g0_i0,c67553_g4_i1,c37666_g0_i0
GO:0031406	carboxylic acid binding	molecular_function	0.0021531	0.13417	9	664	211	55944	c64396_g0_i1,c49794_g1_i2,c64114_g0_i9,c66866_g3_i9,c28734_g2_i3,c65117_g1_i0,c58804_g0_i2,c9259_g1_i0,c39140_g0_i0
GO:0043177	organic acid binding	molecular_function	0.0021531	0.13417	9	664	211	55944	c64114_g0_i9,c66866_g3_i9,c49794_g1_i2,c64396_g0_i1,c39140_g0_i0,c58804_g0_i2,c9259_g1_i0,c28734_g2_i3,c65117_g1_i0
GO:0003824	catalytic activity	molecular_function	0.0022496	0.13914	369	664	26829	55944	c47224_g2_i0,c7113_g1_i0,c60796_g3_i0,c46447_g3_i1,c56124_g0_i0,c57112_g0_i0,c30232_g0_i0,c32228_g0_i4,c47485_g0_i0,c71034_g0_i0,c71514_g2_i3,c46231_g5_i1,c37469_g1_i0,c31441_g0_i0,c51714_g0_i1,c64702_g0_i0,c63157_g1_i0,c48431_g2_i1,c66239_g1_i1,c54938_g4_i1,c57414_g2_i0,c70115_g0_i1,c32777_g0_i0,c29870_g4_i0,c66328_g1_i0,c66160_g1_i1,c23771_g0_i0,c69705_g3_i0,c33122_g0_i0,c46870_g2_i5,c57304_g2_…
GO:0004180	carboxypeptidase activity	molecular_function	0.0025331	0.15551	8	664	206	55944	c67560_g3_i0,c17399_g2_i0,c17399_g9_i0,c64766_g0_i0,c53318_g4_i1,c53318_g0_i0,c17399_g10_i0,c574_g1_i0
GO:0022610	biological adhesion	biological_process	0.0026957	0.16428	10	664	263	55944	c32736_g5_i0,c25708_g2_i0,c50736_g0_i0,c61053_g0_i0,c28422_g0_i0,c71068_g2_i1,c71068_g0_i1,c44479_g1_i0,c57766_g2_i1,c71068_g3_i1
GO:0022892	substrate-specific transporter activity	molecular_function	0.0027414	0.16584	54	664	2909	55944	c39614_g1_i0,c40152_g1_i0,c49212_g0_i0,c10095_g1_i0,c69333_g3_i0,c60220_g1_i0,c36336_g0_i1,c52274_g0_i1,c71571_g0_i0,c39614_g0_i2,c33372_g0_i0,c15603_g2_i1,c34180_g0_i1,c71584_g0_i2,c71717_g1_i1,c52695_g2_i2,c38152_g0_i0,c70833_g2_i6,c54854_g0_i0,c40152_g0_i0,c69333_g0_i1,c65709_g0_i3,c9533_g3_i2,c42414_g3_i1,c40565_g0_i1,c22495_g0_i0,c51451_g0_i0,c68551_g1_i3,c69353_g0_i7,c63891_g0_i3,c47215_g0_…
GO:0043650	dicarboxylic acid biosynthetic process	biological_process	0.0028109	0.16882	7	664	138	55944	c43527_g0_i0,c66595_g1_i4,c43527_g2_i0,c43527_g3_i1,c71514_g5_i0,c66595_g0_i0,c71514_g2_i3
GO:0016706	oxidoreductase activity, acting on paired donors, with incorporation or reduction of molecular oxygen, 2-oxoglutarate as one donor, and incorporation of one atom each of oxygen into both donors	molecular_function	0.0029287	0.17463	5	664	68	55944	c48596_g3_i3,c48596_g5_i0,c48596_g4_i0,c48596_g0_i0,c48596_g1_i0
GO:0030479	actin cortical patch	cellular_component	0.0030109	0.17698	2	664	10	55944	c61902_g0_i1,c66664_g0_i2
GO:0061645	endocytic patch	cellular_component	0.0030109	0.17698	2	664	10	55944	c66664_g0_i2,c61902_g0_i1
GO:0016903	oxidoreductase activity, acting on the aldehyde or oxo group of donors	molecular_function	0.0030642	0.17885	9	664	226	55944	c43527_g2_i0,c66595_g1_i4,c43527_g0_i0,c47651_g0_i0,c43527_g3_i1,c58011_g0_i0,c70115_g1_i0,c61668_g0_i4,c66595_g0_i0
GO:0015144	carbohydrate transmembrane transporter activity	molecular_function	0.0032641	0.18735	9	664	248	55944	c40152_g1_i0,c68358_g1_i1,c49212_g0_i0,c46036_g2_i0,c68358_g0_i1,c40152_g0_i0,c52750_g0_i0,c52750_g3_i0,c42414_g3_i1
GO:1901476	carbohydrate transporter activity	molecular_function	0.0032641	0.18735	9	664	248	55944	c42414_g3_i1,c40152_g0_i0,c68358_g0_i1,c52750_g3_i0,c52750_g0_i0,c49212_g0_i0,c46036_g2_i0,c68358_g1_i1,c40152_g1_i0
GO:0046113	nucleobase catabolic process	biological_process	0.0032777	0.18735	3	664	24	55944	c43555_g2_i1,c21198_g13_i0,c66961_g1_i7
GO:0001871	pattern binding	molecular_function	0.0034747	0.19591	13	664	463	55944	c48296_g2_i0,c69379_g1_i1,c56647_g1_i2,c34697_g1_i1,c53067_g0_i0,c70061_g0_i0,c54999_g0_i1,c51198_g1_i0,c70308_g0_i0,c70308_g1_i1,c61053_g0_i0,c66004_g1_i1,c46546_g0_i0
GO:0030247	polysaccharide binding	molecular_function	0.0034747	0.19591	13	664	463	55944	c46546_g0_i0,c66004_g1_i1,c61053_g0_i0,c70308_g1_i1,c70308_g0_i0,c51198_g1_i0,c53067_g0_i0,c54999_g0_i1,c70061_g0_i0,c34697_g1_i1,c56647_g1_i2,c69379_g1_i1,c48296_g2_i0
GO:0006857	oligopeptide transport	biological_process	0.003614	0.20239	3	664	29	55944	c45441_g1_i0,c45441_g3_i1,c22043_g0_i0
GO:0006820	anion transport	biological_process	0.0037808	0.2103	18	664	724	55944	c63107_g36_i0,c63944_g0_i2,c54944_g1_i1,c49722_g0_i0,c67814_g1_i0,c18666_g4_i0,c10095_g1_i0,c18666_g3_i1,c68551_g1_i3,c54854_g0_i0,c58280_g0_i1,c50029_g1_i0,c38152_g0_i0,c64538_g0_i0,c15603_g2_i1,c71584_g0_i2,c67814_g2_i1,c34180_g0_i1
GO:0006480	N-terminal protein amino acid methylation	biological_process	0.0038725	0.21397	3	664	21	55944	c66328_g1_i0,c50792_g1_i2,c66328_g2_i3
GO:0015292	uniporter activity	molecular_function	0.0042014	0.22922	2	664	10	55944	c26541_g2_i1,c26541_g0_i0
GO:0006650	glycerophospholipid metabolic process	biological_process	0.0042039	0.22922	11	664	323	55944	c45374_g0_i1,c9813_g5_i3,c66160_g3_i1,c52239_g0_i3,c66328_g1_i0,c70474_g0_i8,c52064_g2_i1,c28125_g0_i4,c70446_g0_i1,c66160_g1_i1,c66328_g2_i3
GO:0046942	carboxylic acid transport	biological_process	0.0044301	0.23998	11	664	381	55944	c63944_g0_i2,c68551_g1_i3,c58280_g0_i1,c67814_g1_i0,c54854_g0_i0,c38152_g0_i0,c64538_g0_i0,c10095_g1_i0,c50029_g1_i0,c15603_g2_i1,c67814_g2_i1
GO:0042600	chorion	cellular_component	0.0045296	0.24225	8	664	208	55944	c29157_g2_i0,c29059_g1_i1,c23108_g0_i0,c45399_g1_i0,c58914_g0_i0,c68358_g1_i1,c29157_g1_i0,c29157_g0_i0
GO:0015849	organic acid transport	biological_process	0.0045305	0.24225	11	664	382	55944	c63944_g0_i2,c68551_g1_i3,c58280_g0_i1,c67814_g1_i0,c54854_g0_i0,c38152_g0_i0,c64538_g0_i0,c10095_g1_i0,c50029_g1_i0,c15603_g2_i1,c67814_g2_i1
GO:0005509	calcium ion binding	molecular_function	0.0046792	0.2486	22	664	975	55944	c64465_g0_i1,c51198_g1_i0,c70474_g0_i8,c70308_g1_i1,c20837_g2_i3,c61053_g0_i0,c55841_g1_i0,c60774_g3_i0,c48296_g2_i0,c69379_g1_i1,c34697_g1_i1,c57112_g0_i0,c21384_g0_i1,c70308_g0_i0,c31457_g1_i0,c69849_g0_i3,c37469_g1_i0,c44491_g0_i0,c60774_g4_i2,c60774_g1_i0,c69176_g0_i2,c60774_g0_i0
GO:0030042	actin filament depolymerization	biological_process	0.004759	0.24964	3	664	33	55944	c66664_g0_i2,c61902_g0_i1,c71114_g0_i0
GO:0051261	protein depolymerization	biological_process	0.004759	0.24964	3	664	33	55944	c61902_g0_i1,c66664_g0_i2,c71114_g0_i0
GO:0034219	carbohydrate transmembrane transport	biological_process	0.0048597	0.25331	6	664	133	55944	c40152_g1_i0,c68358_g1_i1,c68358_g0_i1,c40152_g0_i0,c49212_g0_i0,c42414_g3_i1
GO:0022857	transmembrane transporter activity	molecular_function	0.0050258	0.26034	60	664	3402	55944	c68358_g1_i1,c47215_g0_i0,c63891_g0_i3,c46036_g2_i0,c65510_g0_i0,c20837_g2_i3,c30826_g2_i0,c18666_g4_i0,c52750_g0_i0,c63275_g0_i1,c45432_g1_i0,c55436_g0_i2,c49722_g0_i0,c65709_g1_i0,c55331_g1_i0,c68358_g0_i1,c54944_g1_i1,c26541_g2_i1,c63107_g36_i0,c69438_g0_i2,c65278_g0_i0,c64538_g0_i0,c30826_g3_i0,c60083_g2_i0,c31398_g0_i0,c58280_g0_i1,c52750_g3_i0,c26541_g0_i0,c18666_g3_i1,c40152_g1_i0,c39614_g…
GO:0044763	single-organism cellular process	biological_process	0.0050844	0.26173	211	664	14335	55944	c66646_g0_i0,c40537_g1_i1,c52595_g0_i1,c64522_g0_i0,c48296_g2_i0,c66595_g1_i4,c57571_g0_i0,c66961_g1_i7,c71514_g5_i0,c57530_g0_i0,c61493_g0_i0,c54938_g3_i2,c46462_g1_i3,c45374_g0_i1,c67553_g4_i1,c31822_g0_i0,c43675_g1_i0,c35665_g0_i0,c41699_g0_i0,c63699_g5_i1,c45483_g1_i2,c30272_g0_i0,c42571_g2_i0,c45156_g2_i0,c59722_g4_i0,c59610_g6_i0,c69333_g3_i0,c36420_g4_i2,c67476_g3_i1,c41988_g1_i0,c57887_g0…
GO:0009611	response to wounding	biological_process	0.0052966	0.27098	9	664	236	55944	c54176_g4_i0,c32736_g5_i0,c41981_g0_i0,c54176_g2_i0,c65462_g5_i0,c59610_g6_i0,c54176_g0_i0,c54176_g5_i0,c54176_g1_i0
GO:0000234	phosphoethanolamine N-methyltransferase activity	molecular_function	0.0056915	0.28763	2	664	9	55944	c66328_g1_i0,c66328_g2_i3
GO:0006656	phosphatidylcholine biosynthetic process	biological_process	0.0056915	0.28763	2	664	9	55944	c66328_g2_i3,c66328_g1_i0
GO:0005618	cell wall	cellular_component	0.005836	0.29315	11	664	413	55944	c62105_g0_i4,c50848_g0_i0,c29870_g4_i0,c58856_g2_i3,c29870_g2_i0,c55194_g1_i0,c38251_g0_i1,c29870_g6_i0,c29870_g5_i0,c14915_g0_i0,c63488_g1_i0
GO:0004553	hydrolase activity, hydrolyzing O-glycosyl compounds	molecular_function	0.0059105	0.2951	24	664	1100	55944	c18666_g4_i0,c66976_g0_i0,c50848_g0_i0,c25033_g0_i0,c68319_g0_i0,c58581_g0_i2,c29870_g6_i0,c43135_g0_i0,c56124_g0_i0,c70061_g0_i0,c54999_g0_i1,c29870_g2_i0,c71884_g0_i4,c30232_g0_i0,c29870_g4_i0,c30497_g0_i1,c66921_g5_i0,c29870_g5_i0,c35665_g0_i0,c34177_g2_i0,c63488_g1_i0,c49006_g1_i0,c69474_g1_i5,c56647_g1_i2
GO:0048523	negative regulation of cellular process	biological_process	0.005965	0.29603	19	664	774	55944	c71967_g2_i0,c64137_g0_i2,c54176_g4_i0,c66664_g0_i2,c71967_g1_i0,c71967_g0_i0,c57571_g0_i0,c67476_g3_i1,c29157_g2_i0,c41981_g0_i0,c46447_g2_i0,c29157_g0_i0,c65462_g5_i0,c54176_g2_i0,c21835_g0_i0,c61902_g0_i1,c54176_g1_i0,c54176_g5_i0,c54176_g0_i0
GO:0016798	hydrolase activity, acting on glycosyl bonds	molecular_function	0.0060265	0.29731	27	664	1293	55944	c66921_g5_i0,c29870_g5_i0,c35665_g0_i0,c34177_g2_i0,c63488_g1_i0,c49006_g1_i0,c69474_g1_i5,c56647_g1_i2,c29870_g4_i0,c58856_g2_i3,c30497_g0_i1,c29870_g6_i0,c56124_g0_i0,c43135_g0_i0,c70061_g0_i0,c29870_g2_i0,c54999_g0_i1,c30232_g0_i0,c71884_g0_i4,c38893_g0_i1,c18666_g4_i0,c66976_g0_i0,c70323_g0_i0,c50848_g0_i0,c25033_g0_i0,c58581_g0_i2,c68319_g0_i0
GO:0008509	anion transmembrane transporter activity	molecular_function	0.0064501	0.31632	13	664	493	55944	c15603_g2_i1,c71584_g0_i2,c34180_g0_i1,c64538_g0_i0,c18666_g4_i0,c38152_g0_i0,c10095_g1_i0,c49722_g0_i0,c54854_g0_i0,c58280_g0_i1,c18666_g3_i1,c63107_g36_i0,c68551_g1_i3
GO:0007155	cell adhesion	biological_process	0.0065471	0.31919	9	664	252	55944	c57766_g2_i1,c71068_g3_i1,c44479_g1_i0,c71068_g0_i1,c71068_g2_i1,c61053_g0_i0,c25708_g2_i0,c50736_g0_i0,c32736_g5_i0
GO:0016702	oxidoreductase activity, acting on single donors with incorporation of molecular oxygen, incorporation of two atoms of oxygen	molecular_function	0.0067842	0.32882	7	664	174	55944	c48141_g1_i0,c68358_g1_i1,c31093_g0_i2,c68358_g0_i1,c48141_g3_i1,c40565_g0_i1,c48141_g0_i0
GO:0006071	glycerol metabolic process	biological_process	0.0069753	0.33611	4	664	61	55944	c66160_g3_i1,c9813_g5_i3,c31822_g0_i0,c66160_g1_i1
GO:0006621	protein retention in ER lumen	biological_process	0.0073094	0.34617	2	664	12	55944	c28625_g4_i0,c28625_g0_i0
GO:0035437	maintenance of protein localization in endoplasmic reticulum	biological_process	0.0073094	0.34617	2	664	12	55944	c28625_g4_i0,c28625_g0_i0
GO:0046923	ER retention sequence binding	molecular_function	0.0073094	0.34617	2	664	12	55944	c28625_g4_i0,c28625_g0_i0
GO:0015035	protein disulfide oxidoreductase activity	molecular_function	0.0075321	0.35469	7	664	186	55944	c47224_g0_i0,c57959_g0_i0,c47224_g2_i0,c47224_g1_i0,c63455_g0_i0,c18992_g0_i0,c63455_g1_i0
GO:0005506	iron ion binding	molecular_function	0.0077453	0.36267	22	664	1028	55944	c46103_g0_i2,c48596_g0_i0,c64838_g1_i0,c48596_g5_i0,c48596_g3_i3,c33149_g0_i0,c49189_g1_i0,c56973_g1_i1,c48596_g1_i0,c33372_g0_i0,c47994_g0_i1,c71514_g2_i3,c69705_g3_i0,c3404_g4_i1,c68358_g0_i1,c48596_g4_i0,c71514_g5_i0,c56973_g0_i0,c35542_g3_i1,c52715_g1_i0,c7113_g1_i0,c68358_g1_i1
GO:0050920	regulation of chemotaxis	biological_process	0.0078284	0.36451	1	664	1	55944	c44479_g1_i0
GO:0055070	copper ion homeostasis	biological_process	0.0082368	0.37784	2	664	9	55944	c65278_g0_i0,c53318_g0_i0
GO:0016040	glutamate synthase (NADH) activity	molecular_function	0.0084135	0.37784	2	664	9	55944	c71514_g2_i3,c71514_g5_i0
GO:0045181	glutamate synthase activity, NAD(P)H as acceptor	molecular_function	0.0084135	0.37784	2	664	9	55944	c71514_g2_i3,c71514_g5_i0
GO:0000811	GINS complex	cellular_component	0.0084338	0.37784	1	664	1	55944	c49402_g1_i0
GO:1902292	cell cycle DNA replication initiation	biological_process	0.0084338	0.37784	1	664	1	55944	c49402_g1_i0
GO:1902315	nuclear cell cycle DNA replication initiation	biological_process	0.0084338	0.37784	1	664	1	55944	c49402_g1_i0
GO:1902975	mitotic DNA replication initiation	biological_process	0.0084338	0.37784	1	664	1	55944	c49402_g1_i0
GO:0019400	alditol metabolic process	biological_process	0.0087496	0.38988	4	664	66	55944	c66160_g3_i1,c9813_g5_i3,c31822_g0_i0,c66160_g1_i1
GO:0015036	disulfide oxidoreductase activity	molecular_function	0.0092009	0.40779	7	664	194	55944	c47224_g2_i0,c57959_g0_i0,c47224_g0_i0,c63455_g1_i0,c18992_g0_i0,c63455_g0_i0,c47224_g1_i0
GO:0070008	serine-type exopeptidase activity	molecular_function	0.0095559	0.42038	8	664	247	55944	c53318_g4_i1,c17399_g9_i0,c64766_g0_i0,c574_g1_i0,c53318_g0_i0,c17399_g10_i0,c17399_g2_i0,c67560_g3_i0
GO:0006066	alcohol metabolic process	biological_process	0.0095864	0.42038	8	664	241	55944	c57887_g0_i0,c48596_g1_i0,c66160_g1_i1,c47582_g0_i1,c66160_g3_i1,c18950_g2_i0,c31822_g0_i0,c9813_g5_i3
GO:0072595	maintenance of protein localization in organelle	biological_process	0.0096739	0.42198	2	664	13	55944	c28625_g0_i0,c28625_g4_i0
GO:0005975	carbohydrate metabolic process	biological_process	0.010271	0.43536	52	664	2992	55944	c58581_g0_i2,c21139_g0_i0,c57887_g0_i0,c33500_g0_i0,c42604_g3_i0,c71884_g0_i4,c29870_g2_i0,c70061_g0_i0,c59722_g4_i0,c43135_g0_i0,c18950_g2_i0,c66328_g2_i3,c30497_g0_i1,c66160_g1_i1,c27722_g1_i1,c36106_g2_i0,c66328_g1_i0,c29870_g4_i0,c67171_g0_i1,c69474_g1_i5,c47582_g0_i1,c49006_g1_i0,c34177_g2_i0,c68995_g2_i0,c71326_g0_i0,c68319_g0_i0,c25033_g0_i0,c57530_g0_i0,c50848_g0_i0,c66976_g0_i0,c18666_g4…
GO:0005372	water transmembrane transporter activity	molecular_function	0.010453	0.43536	3	664	37	55944	c46036_g2_i0,c52750_g3_i0,c52750_g0_i0
GO:0006833	water transport	biological_process	0.010453	0.43536	3	664	37	55944	c46036_g2_i0,c52750_g3_i0,c52750_g0_i0
GO:0009992	cellular water homeostasis	biological_process	0.010453	0.43536	3	664	37	55944	c46036_g2_i0,c52750_g3_i0,c52750_g0_i0
GO:0015168	glycerol transmembrane transporter activity	molecular_function	0.010453	0.43536	3	664	37	55944	c52750_g0_i0,c52750_g3_i0,c46036_g2_i0
GO:0015250	water channel activity	molecular_function	0.010453	0.43536	3	664	37	55944	c46036_g2_i0,c52750_g0_i0,c52750_g3_i0
GO:0015254	glycerol channel activity	molecular_function	0.010453	0.43536	3	664	37	55944	c46036_g2_i0,c52750_g3_i0,c52750_g0_i0
GO:0015793	glycerol transport	biological_process	0.010453	0.43536	3	664	37	55944	c52750_g0_i0,c52750_g3_i0,c46036_g2_i0
GO:0042044	fluid transport	biological_process	0.010453	0.43536	3	664	37	55944	c52750_g0_i0,c52750_g3_i0,c46036_g2_i0
GO:0019751	polyol metabolic process	biological_process	0.010535	0.43634	7	664	199	55944	c57887_g0_i0,c47582_g0_i1,c66160_g3_i1,c66160_g1_i1,c18950_g2_i0,c31822_g0_i0,c9813_g5_i3
GO:0030234	enzyme regulator activity	molecular_function	0.010591	0.43634	21	664	968	55944	c63592_g2_i1,c28734_g2_i3,c29157_g2_i0,c38251_g0_i1,c67476_g3_i1,c71967_g1_i0,c71967_g0_i0,c48588_g1_i0,c71967_g2_i0,c18195_g0_i1,c54176_g4_i0,c69474_g1_i5,c54176_g5_i0,c63592_g3_i1,c54176_g1_i0,c54176_g0_i0,c65462_g5_i0,c54176_g2_i0,c29157_g1_i0,c41981_g0_i0,c29157_g0_i0
GO:0051016	barbed-end actin filament capping	biological_process	0.010668	0.43634	2	664	15	55944	c66664_g0_i2,c61902_g0_i1
GO:0015706	nitrate transport	biological_process	0.010687	0.43634	2	664	10	55944	c18666_g4_i0,c18666_g3_i1
GO:0009069	serine family amino acid metabolic process	biological_process	0.010852	0.44088	39	664	2260	55944	c70308_g1_i1,c70474_g0_i8,c64396_g0_i1,c46546_g0_i0,c51714_g0_i1,c57414_g2_i0,c54938_g4_i1,c36420_g4_i2,c60434_g0_i0,c21787_g0_i0,c55551_g0_i0,c17579_g0_i0,c57399_g0_i0,c65462_g5_i0,c61463_g5_i1,c18386_g0_i0,c40250_g0_i0,c38736_g0_i1,c51714_g1_i0,c51198_g1_i0,c61899_g2_i0,c49794_g1_i2,c43721_g0_i0,c64408_g0_i0,c48296_g2_i0,c55841_g1_i0,c57112_g0_i0,c37370_g0_i1,c34697_g1_i1,c23198_g0_i0,c40537_g1…
GO:0010276	phytol kinase activity	molecular_function	0.011236	0.44315	1	664	1	55944	c33475_g0_i0
GO:0072488	ammonium transmembrane transport	biological_process	0.011433	0.44315	2	664	16	55944	c22495_g0_i0,c9533_g3_i2
GO:0050790	regulation of catalytic activity	biological_process	0.011496	0.44315	16	664	689	55944	c71967_g2_i0,c18195_g0_i1,c54176_g4_i0,c71967_g0_i0,c71967_g1_i0,c62572_g7_i0,c38251_g0_i1,c67476_g3_i1,c29157_g2_i0,c29157_g0_i0,c41981_g0_i0,c65462_g5_i0,c54176_g2_i0,c54176_g0_i0,c54176_g5_i0,c54176_g1_i0
GO:0030104	water homeostasis	biological_process	0.011623	0.44315	3	664	38	55944	c46036_g2_i0,c52750_g3_i0,c52750_g0_i0
GO:0006884	cell volume homeostasis	biological_process	0.011861	0.44315	3	664	39	55944	c52750_g3_i0,c52750_g0_i0,c46036_g2_i0
GO:0016831	carboxy-lyase activity	molecular_function	0.01191	0.44315	9	664	289	55944	c37666_g0_i0,c67553_g4_i1,c57068_g0_i0,c41126_g0_i0,c37370_g0_i1,c60901_g1_i1,c70474_g0_i8,c49259_g0_i0,c41126_g1_i0
GO:0009892	negative regulation of metabolic process	biological_process	0.011941	0.44315	15	664	603	55944	c54176_g0_i0,c29157_g2_i0,c54176_g5_i0,c54176_g1_i0,c67476_g3_i1,c71967_g0_i0,c21835_g0_i0,c71967_g1_i0,c54176_g2_i0,c65462_g5_i0,c29157_g0_i0,c71967_g2_i0,c64137_g0_i2,c54176_g4_i0,c41981_g0_i0
GO:0005350	pyrimidine nucleobase transmembrane transporter activity	molecular_function	0.012005	0.44315	1	664	1	55944	c49722_g0_i0
GO:0015207	adenine transmembrane transporter activity	molecular_function	0.012005	0.44315	1	664	1	55944	c49722_g0_i0
GO:0015208	guanine transmembrane transporter activity	molecular_function	0.012005	0.44315	1	664	1	55944	c49722_g0_i0
GO:0015210	uracil transmembrane transporter activity	molecular_function	0.012005	0.44315	1	664	1	55944	c49722_g0_i0
GO:0015855	pyrimidine nucleobase transport	biological_process	0.012005	0.44315	1	664	1	55944	c49722_g0_i0
GO:0015857	uracil transport	biological_process	0.012005	0.44315	1	664	1	55944	c49722_g0_i0
GO:0035344	hypoxanthine transport	biological_process	0.012005	0.44315	1	664	1	55944	c49722_g0_i0
GO:0098702	adenine import across plasma membrane	biological_process	0.012005	0.44315	1	664	1	55944	c49722_g0_i0
GO:0098710	guanine import across plasma membrane	biological_process	0.012005	0.44315	1	664	1	55944	c49722_g0_i0
GO:0098721	uracil import across plasma membrane	biological_process	0.012005	0.44315	1	664	1	55944	c49722_g0_i0
GO:1903716	guanine transmembrane transport	biological_process	0.012005	0.44315	1	664	1	55944	c49722_g0_i0
GO:1903791	uracil transmembrane transport	biological_process	0.012005	0.44315	1	664	1	55944	c49722_g0_i0
GO:1904082	pyrimidine nucleobase transmembrane transport	biological_process	0.012005	0.44315	1	664	1	55944	c49722_g0_i0
GO:0015695	organic cation transport	biological_process	0.01203	0.44315	2	664	14	55944	c9533_g3_i2,c22495_g0_i0
GO:0005215	transporter activity	molecular_function	0.012418	0.45338	69	664	4179	55944	c49212_g0_i0,c22043_g0_i0,c36336_g0_i1,c52274_g0_i1,c70014_g0_i3,c45441_g3_i1,c60220_g1_i0,c58856_g2_i3,c71571_g0_i0,c39614_g0_i2,c15603_g2_i1,c71584_g0_i2,c34180_g0_i1,c42414_g3_i1,c68105_g1_i0,c69353_g0_i7,c54854_g0_i0,c69333_g0_i1,c18666_g4_i0,c65510_g0_i0,c46036_g2_i0,c65363_g1_i0,c63891_g0_i3,c47215_g0_i0,c26541_g2_i1,c65709_g1_i0,c55331_g1_i0,c49722_g0_i0,c68358_g0_i1,c55436_g0_i2,c52750_g0…
GO:0006508	proteolysis	biological_process	0.012683	0.46103	50	664	2857	55944	c54176_g0_i0,c54176_g5_i0,c46462_g1_i3,c60428_g1_i1,c54176_g1_i0,c52740_g2_i1,c8423_g7_i0,c55290_g0_i0,c29157_g0_i0,c49259_g0_i0,c55290_g1_i0,c39575_g0_i4,c67560_g3_i0,c66247_g1_i3,c50869_g0_i0,c27506_g1_i2,c49604_g2_i0,c71967_g0_i0,c574_g1_i0,c49457_g0_i1,c71967_g1_i0,c40539_g0_i1,c53318_g0_i0,c17399_g10_i0,c64766_g0_i0,c17399_g9_i0,c69265_g5_i0,c8423_g2_i0,c43555_g2_i1,c17399_g2_i0,c40049_g0_i4…
GO:0032535	regulation of cellular component size	biological_process	0.012885	0.46632	5	664	110	55944	c52750_g0_i0,c52750_g3_i0,c66664_g0_i2,c46036_g2_i0,c61902_g0_i1
GO:0015291	secondary active transmembrane transporter activity	molecular_function	0.013015	0.46898	13	664	515	55944	c70562_g1_i4,c68358_g1_i1,c71584_g0_i2,c71717_g1_i1,c38152_g0_i0,c20837_g2_i3,c68358_g0_i1,c49722_g0_i0,c45432_g1_i0,c63107_g36_i0,c26541_g2_i1,c26541_g0_i0,c54944_g1_i1
GO:0016701	oxidoreductase activity, acting on single donors with incorporation of molecular oxygen	molecular_function	0.013381	0.48009	8	664	251	55944	c48141_g3_i1,c68358_g0_i1,c31093_g0_i2,c67553_g4_i1,c40565_g0_i1,c68358_g1_i1,c48141_g1_i0,c48141_g0_i0
GO:0019676	ammonia assimilation cycle	biological_process	0.014214	0.5078	2	664	11	55944	c71514_g2_i3,c71514_g5_i0
GO:0010411	xyloglucan metabolic process	biological_process	0.014783	0.52584	3	664	61	55944	c57530_g0_i0,c50848_g0_i0,c63488_g1_i0
GO:0072523	purine-containing compound catabolic process	biological_process	0.014871	0.52673	3	664	39	55944	c43555_g2_i1,c66961_g1_i7,c21198_g13_i0
GO:0016639	oxidoreductase activity, acting on the CH-NH2 group of donors, NAD or NADP as acceptor	molecular_function	0.015047	0.53067	2	664	13	55944	c71514_g2_i3,c71514_g5_i0
GO:0008479	queuine tRNA-ribosyltransferase activity	molecular_function	0.015316	0.53788	2	664	12	55944	c45815_g1_i1,c45815_g3_i0
GO:0008361	regulation of cell size	biological_process	0.015581	0.54486	3	664	43	55944	c52750_g3_i0,c52750_g0_i0,c46036_g2_i0
GO:0016717	oxidoreductase activity, acting on paired donors, with oxidation of a pair of donors resulting in the reduction of molecular oxygen to two molecules of water	molecular_function	0.016069	0.5534	3	664	43	55944	c16731_g1_i0,c16731_g0_i0,c33325_g1_i0
GO:1901568	fatty acid derivative metabolic process	biological_process	0.016076	0.5534	2	664	17	55944	c42577_g1_i0,c58011_g0_i0
GO:0015166	polyol transmembrane transporter activity	molecular_function	0.016124	0.5534	3	664	42	55944	c46036_g2_i0,c52750_g0_i0,c52750_g3_i0
GO:0015791	polyol transport	biological_process	0.016124	0.5534	3	664	42	55944	c52750_g0_i0,c52750_g3_i0,c46036_g2_i0
GO:0016740	transferase activity	molecular_function	0.016361	0.5534	168	664	11502	55944	c48296_g2_i0,c66595_g1_i4,c57571_g0_i0,c61187_g0_i0,c52595_g0_i1,c69379_g1_i1,c40537_g1_i1,c54906_g0_i0,c38893_g0_i1,c43675_g2_i1,c32758_g0_i1,c57530_g0_i0,c40539_g0_i1,c67553_g4_i1,c69112_g1_i0,c62236_g0_i0,c43675_g1_i0,c54938_g3_i2,c46462_g1_i3,c22667_g0_i0,c42571_g2_i0,c54747_g3_i0,c21835_g0_i0,c67476_g3_i1,c36420_g4_i2,c41988_g1_i0,c14662_g0_i0,c59722_g4_i0,c48596_g4_i0,c70308_g1_i1,c63665_g3…
GO:0015711	organic anion transport	biological_process	0.016575	0.5534	11	664	442	55944	c50029_g1_i0,c38152_g0_i0,c64538_g0_i0,c10095_g1_i0,c15603_g2_i1,c67814_g2_i1,c63944_g0_i2,c68551_g1_i3,c54854_g0_i0,c67814_g1_i0,c58280_g0_i1
GO:0030834	regulation of actin filament depolymerization	biological_process	0.016594	0.5534	2	664	18	55944	c66664_g0_i2,c61902_g0_i1
GO:0030835	negative regulation of actin filament depolymerization	biological_process	0.016594	0.5534	2	664	18	55944	c61902_g0_i1,c66664_g0_i2
GO:0051693	actin filament capping	biological_process	0.016594	0.5534	2	664	18	55944	c66664_g0_i2,c61902_g0_i1
GO:1901879	regulation of protein depolymerization	biological_process	0.016594	0.5534	2	664	18	55944	c66664_g0_i2,c61902_g0_i1
GO:1901880	negative regulation of protein depolymerization	biological_process	0.016594	0.5534	2	664	18	55944	c66664_g0_i2,c61902_g0_i1
GO:0009705	plant-type vacuole membrane	cellular_component	0.016668	0.5534	3	664	37	55944	c64538_g0_i0,c18666_g4_i0,c18666_g3_i1
GO:0030151	molybdenum ion binding	molecular_function	0.016693	0.5534	3	664	46	55944	c38690_g0_i0,c48588_g1_i0,c48588_g0_i0
GO:0016892	endoribonuclease activity, producing 3'-phosphomonoesters	molecular_function	0.017161	0.56477	3	664	45	55944	c21848_g1_i0,c49495_g1_i0,c48864_g0_i4
GO:0016829	lyase activity	molecular_function	0.017172	0.56477	22	664	1073	55944	c57068_g0_i0,c41126_g0_i0,c37370_g0_i1,c60220_g1_i0,c70474_g0_i8,c64396_g0_i1,c57887_g0_i0,c63890_g0_i0,c41126_g1_i0,c45374_g0_i1,c37666_g0_i0,c67553_g4_i1,c14915_g0_i0,c2504_g1_i0,c70322_g1_i0,c66239_g0_i0,c59984_g1_i2,c47582_g0_i1,c43269_g0_i2,c60901_g1_i1,c49259_g0_i0,c67045_g4_i5
GO:0008176	tRNA (guanine-N7-)-methyltransferase activity	molecular_function	0.017271	0.56578	3	664	34	55944	c66328_g2_i3,c50792_g1_i2,c66328_g1_i0
GO:0043242	negative regulation of protein complex disassembly	biological_process	0.017559	0.57295	2	664	19	55944	c66664_g0_i2,c61902_g0_i1
GO:0006400	tRNA modification	biological_process	0.018003	0.58515	11	664	350	55944	c45815_g3_i0,c45815_g1_i1,c52595_g0_i1,c50792_g1_i2,c29157_g2_i0,c49794_g1_i2,c29157_g0_i0,c66328_g1_i0,c64137_g0_i2,c40539_g0_i1,c66328_g2_i3
GO:0015075	ion transmembrane transporter activity	molecular_function	0.018779	0.60169	42	664	2403	55944	c39614_g1_i0,c10095_g1_i0,c60220_g1_i0,c36336_g0_i1,c52274_g0_i1,c15603_g2_i1,c34180_g0_i1,c71584_g0_i2,c39614_g0_i2,c71571_g0_i0,c33372_g0_i0,c52695_g2_i2,c38152_g0_i0,c70833_g2_i6,c71717_g1_i1,c9533_g3_i2,c65709_g0_i3,c54854_g0_i0,c69353_g0_i7,c68551_g1_i3,c40565_g0_i1,c22495_g0_i0,c68358_g1_i1,c47215_g0_i0,c63891_g0_i3,c30826_g2_i0,c18666_g4_i0,c65510_g0_i0,c45432_g1_i0,c63275_g0_i1,c68358_g0_…
GO:0009415	response to water	biological_process	0.018904	0.60169	4	664	82	55944	c22684_g0_i0,c70583_g3_i1,c66889_g3_i0,c60716_g2_i1
GO:0030837	negative regulation of actin filament polymerization	biological_process	0.018948	0.60169	2	664	20	55944	c61902_g0_i1,c66664_g0_i2
GO:0031333	negative regulation of protein complex assembly	biological_process	0.018948	0.60169	2	664	20	55944	c61902_g0_i1,c66664_g0_i2
GO:0032272	negative regulation of protein polymerization	biological_process	0.018948	0.60169	2	664	20	55944	c61902_g0_i1,c66664_g0_i2
GO:1902904	negative regulation of supramolecular fiber organization	biological_process	0.018948	0.60169	2	664	20	55944	c61902_g0_i1,c66664_g0_i2
GO:0010605	negative regulation of macromolecule metabolic process	biological_process	0.01931	0.6094	14	664	585	55944	c21835_g0_i0,c71967_g0_i0,c54176_g2_i0,c65462_g5_i0,c71967_g1_i0,c54176_g4_i0,c29157_g0_i0,c71967_g2_i0,c41981_g0_i0,c54176_g0_i0,c29157_g2_i0,c54176_g1_i0,c54176_g5_i0,c67476_g3_i1
GO:0015633	zinc-transporting ATPase activity	molecular_function	0.019375	0.6094	1	664	1	55944	c65278_g0_i0
GO:0015665	alcohol transmembrane transporter activity	molecular_function	0.019411	0.6094	3	664	44	55944	c46036_g2_i0,c52750_g0_i0,c52750_g3_i0
GO:0022412	cellular process involved in reproduction in multicellular organism	biological_process	0.019997	0.62543	6	664	171	55944	c29157_g2_i0,c29157_g1_i0,c53988_g0_i1,c29059_g1_i1,c29157_g0_i0,c23108_g0_i0
GO:0090066	regulation of anatomical structure size	biological_process	0.020268	0.63116	5	664	122	55944	c46036_g2_i0,c66664_g0_i2,c61902_g0_i1,c52750_g0_i0,c52750_g3_i0
GO:0006566	threonine metabolic process	biological_process	0.020333	0.63116	5	664	120	55944	c37370_g0_i1,c64396_g0_i1,c55551_g0_i0,c49794_g1_i2,c70474_g0_i8
GO:0065009	regulation of molecular function	biological_process	0.020496	0.63384	16	664	725	55944	c38251_g0_i1,c67476_g3_i1,c29157_g2_i0,c71967_g2_i0,c54176_g4_i0,c18195_g0_i1,c71967_g1_i0,c62572_g7_i0,c71967_g0_i0,c54176_g5_i0,c54176_g1_i0,c54176_g0_i0,c41981_g0_i0,c29157_g0_i0,c54176_g2_i0,c65462_g5_i0
GO:0016894	endonuclease activity, active with either ribo- or deoxyribonucleic acids and producing 3'-phosphomonoesters	molecular_function	0.02158	0.66489	3	664	48	55944	c21848_g1_i0,c49495_g1_i0,c48864_g0_i4
GO:0009312	oligosaccharide biosynthetic process	biological_process	0.023541	0.71931	6	664	153	55944	c69634_g0_i0,c35723_g0_i0,c63598_g0_i0,c66328_g1_i0,c50792_g1_i2,c66328_g2_i3
GO:0015853	adenine transport	biological_process	0.023607	0.71931	1	664	2	55944	c49722_g0_i0
GO:0015854	guanine transport	biological_process	0.023607	0.71931	1	664	2	55944	c49722_g0_i0
GO:0006073	cellular glucan metabolic process	biological_process	0.023807	0.72276	16	664	741	55944	c29870_g4_i0,c27722_g1_i1,c30497_g0_i1,c30272_g0_i0,c34177_g2_i0,c63488_g1_i0,c35665_g0_i0,c29870_g5_i0,c50848_g0_i0,c21139_g0_i0,c57530_g0_i0,c33500_g0_i0,c38251_g0_i1,c18950_g2_i0,c29870_g6_i0,c29870_g2_i0
GO:0031365	N-terminal protein amino acid modification	biological_process	0.023898	0.72286	3	664	45	55944	c66328_g1_i0,c66328_g2_i3,c50792_g1_i2
GO:0008033	tRNA processing	biological_process	0.024092	0.72609	17	664	682	55944	c66328_g2_i3,c70503_g1_i0,c71514_g2_i3,c29157_g0_i0,c66328_g1_i0,c56624_g1_i4,c50792_g1_i2,c45815_g3_i0,c71514_g5_i0,c40539_g0_i1,c64137_g0_i2,c21848_g1_i0,c49794_g1_i2,c29157_g2_i0,c58020_g4_i0,c52595_g0_i1,c45815_g1_i1
GO:0004038	allantoinase activity	molecular_function	0.024198	0.72663	1	664	2	55944	c66961_g1_i7
GO:0044042	glucan metabolic process	biological_process	0.024591	0.73578	16	664	743	55944	c30497_g0_i1,c30272_g0_i0,c29870_g4_i0,c27722_g1_i1,c63488_g1_i0,c34177_g2_i0,c29870_g5_i0,c35665_g0_i0,c57530_g0_i0,c50848_g0_i0,c21139_g0_i0,c33500_g0_i0,c29870_g2_i0,c38251_g0_i1,c18950_g2_i0,c29870_g6_i0
GO:0016310	phosphorylation	biological_process	0.024953	0.73588	83	664	5398	55944	c17247_g0_i0,c66987_g0_i0,c70308_g0_i0,c28928_g0_i0,c66866_g3_i9,c64114_g0_i9,c52239_g0_i3,c43527_g3_i1,c53067_g0_i0,c63717_g0_i1,c52740_g2_i1,c39140_g0_i0,c61053_g0_i0,c64408_g0_i0,c61899_g2_i0,c51714_g1_i0,c65510_g0_i0,c23198_g0_i0,c63575_g3_i0,c34697_g1_i1,c65117_g2_i3,c27487_g1_i0,c55841_g1_i0,c43527_g0_i0,c52226_g2_i1,c57399_g0_i0,c17579_g0_i0,c40914_g1_i0,c42788_g1_i0,c33475_g0_i0,c61463_g5…
GO:0016540	protein autoprocessing	biological_process	0.025019	0.73588	1	664	2	55944	c70474_g0_i8
GO:0015627	type II protein secretion system complex	cellular_component	0.025088	0.73588	2	664	17	55944	c69333_g0_i1,c69333_g3_i0
GO:0015628	protein secretion by the type II secretion system	biological_process	0.025088	0.73588	2	664	17	55944	c69333_g3_i0,c69333_g0_i1
GO:0098776	protein transport across the cell outer membrane	biological_process	0.025088	0.73588	2	664	17	55944	c69333_g3_i0,c69333_g0_i1
GO:0016301	kinase activity	molecular_function	0.025127	0.73588	78	664	4970	55944	c57112_g0_i0,c46447_g3_i1,c40537_g1_i1,c61187_g0_i0,c69379_g1_i1,c48296_g2_i0,c66595_g1_i4,c43721_g0_i0,c40539_g0_i1,c51198_g1_i0,c49794_g1_i2,c54938_g3_i2,c46462_g1_i3,c70532_g0_i3,c62236_g0_i0,c69112_g1_i0,c47485_g0_i0,c21835_g0_i0,c32228_g0_i4,c60434_g0_i0,c59722_g4_i0,c46447_g7_i0,c57414_g2_i0,c54938_g4_i1,c36420_g4_i2,c63665_g3_i1,c46546_g0_i0,c51714_g0_i1,c70308_g1_i1,c64137_g0_i2,c65117_g1…
GO:0007166	cell surface receptor signaling pathway	biological_process	0.025549	0.7456	13	664	594	55944	c65462_g5_i0,c28642_g0_i2,c70308_g1_i1,c28642_g4_i0,c51198_g1_i0,c70308_g0_i0,c57112_g0_i0,c53067_g0_i0,c40250_g0_i0,c28642_g6_i0,c48296_g2_i0,c36420_g4_i2,c18386_g0_i0
GO:0016020	membrane	cellular_component	0.025823	0.75095	238	664	17297	55944	c64538_g0_i0,c30272_g0_i0,c39865_g1_i0,c67814_g2_i1,c69438_g0_i2,c42820_g0_i1,c66001_g0_i0,c43675_g1_i0,c41699_g0_i0,c18666_g3_i1,c58216_g0_i2,c31398_g0_i0,c66767_g0_i0,c43675_g2_i1,c38893_g0_i1,c30826_g2_i0,c40539_g0_i1,c57530_g0_i0,c57571_g0_i0,c63107_g36_i0,c48296_g2_i0,c50869_g0_i0,c67937_g0_i2,c37551_g1_i0,c54906_g0_i0,c40537_g1_i1,c69379_g1_i1,c64522_g0_i0,c63143_g2_i2,c57017_g2_i0,c11944_g…
GO:0015103	inorganic anion transmembrane transporter activity	molecular_function	0.026429	0.76331	6	664	166	55944	c18666_g4_i0,c18666_g3_i1,c63107_g36_i0,c34180_g0_i1,c71584_g0_i2,c49722_g0_i0
GO:0006544	glycine metabolic process	biological_process	0.026432	0.76331	5	664	130	55944	c49794_g1_i2,c70474_g0_i8,c37370_g0_i1,c64396_g0_i1,c55551_g0_i0
GO:0008616	queuosine biosynthetic process	biological_process	0.027251	0.7815	2	664	17	55944	c45815_g3_i0,c45815_g1_i1
GO:0046116	queuosine metabolic process	biological_process	0.027251	0.7815	2	664	17	55944	c45815_g1_i1,c45815_g3_i0
GO:0000727	double-strand break repair via break-induced replication	biological_process	0.027793	0.79158	1	664	3	55944	c49402_g1_i0
GO:0031261	DNA replication preinitiation complex	cellular_component	0.027793	0.79158	1	664	3	55944	c49402_g1_i0
GO:0016594	glycine binding	molecular_function	0.028325	0.80395	1	664	2	55944	c64396_g0_i1
GO:0048037	cofactor binding	molecular_function	0.028546	0.80747	31	664	1661	55944	c60901_g1_i1,c49259_g0_i0,c71514_g2_i3,c70503_g1_i0,c48655_g3_i0,c37666_g0_i0,c63699_g5_i1,c59984_g1_i2,c56624_g1_i4,c47651_g0_i0,c57595_g0_i2,c25955_g0_i0,c48588_g0_i0,c48588_g1_i0,c71514_g5_i0,c54184_g4_i1,c42604_g3_i0,c61272_g0_i0,c62248_g0_i0,c70115_g1_i0,c41126_g1_i0,c41126_g0_i0,c57571_g0_i0,c42916_g0_i0,c56386_g1_i0,c45432_g1_i0,c32448_g2_i0,c44066_g0_i5,c37370_g0_i1,c58020_g4_i0,c38690_g0…
GO:0071804	cellular potassium ion transport	biological_process	0.029367	0.82506	5	664	122	55944	c52695_g2_i2,c65709_g0_i3,c39614_g1_i0,c65709_g1_i0,c39614_g0_i2
GO:0071805	potassium ion transmembrane transport	biological_process	0.029367	0.82506	5	664	122	55944	c65709_g0_i3,c39614_g1_i0,c65709_g1_i0,c39614_g0_i2,c52695_g2_i2
GO:0016810	hydrolase activity, acting on carbon-nitrogen (but not peptide) bonds	molecular_function	0.030934	0.86462	8	664	261	55944	c71034_g0_i0,c70115_g1_i0,c21198_g13_i0,c52595_g0_i1,c57766_g2_i1,c43555_g2_i1,c66961_g1_i7,c70115_g0_i1
GO:0098739	import across plasma membrane	biological_process	0.031074	0.86462	1	664	2	55944	c49722_g0_i0
GO:0030246	carbohydrate binding	molecular_function	0.031088	0.86462	17	664	884	55944	c56647_g1_i2,c55497_g0_i0,c53067_g0_i0,c36106_g2_i0,c70308_g0_i0,c66004_g1_i1,c48296_g2_i0,c18950_g2_i0,c69379_g1_i1,c34697_g1_i1,c54999_g0_i1,c70061_g0_i0,c51198_g1_i0,c66976_g0_i0,c70308_g1_i1,c61053_g0_i0,c46546_g0_i0
GO:0008171	O-methyltransferase activity	molecular_function	0.03258	0.90308	5	664	145	55944	c66328_g1_i0,c7701_g0_i0,c58304_g1_i0,c66328_g2_i3,c31227_g0_i0
GO:0051494	negative regulation of cytoskeleton organization	biological_process	0.033325	0.91884	2	664	27	55944	c66664_g0_i2,c61902_g0_i1
GO:1990204	oxidoreductase complex	cellular_component	0.03337	0.91884	8	664	294	55944	c64465_g0_i1,c71717_g1_i1,c64522_g4_i1,c69849_g0_i3,c64396_g0_i1,c38690_g0_i0,c64522_g2_i0,c64522_g0_i0
GO:1901618	organic hydroxy compound transmembrane transporter activity	molecular_function	0.033719	0.91983	3	664	57	55944	c46036_g2_i0,c52750_g0_i0,c52750_g3_i0
GO:0005886	plasma membrane	cellular_component	0.033813	0.91983	42	664	2575	55944	c69438_g0_i2,c66001_g0_i0,c70308_g0_i0,c30826_g3_i0,c52750_g3_i0,c53067_g0_i0,c56647_g1_i2,c41699_g0_i0,c53489_g2_i1,c43721_g0_i0,c68358_g1_i1,c46036_g2_i0,c30826_g2_i0,c55068_g0_i0,c51198_g1_i0,c34697_g1_i1,c57112_g0_i0,c52750_g0_i0,c65709_g1_i0,c68358_g0_i1,c49722_g0_i0,c54944_g1_i1,c48296_g2_i0,c37551_g1_i0,c15603_g2_i1,c39614_g0_i2,c11944_g1_i0,c71717_g1_i1,c65709_g0_i3,c9533_g3_i2,c54854_g0_…
GO:0009233	menaquinone metabolic process	biological_process	0.03385	0.91983	2	664	17	55944	c48459_g8_i1,c48459_g0_i0
GO:0009234	menaquinone biosynthetic process	biological_process	0.03385	0.91983	2	664	17	55944	c48459_g8_i1,c48459_g0_i0
GO:0048519	negative regulation of biological process	biological_process	0.034039	0.92068	20	664	975	55944	c71967_g2_i0,c54176_g4_i0,c64137_g0_i2,c66664_g0_i2,c71967_g1_i0,c62572_g7_i0,c71967_g0_i0,c57571_g0_i0,c67476_g3_i1,c29157_g2_i0,c41981_g0_i0,c46447_g2_i0,c29157_g0_i0,c54176_g2_i0,c65462_g5_i0,c21835_g0_i0,c61902_g0_i1,c54176_g1_i0,c54176_g5_i0,c54176_g0_i0
GO:0006542	glutamine biosynthetic process	biological_process	0.03413	0.92068	2	664	24	55944	c68224_g1_i3,c51974_g0_i0
GO:0046943	carboxylic acid transmembrane transporter activity	molecular_function	0.034613	0.92068	7	664	286	55944	c54854_g0_i0,c58280_g0_i1,c15603_g2_i1,c68551_g1_i3,c10095_g1_i0,c38152_g0_i0,c64538_g0_i0
GO:0043624	cellular protein complex disassembly	biological_process	0.034822	0.92068	4	664	102	55944	c66664_g0_i2,c61902_g0_i1,c40049_g0_i4,c71114_g0_i0
GO:0015698	inorganic anion transport	biological_process	0.035086	0.92068	7	664	237	55944	c34180_g0_i1,c71584_g0_i2,c49722_g0_i0,c54944_g1_i1,c18666_g4_i0,c63107_g36_i0,c18666_g3_i1
GO:0005342	organic acid transmembrane transporter activity	molecular_function	0.035296	0.92068	7	664	287	55944	c15603_g2_i1,c58280_g0_i1,c54854_g0_i0,c38152_g0_i0,c64538_g0_i0,c68551_g1_i3,c10095_g1_i0
GO:0004856	xylulokinase activity	molecular_function	0.035426	0.92068	1	664	2	55944	c71884_g0_i4
GO:0005997	xylulose metabolic process	biological_process	0.035426	0.92068	1	664	2	55944	c71884_g0_i4
GO:0006468	protein phosphorylation	biological_process	0.036031	0.92068	61	664	3888	55944	c70308_g1_i1,c62248_g0_i0,c62572_g7_i0,c46546_g0_i0,c63665_g3_i1,c51714_g0_i1,c54938_g4_i1,c57414_g2_i0,c36420_g4_i2,c46447_g7_i0,c60434_g0_i0,c21787_g0_i0,c46447_g2_i0,c42949_g0_i1,c52226_g2_i1,c65462_g5_i0,c17579_g0_i0,c57399_g0_i0,c18386_g0_i0,c55257_g3_i1,c68345_g2_i3,c61463_g5_i1,c27487_g4_i0,c38736_g0_i1,c40914_g1_i0,c65117_g1_i0,c40250_g0_i0,c46851_g0_i0,c51198_g1_i0,c51714_g1_i0,c64408_g0…
GO:0006560	proline metabolic process	biological_process	0.036085	0.92068	6	664	179	55944	c43527_g2_i0,c45156_g2_i0,c43527_g0_i0,c66595_g1_i4,c43527_g3_i1,c66595_g0_i0
GO:0008360	regulation of cell shape	biological_process	0.036195	0.92068	2	664	21	55944	c60774_g1_i0,c40250_g0_i0
GO:0010205	photoinhibition	biological_process	0.036201	0.92068	1	664	3	55944	c64137_g0_i2
GO:0043155	negative regulation of photosynthesis, light reaction	biological_process	0.036201	0.92068	1	664	3	55944	c64137_g0_i2
GO:1905156	negative regulation of photosynthesis	biological_process	0.036201	0.92068	1	664	3	55944	c64137_g0_i2
GO:0015171	amino acid transmembrane transporter activity	molecular_function	0.036473	0.92068	6	664	234	55944	c54854_g0_i0,c58280_g0_i1,c15603_g2_i1,c68551_g1_i3,c10095_g1_i0,c38152_g0_i0
GO:0036455	iron-sulfur transferase activity	molecular_function	0.036646	0.92068	1	664	3	55944	c52715_g1_i0
GO:0002064	epithelial cell development	biological_process	0.036658	0.92068	5	664	147	55944	c29157_g2_i0,c29157_g0_i0,c23108_g0_i0,c29059_g1_i1,c29157_g1_i0
GO:0002065	columnar/cuboidal epithelial cell differentiation	biological_process	0.036658	0.92068	5	664	147	55944	c29059_g1_i1,c29157_g1_i0,c23108_g0_i0,c29157_g0_i0,c29157_g2_i0
GO:0002066	columnar/cuboidal epithelial cell development	biological_process	0.036658	0.92068	5	664	147	55944	c29157_g1_i0,c29059_g1_i1,c29157_g0_i0,c23108_g0_i0,c29157_g2_i0
GO:0005213	structural constituent of chorion	molecular_function	0.036658	0.92068	5	664	147	55944	c29157_g1_i0,c29059_g1_i1,c29157_g0_i0,c23108_g0_i0,c29157_g2_i0
GO:0007292	female gamete generation	biological_process	0.036658	0.92068	5	664	147	55944	c29059_g1_i1,c29157_g1_i0,c29157_g0_i0,c23108_g0_i0,c29157_g2_i0
GO:0007304	chorion-containing eggshell formation	biological_process	0.036658	0.92068	5	664	147	55944	c29059_g1_i1,c29157_g1_i0,c29157_g0_i0,c23108_g0_i0,c29157_g2_i0
GO:0030703	eggshell formation	biological_process	0.036658	0.92068	5	664	147	55944	c29157_g0_i0,c23108_g0_i0,c29157_g1_i0,c29059_g1_i1,c29157_g2_i0
GO:0030707	ovarian follicle cell development	biological_process	0.036658	0.92068	5	664	147	55944	c29059_g1_i1,c29157_g1_i0,c23108_g0_i0,c29157_g0_i0,c29157_g2_i0
GO:0048477	oogenesis	biological_process	0.036658	0.92068	5	664	147	55944	c23108_g0_i0,c29157_g0_i0,c29059_g1_i1,c29157_g1_i0,c29157_g2_i0
GO:0015850	organic hydroxy compound transport	biological_process	0.036882	0.92349	3	664	57	55944	c46036_g2_i0,c52750_g0_i0,c52750_g3_i0
GO:0008081	phosphoric diester hydrolase activity	molecular_function	0.037766	0.9413	5	664	138	55944	c66160_g3_i1,c31822_g0_i0,c9813_g5_i3,c66160_g1_i1,c69263_g0_i2
GO:0031349	positive regulation of defense response	biological_process	0.037839	0.9413	2	664	23	55944	c59610_g6_i0,c43721_g0_i0
GO:0009687	abscisic acid metabolic process	biological_process	0.038347	0.9413	1	664	3	55944	c48596_g1_i0
GO:0043288	apocarotenoid metabolic process	biological_process	0.038347	0.9413	1	664	3	55944	c48596_g1_i0
GO:1902644	tertiary alcohol metabolic process	biological_process	0.038347	0.9413	1	664	3	55944	c48596_g1_i0
GO:0046527	glucosyltransferase activity	molecular_function	0.03848	0.9413	12	664	603	55944	c29870_g4_i0,c67171_g0_i1,c27722_g1_i1,c21139_g0_i0,c50848_g0_i0,c33500_g0_i0,c29870_g6_i0,c63488_g1_i0,c29870_g5_i0,c29870_g2_i0,c31441_g0_i0,c26386_g0_i1
GO:0048833	specification of floral organ number	biological_process	0.038606	0.9413	1	664	3	55944	c18195_g0_i1
GO:0006646	phosphatidylethanolamine biosynthetic process	biological_process	0.038732	0.9413	1	664	4	55944	c70474_g0_i8
GO:0046337	phosphatidylethanolamine metabolic process	biological_process	0.038732	0.9413	1	664	4	55944	c70474_g0_i8
GO:0030864	cortical actin cytoskeleton	cellular_component	0.03888	0.9413	2	664	26	55944	c66664_g0_i2,c61902_g0_i1
GO:0006118	obsolete electron transport	biological_process	0.038914	0.9413	17	664	851	55944	c71514_g5_i0,c18992_g0_i0,c47224_g2_i0,c47224_g0_i0,c57959_g0_i0,c18476_g0_i0,c55686_g0_i0,c33372_g0_i0,c63455_g0_i0,c47224_g1_i0,c71514_g2_i3,c26249_g7_i0,c63455_g1_i0,c53067_g0_i0,c69474_g1_i5,c54549_g0_i0,c40565_g0_i1
GO:0000325	plant-type vacuole	cellular_component	0.038956	0.9413	3	664	53	55944	c18666_g3_i1,c18666_g4_i0,c64538_g0_i0
GO:0016161	beta-amylase activity	molecular_function	0.039223	0.94298	2	664	26	55944	c35665_g0_i0,c34177_g2_i0
GO:0030855	epithelial cell differentiation	biological_process	0.039775	0.94298	5	664	152	55944	c29157_g2_i0,c29157_g0_i0,c23108_g0_i0,c29157_g1_i0,c29059_g1_i1
GO:0060429	epithelium development	biological_process	0.039775	0.94298	5	664	152	55944	c29059_g1_i1,c29157_g1_i0,c23108_g0_i0,c29157_g0_i0,c29157_g2_i0
GO:0030863	cortical cytoskeleton	cellular_component	0.039825	0.94298	2	664	27	55944	c61902_g0_i1,c66664_g0_i2
GO:0019050	suppression by virus of host apoptotic process	biological_process	0.039935	0.94298	2	664	24	55944	c57571_g0_i0,c46447_g2_i0
GO:0033668	negative regulation by symbiont of host apoptotic process	biological_process	0.039935	0.94298	2	664	24	55944	c57571_g0_i0,c46447_g2_i0
GO:0052041	negative regulation by symbiont of host programmed cell death	biological_process	0.039935	0.94298	2	664	24	55944	c57571_g0_i0,c46447_g2_i0
GO:0052490	negative regulation by organism of programmed cell death in other organism involved in symbiotic interaction	biological_process	0.039935	0.94298	2	664	24	55944	c46447_g2_i0,c57571_g0_i0
GO:0046872	metal ion binding	molecular_function	0.040501	0.95105	125	664	8590	55944	c26386_g0_i1,c34697_g1_i1,c58190_g1_i2,c68358_g0_i1,c38690_g0_i0,c27426_g0_i0,c58571_g1_i0,c55841_g1_i0,c48588_g1_i0,c34803_g0_i0,c50220_g2_i0,c53318_g0_i0,c61053_g0_i0,c66976_g0_i0,c69265_g5_i0,c64465_g0_i1,c60774_g0_i0,c64838_g1_i0,c48596_g0_i0,c14778_g0_i0,c44906_g1_i1,c69176_g0_i2,c70322_g1_i0,c71680_g0_i0,c65278_g0_i0,c65079_g0_i0,c66987_g0_i0,c31457_g1_i0,c71680_g1_i0,c35881_g3_i0,c30826_g3…
GO:0046474	glycerophospholipid biosynthetic process	biological_process	0.040507	0.95105	5	664	143	55944	c66328_g2_i3,c70474_g0_i8,c66328_g1_i0,c52064_g2_i1,c70446_g0_i1
GO:0043169	cation binding	molecular_function	0.040753	0.95413	126	664	8668	55944	c64396_g0_i1,c52715_g1_i0,c62248_g0_i0,c58571_g0_i0,c61272_g0_i0,c61532_g0_i0,c25955_g0_i0,c70474_g0_i8,c23794_g3_i0,c33325_g1_i0,c57304_g4_i0,c45441_g3_i1,c45527_g0_i0,c59093_g1_i0,c48864_g0_i4,c3404_g4_i1,c56973_g1_i1,c69849_g0_i3,c47994_g0_i1,c71571_g0_i0,c22994_g2_i0,c48596_g5_i0,c48596_g3_i3,c66217_g0_i1,c25286_g0_i0,c58856_g2_i3,c26249_g7_i0,c40650_g1_i2,c68105_g1_i0,c34803_g0_i0,c50220_g2_…
GO:0016627	oxidoreductase activity, acting on the CH-CH group of donors	molecular_function	0.042343	0.98647	8	664	301	55944	c53067_g0_i0,c40650_g1_i2,c71514_g5_i0,c70503_g1_i0,c47224_g1_i0,c71514_g2_i3,c47224_g2_i0,c47224_g0_i0
GO:0044264	cellular polysaccharide metabolic process	biological_process	0.042372	0.98647	16	664	792	55944	c34177_g2_i0,c63488_g1_i0,c35665_g0_i0,c29870_g5_i0,c27722_g1_i1,c29870_g4_i0,c30272_g0_i0,c30497_g0_i1,c29870_g6_i0,c38251_g0_i1,c18950_g2_i0,c29870_g2_i0,c50848_g0_i0,c21139_g0_i0,c57530_g0_i0,c33500_g0_i0
GO:0098657	import into cell	biological_process	0.043068	0.99984	1	664	4	55944	c49722_g0_i0
GO:0007219	Notch signaling pathway	biological_process	0.043429	1	3	664	57	55944	c28642_g6_i0,c28642_g0_i2,c28642_g4_i0
GO:0030001	metal ion transport	biological_process	0.043785	1	26	664	1416	55944	c48655_g3_i0,c71157_g1_i0,c60083_g2_i0,c65709_g0_i3,c67729_g2_i0,c71717_g1_i1,c30826_g3_i0,c38152_g0_i0,c52695_g2_i2,c71571_g0_i0,c39614_g0_i2,c59395_g2_i0,c18331_g0_i0,c65278_g0_i0,c52750_g4_i2,c69438_g0_i2,c63107_g36_i0,c52750_g2_i0,c65709_g1_i0,c59093_g1_i0,c63275_g0_i1,c60220_g1_i0,c30826_g2_i0,c59093_g0_i0,c63891_g0_i3,c39614_g1_i0
GO:0033897	ribonuclease T2 activity	molecular_function	0.044047	1	2	664	28	55944	c49495_g1_i0,c48864_g0_i4
GO:0032101	regulation of response to external stimulus	biological_process	0.044522	1	3	664	63	55944	c32736_g5_i0,c62572_g7_i0,c44479_g1_i0
GO:0016862	intramolecular oxidoreductase activity, interconverting keto- and enol-groups	molecular_function	0.045155	1	1	664	4	55944	c70322_g1_i0
GO:0019284	L-methionine salvage from S-adenosylmethionine	biological_process	0.045155	1	1	664	4	55944	c70322_g1_i0
GO:0033353	S-adenosylmethionine cycle	biological_process	0.045155	1	1	664	4	55944	c70322_g1_i0
GO:0043715	2,3-diketo-5-methylthiopentyl-1-phosphate enolase activity	molecular_function	0.045155	1	1	664	4	55944	c70322_g1_i0
GO:0043716	2-hydroxy-3-keto-5-methylthiopentenyl-1-phosphate phosphatase activity	molecular_function	0.045155	1	1	664	4	55944	c70322_g1_i0
GO:0043874	acireductone synthase activity	molecular_function	0.045155	1	1	664	4	55944	c70322_g1_i0
GO:0046439	L-cysteine metabolic process	biological_process	0.045155	1	1	664	4	55944	c70322_g1_i0
GO:0046498	S-adenosylhomocysteine metabolic process	biological_process	0.045155	1	1	664	4	55944	c70322_g1_i0
GO:0046570	methylthioribulose 1-phosphate dehydratase activity	molecular_function	0.045155	1	1	664	4	55944	c70322_g1_i0
GO:0046813	receptor-mediated virion attachment to host cell	biological_process	0.045377	1	1	664	5	55944	c28422_g0_i0
GO:0015153	rhamnose transmembrane transporter activity	molecular_function	0.045447	1	1	664	6	55944	c49212_g0_i0
GO:0015762	rhamnose transport	biological_process	0.045447	1	1	664	6	55944	c49212_g0_i0
GO:0004674	protein serine/threonine kinase activity	molecular_function	0.045924	1	33	664	2083	55944	c46546_g0_i0,c51714_g0_i1,c70308_g1_i1,c21787_g0_i0,c60434_g0_i0,c36420_g4_i2,c57414_g2_i0,c54938_g4_i1,c17579_g0_i0,c57399_g0_i0,c65462_g5_i0,c40250_g0_i0,c38736_g0_i1,c61463_g5_i1,c18386_g0_i0,c43721_g0_i0,c64408_g0_i0,c51714_g1_i0,c51198_g1_i0,c61899_g2_i0,c34697_g1_i1,c57112_g0_i0,c23198_g0_i0,c40537_g1_i1,c48296_g2_i0,c55841_g1_i0,c47485_g0_i0,c32228_g0_i4,c70308_g0_i0,c54938_g3_i2,c53067_g0…
GO:0016813	hydrolase activity, acting on carbon-nitrogen (but not peptide) bonds, in linear amidines	molecular_function	0.045963	1	2	664	29	55944	c43555_g2_i1,c21198_g13_i0
GO:0006563	L-serine metabolic process	biological_process	0.04609	1	5	664	149	55944	c37370_g0_i1,c64396_g0_i1,c55551_g0_i0,c49794_g1_i2,c70474_g0_i8
GO:0032787	monocarboxylic acid metabolic process	biological_process	0.046197	1	30	664	1774	55944	c55170_g2_i0,c67171_g0_i1,c66646_g2_i0,c66646_g3_i0,c45483_g1_i2,c66239_g2_i1,c66987_g0_i0,c48596_g1_i0,c56973_g1_i1,c48655_g3_i0,c14915_g0_i0,c31441_g0_i0,c47582_g0_i1,c66239_g0_i0,c55170_g3_i1,c23794_g3_i0,c57887_g0_i0,c7113_g1_i0,c56973_g0_i0,c71326_g0_i0,c70115_g1_i0,c70115_g0_i1,c18950_g2_i0,c42577_g1_i0,c66239_g1_i1,c57068_g0_i0,c66646_g0_i0,c33325_g1_i0,c59610_g6_i0,c59722_g4_i0
GO:0006558	L-phenylalanine metabolic process	biological_process	0.046819	1	6	664	216	55944	c64702_g0_i0,c47224_g1_i0,c47224_g0_i0,c67553_g4_i1,c47224_g2_i0,c14915_g0_i0
GO:1902221	erythrose 4-phosphate/phosphoenolpyruvate family amino acid metabolic process	biological_process	0.046819	1	6	664	216	55944	c14915_g0_i0,c67553_g4_i1,c47224_g0_i0,c47224_g2_i0,c47224_g1_i0,c64702_g0_i0
GO:0048832	specification of plant organ number	biological_process	0.047288	1	1	664	4	55944	c18195_g0_i1
GO:0008238	exopeptidase activity	molecular_function	0.04743	1	9	664	376	55944	c574_g1_i0,c53318_g0_i0,c17399_g10_i0,c25955_g0_i0,c17399_g9_i0,c64766_g0_i0,c53318_g4_i1,c17399_g2_i0,c67560_g3_i0
GO:0015145	monosaccharide transmembrane transporter activity	molecular_function	0.047604	1	3	664	74	55944	c49212_g0_i0,c68358_g1_i1,c68358_g0_i1
GO:0015149	hexose transmembrane transporter activity	molecular_function	0.047604	1	3	664	74	55944	c49212_g0_i0,c68358_g1_i1,c68358_g0_i1
GO:0005960	glycine cleavage complex	cellular_component	0.047939	1	1	664	4	55944	c64396_g0_i1
GO:0019464	glycine decarboxylation via glycine cleavage system	biological_process	0.047939	1	1	664	4	55944	c64396_g0_i1
GO:0004332	fructose-bisphosphate aldolase activity	molecular_function	0.048947	1	2	664	31	55944	c47582_g0_i1,c57887_g0_i0
GO:0009452	7-methylguanosine RNA capping	biological_process	0.04948	1	3	664	59	55944	c66328_g1_i0,c50792_g1_i2,c66328_g2_i3
GO:0036260	RNA capping	biological_process	0.04948	1	3	664	59	55944	c66328_g1_i0,c50792_g1_i2,c66328_g2_i3
GO:0004795	threonine synthase activity	molecular_function	0.050038	1	1	664	3	55944	c37370_g0_i1
GO:0008514	organic anion transmembrane transporter activity	molecular_function	0.050358	1	7	664	307	55944	c10095_g1_i0,c68551_g1_i3,c38152_g0_i0,c64538_g0_i0,c58280_g0_i1,c15603_g2_i1,c54854_g0_i0
GO:0004672	protein kinase activity	molecular_function	0.050364	1	62	664	4048	55944	c46462_g1_i3,c70532_g0_i3,c53067_g0_i0,c54938_g3_i2,c52740_g2_i1,c63717_g0_i1,c62236_g0_i0,c39140_g0_i0,c69112_g1_i0,c17247_g0_i0,c47485_g0_i0,c21835_g0_i0,c32228_g0_i4,c28928_g0_i0,c70308_g0_i0,c64114_g0_i9,c66866_g3_i9,c40537_g1_i1,c69379_g1_i1,c61187_g0_i0,c34697_g1_i1,c46447_g3_i1,c57112_g0_i0,c23198_g0_i0,c63575_g3_i0,c27487_g1_i0,c65117_g2_i3,c48296_g2_i0,c55841_g1_i0,c64408_g0_i0,c61053_g0…
GO:0005992	trehalose biosynthetic process	biological_process	0.05042	1	3	664	58	55944	c69634_g0_i0,c35723_g0_i0,c63598_g0_i0
GO:0007281	germ cell development	biological_process	0.050581	1	5	664	159	55944	c29157_g1_i0,c29059_g1_i1,c23108_g0_i0,c29157_g0_i0,c29157_g2_i0
GO:0005125	cytokine activity	molecular_function	0.05076	1	3	664	59	55944	c70318_g2_i1,c70318_g1_i0,c70318_g0_i1
GO:0006827	high-affinity iron ion transmembrane transport	biological_process	0.05081	1	1	664	4	55944	c71717_g1_i1
GO:0033573	high-affinity iron permease complex	cellular_component	0.05081	1	1	664	4	55944	c71717_g1_i1
GO:1905862	ferroxidase complex	cellular_component	0.05081	1	1	664	4	55944	c71717_g1_i1
GO:0004657	proline dehydrogenase activity	molecular_function	0.050833	1	1	664	3	55944	c45156_g2_i0
GO:0008645	hexose transport	biological_process	0.052855	1	3	664	77	55944	c49212_g0_i0,c68358_g1_i1,c68358_g0_i1
GO:0039694	viral RNA genome replication	biological_process	0.053011	1	1	664	3	55944	c50489_g1_i0
GO:0032507	maintenance of protein location in cell	biological_process	0.054419	1	2	664	33	55944	c28625_g0_i0,c28625_g4_i0
GO:0045185	maintenance of protein location	biological_process	0.054419	1	2	664	33	55944	c28625_g4_i0,c28625_g0_i0
GO:0010206	photosystem II repair	biological_process	0.054639	1	1	664	4	55944	c64137_g0_i2
GO:0002097	tRNA wobble base modification	biological_process	0.054997	1	3	664	59	55944	c29157_g2_i0,c52595_g0_i1,c29157_g0_i0
GO:0000162	tryptophan biosynthetic process	biological_process	0.055164	1	5	664	163	55944	c64702_g0_i0,c47224_g1_i0,c67553_g4_i1,c47224_g0_i0,c47224_g2_i0
GO:0046219	indolalkylamine biosynthetic process	biological_process	0.055164	1	5	664	163	55944	c67553_g4_i1,c47224_g0_i0,c47224_g2_i0,c64702_g0_i0,c47224_g1_i0
GO:0004781	sulfate adenylyltransferase (ATP) activity	molecular_function	0.055297	1	1	664	4	55944	c63230_g0_i0
GO:0005385	zinc ion transmembrane transporter activity	molecular_function	0.055341	1	2	664	25	55944	c65278_g0_i0,c63891_g0_i3
GO:0006829	zinc II ion transport	biological_process	0.055341	1	2	664	25	55944	c63891_g0_i3,c65278_g0_i0
GO:0071577	zinc II ion transmembrane transport	biological_process	0.055341	1	2	664	25	55944	c63891_g0_i3,c65278_g0_i0
GO:0008154	actin polymerization or depolymerization	biological_process	0.056076	1	3	664	71	55944	c61902_g0_i1,c66664_g0_i2,c71114_g0_i0
GO:0015976	carbon utilization	biological_process	0.056288	1	6	664	213	55944	c23794_g3_i0,c71326_g0_i0,c57887_g0_i0,c47582_g0_i1,c66987_g0_i0,c59722_g4_i0
GO:0016503	pheromone receptor activity	molecular_function	0.057113	1	2	664	27	55944	c34166_g2_i0,c63143_g2_i2
GO:0006812	cation transport	biological_process	0.057189	1	40	664	2431	55944	c63275_g0_i1,c45432_g1_i0,c55331_g1_i0,c65709_g1_i0,c49722_g0_i0,c68358_g0_i1,c63107_g36_i0,c68358_g1_i1,c47215_g0_i0,c63891_g0_i3,c30826_g2_i0,c65510_g0_i0,c60083_g2_i0,c67729_g2_i0,c48655_g3_i0,c65278_g0_i0,c69438_g0_i2,c59395_g2_i0,c30826_g3_i0,c60220_g1_i0,c59093_g1_i0,c52750_g2_i0,c52274_g0_i1,c39614_g1_i0,c59093_g0_i0,c9533_g3_i2,c65709_g0_i3,c71157_g1_i0,c69353_g0_i7,c40565_g0_i1,c22495_g0…
GO:0016628	oxidoreductase activity, acting on the CH-CH group of donors, NAD or NADP as acceptor	molecular_function	0.057338	1	5	664	157	55944	c71514_g5_i0,c47224_g1_i0,c71514_g2_i3,c47224_g2_i0,c47224_g0_i0
GO:0046470	phosphatidylcholine metabolic process	biological_process	0.057823	1	2	664	29	55944	c66328_g1_i0,c66328_g2_i3
GO:0002262	myeloid cell homeostasis	biological_process	0.057866	1	1	664	5	55944	c6679_g1_i0
GO:0005833	hemoglobin complex	cellular_component	0.057866	1	1	664	5	55944	c6679_g1_i0
GO:0030097	hemopoiesis	biological_process	0.057866	1	1	664	5	55944	c6679_g1_i0
GO:0030099	myeloid cell differentiation	biological_process	0.057866	1	1	664	5	55944	c6679_g1_i0
GO:0030218	erythrocyte differentiation	biological_process	0.057866	1	1	664	5	55944	c6679_g1_i0
GO:0030492	hemoglobin binding	molecular_function	0.057866	1	1	664	5	55944	c6679_g1_i0
GO:0034101	erythrocyte homeostasis	biological_process	0.057866	1	1	664	5	55944	c6679_g1_i0
GO:0048534	hematopoietic or lymphoid organ development	biological_process	0.057866	1	1	664	5	55944	c6679_g1_i0
GO:0098772	molecular function regulator	molecular_function	0.058063	1	23	664	1266	55944	c29157_g0_i0,c29157_g1_i0,c41981_g0_i0,c54176_g2_i0,c65462_g5_i0,c29098_g2_i0,c54176_g0_i0,c7701_g0_i0,c69474_g1_i5,c54176_g5_i0,c63592_g3_i1,c54176_g1_i0,c71967_g2_i0,c54176_g4_i0,c18195_g0_i1,c71967_g0_i0,c48588_g1_i0,c71967_g1_i0,c67476_g3_i1,c38251_g0_i1,c28734_g2_i3,c29157_g2_i0,c63592_g2_i1
GO:0051651	maintenance of location in cell	biological_process	0.058182	1	2	664	35	55944	c28625_g0_i0,c28625_g4_i0
GO:0006808	regulation of nitrogen utilization	biological_process	0.05829	1	1	664	5	55944	c28734_g2_i3
GO:0015749	monosaccharide transport	biological_process	0.058726	1	3	664	80	55944	c49212_g0_i0,c68358_g1_i1,c68358_g0_i1
GO:0039526	modulation by virus of host apoptotic process	biological_process	0.058844	1	2	664	30	55944	c57571_g0_i0,c46447_g2_i0
GO:0044531	modulation of programmed cell death in other organism	biological_process	0.058844	1	2	664	30	55944	c57571_g0_i0,c46447_g2_i0
GO:0044532	modulation of apoptotic process in other organism	biological_process	0.058844	1	2	664	30	55944	c57571_g0_i0,c46447_g2_i0
GO:0052040	modulation by symbiont of host programmed cell death	biological_process	0.058844	1	2	664	30	55944	c57571_g0_i0,c46447_g2_i0
GO:0052150	modulation by symbiont of host apoptotic process	biological_process	0.058844	1	2	664	30	55944	c57571_g0_i0,c46447_g2_i0
GO:0052248	modulation of programmed cell death in other organism involved in symbiotic interaction	biological_process	0.058844	1	2	664	30	55944	c46447_g2_i0,c57571_g0_i0
GO:0052433	modulation by organism of apoptotic process in other organism involved in symbiotic interaction	biological_process	0.058844	1	2	664	30	55944	c57571_g0_i0,c46447_g2_i0
GO:0004829	threonine-tRNA ligase activity	molecular_function	0.059016	1	1	664	4	55944	c55551_g0_i0
GO:0006435	threonyl-tRNA aminoacylation	biological_process	0.059016	1	1	664	4	55944	c55551_g0_i0
GO:0044765	single-organism transport	biological_process	0.059085	1	47	664	2903	55944	c65510_g0_i0,c46036_g2_i0,c20837_g2_i3,c68358_g1_i1,c37551_g1_i0,c63107_g36_i0,c45432_g1_i0,c52750_g0_i0,c65709_g1_i0,c49722_g0_i0,c55331_g1_i0,c68358_g0_i1,c67814_g1_i0,c64538_g0_i0,c50029_g1_i0,c28625_g4_i0,c28625_g0_i0,c67814_g2_i1,c41699_g0_i0,c52750_g3_i0,c31398_g0_i0,c58280_g0_i1,c10095_g1_i0,c49212_g0_i0,c39614_g1_i0,c40152_g1_i0,c63944_g0_i2,c44479_g1_i0,c69333_g3_i0,c52695_g2_i2,c38152_g…
GO:1901615	organic hydroxy compound metabolic process	biological_process	0.059235	1	10	664	445	55944	c66160_g1_i1,c57887_g0_i0,c48596_g1_i0,c18950_g2_i0,c31822_g0_i0,c9813_g5_i3,c33475_g0_i0,c47582_g0_i1,c66160_g3_i1,c50792_g1_i2
GO:0006571	tyrosine biosynthetic process	biological_process	0.060131	1	5	664	167	55944	c47224_g2_i0,c47224_g0_i0,c67553_g4_i1,c47224_g1_i0,c64702_g0_i0
GO:0009073	aromatic amino acid family biosynthetic process	biological_process	0.060131	1	5	664	167	55944	c47224_g2_i0,c67553_g4_i1,c47224_g0_i0,c47224_g1_i0,c64702_g0_i0
GO:0009094	L-phenylalanine biosynthetic process	biological_process	0.060131	1	5	664	167	55944	c64702_g0_i0,c47224_g1_i0,c67553_g4_i1,c47224_g0_i0,c47224_g2_i0
GO:0009095	aromatic amino acid family biosynthetic process, prephenate pathway	biological_process	0.060131	1	5	664	167	55944	c47224_g2_i0,c67553_g4_i1,c47224_g0_i0,c64702_g0_i0,c47224_g1_i0
GO:1902223	erythrose 4-phosphate/phosphoenolpyruvate family amino acid biosynthetic process	biological_process	0.060131	1	5	664	167	55944	c47224_g1_i0,c64702_g0_i0,c67553_g4_i1,c47224_g0_i0,c47224_g2_i0
GO:0072531	pyrimidine-containing compound transmembrane transport	biological_process	0.060633	1	1	664	5	55944	c49722_g0_i0
GO:0038166	angiotensin-activated signaling pathway	biological_process	0.060848	1	1	664	5	55944	c60747_g0_i0
GO:0043434	response to peptide hormone	biological_process	0.060848	1	1	664	5	55944	c60747_g0_i0
GO:0071375	cellular response to peptide hormone stimulus	biological_process	0.060848	1	1	664	5	55944	c60747_g0_i0
GO:1901652	response to peptide	biological_process	0.060848	1	1	664	5	55944	c60747_g0_i0
GO:1901653	cellular response to peptide	biological_process	0.060848	1	1	664	5	55944	c60747_g0_i0
GO:1904385	cellular response to angiotensin	biological_process	0.060848	1	1	664	5	55944	c60747_g0_i0
GO:1990776	response to angiotensin	biological_process	0.060848	1	1	664	5	55944	c60747_g0_i0
GO:0004497	monooxygenase activity	molecular_function	0.062078	1	13	664	689	55944	c48596_g4_i0,c48596_g0_i0,c64838_g1_i0,c46103_g0_i2,c67553_g4_i1,c71514_g5_i0,c69705_g3_i0,c48596_g1_i0,c71514_g2_i3,c47994_g0_i1,c33149_g0_i0,c48596_g3_i3,c48596_g5_i0
GO:0004609	phosphatidylserine decarboxylase activity	molecular_function	0.062465	1	1	664	4	55944	c70474_g0_i8
GO:0005451	monovalent cation:proton antiporter activity	molecular_function	0.063284	1	3	664	69	55944	c45432_g1_i0,c71717_g1_i1,c63107_g36_i0
GO:0006810	transport	biological_process	0.063322	1	118	664	7959	55944	c65709_g0_i3,c9533_g3_i2,c34009_g0_i1,c40250_g0_i0,c47582_g0_i1,c71157_g1_i0,c40152_g0_i0,c68551_g1_i3,c51451_g0_i0,c22495_g0_i0,c60774_g4_i2,c40565_g0_i1,c52750_g4_i2,c23771_g0_i0,c18331_g0_i0,c62600_g0_i0,c31407_g3_i0,c33372_g0_i0,c70562_g1_i4,c29525_g0_i0,c70833_g2_i6,c52695_g2_i2,c38152_g0_i0,c71717_g1_i1,c70386_g0_i6,c8551_g1_i3,c69333_g3_i0,c44479_g1_i0,c52750_g2_i0,c60774_g3_i0,c40152_g1_i…
GO:0005991	trehalose metabolic process	biological_process	0.064292	1	3	664	67	55944	c69634_g0_i0,c35723_g0_i0,c63598_g0_i0
GO:0072330	monocarboxylic acid biosynthetic process	biological_process	0.064797	1	14	664	704	55944	c14915_g0_i0,c66239_g1_i1,c33325_g1_i0,c66239_g0_i0,c66646_g0_i0,c55170_g2_i0,c55170_g3_i1,c66646_g2_i0,c56973_g1_i1,c45483_g1_i2,c7113_g1_i0,c66646_g3_i0,c66239_g2_i1,c56973_g0_i0
GO:0046351	disaccharide biosynthetic process	biological_process	0.065415	1	3	664	65	55944	c69634_g0_i0,c35723_g0_i0,c63598_g0_i0
GO:0006517	protein deglycosylation	biological_process	0.065534	1	1	664	5	55944	c66976_g0_i0
GO:0005345	purine nucleobase transmembrane transporter activity	molecular_function	0.066108	1	1	664	5	55944	c49722_g0_i0
GO:0006863	purine nucleobase transport	biological_process	0.066108	1	1	664	5	55944	c49722_g0_i0
GO:1904823	purine nucleobase transmembrane transport	biological_process	0.066108	1	1	664	5	55944	c49722_g0_i0
GO:0018144	RNA-protein covalent cross-linking	biological_process	0.066376	1	1	664	5	55944	c50489_g1_i0
GO:0033588	Elongator holoenzyme complex	cellular_component	0.066588	1	2	664	29	55944	c29157_g0_i0,c29157_g2_i0
GO:0001669	acrosomal vesicle	cellular_component	0.066698	1	1	664	6	55944	c53988_g0_i1
GO:0004072	aspartate kinase activity	molecular_function	0.067507	1	1	664	5	55944	c49794_g1_i2
GO:0045017	glycerolipid biosynthetic process	biological_process	0.067511	1	5	664	166	55944	c66328_g2_i3,c70446_g0_i1,c52064_g2_i1,c66328_g1_i0,c70474_g0_i8
GO:0045301	tRNA-(2-methylthio-N-6-(cis-hydroxy)isopentenyl adenosine)-hydroxylase activity	molecular_function	0.068123	1	1	664	4	55944	c49794_g1_i2
GO:0032504	multicellular organism reproduction	biological_process	0.068953	1	8	664	336	55944	c23108_g0_i0,c29059_g1_i1,c53988_g0_i1,c46851_g0_i0,c29157_g2_i0,c21848_g1_i0,c29157_g0_i0,c29157_g1_i0
GO:0005976	polysaccharide metabolic process	biological_process	0.069587	1	16	664	852	55944	c50848_g0_i0,c57530_g0_i0,c21139_g0_i0,c33500_g0_i0,c29870_g2_i0,c18950_g2_i0,c29870_g6_i0,c38251_g0_i1,c30272_g0_i0,c30497_g0_i1,c27722_g1_i1,c29870_g4_i0,c63488_g1_i0,c34177_g2_i0,c35665_g0_i0,c29870_g5_i0
GO:0016772	transferase activity, transferring phosphorus-containing groups	molecular_function	0.069989	1	93	664	6297	55944	c50736_g0_i0,c51714_g1_i0,c69265_g5_i0,c61899_g2_i0,c64408_g0_i0,c61053_g0_i0,c43527_g0_i0,c38367_g0_i0,c55841_g1_i0,c27487_g1_i0,c65117_g2_i3,c34697_g1_i1,c23198_g0_i0,c63575_g3_i0,c64114_g0_i9,c66866_g3_i9,c28928_g0_i0,c70308_g0_i0,c17247_g0_i0,c55686_g0_i0,c63230_g0_i0,c39140_g0_i0,c16109_g0_i0,c52740_g2_i1,c63717_g0_i1,c43527_g3_i1,c53067_g0_i0,c52239_g0_i3,c50489_g1_i0,c23794_g3_i0,c64396_g0…
GO:0043241	protein complex disassembly	biological_process	0.070038	1	4	664	125	55944	c71114_g0_i0,c40049_g0_i4,c66664_g0_i2,c61902_g0_i1
GO:0044712	single-organism catabolic process	biological_process	0.071157	1	24	664	1372	55944	c66961_g1_i7,c18950_g2_i0,c9813_g5_i3,c17356_g3_i1,c59722_g4_i0,c66160_g3_i1,c63157_g2_i0,c63157_g1_i0,c57887_g0_i0,c64396_g0_i1,c14915_g0_i0,c31822_g0_i0,c68995_g2_i0,c63157_g3_i0,c50792_g1_i2,c47582_g0_i1,c43555_g2_i1,c66160_g1_i1,c45156_g2_i0,c66328_g1_i0,c21198_g13_i0,c65079_g0_i0,c66987_g0_i0,c66328_g2_i3
GO:0004375	glycine dehydrogenase (decarboxylating) activity	molecular_function	0.071489	1	1	664	6	55944	c64396_g0_i1
GO:0016642	oxidoreductase activity, acting on the CH-NH2 group of donors, disulfide as acceptor	molecular_function	0.071489	1	1	664	6	55944	c64396_g0_i1
GO:0042181	ketone biosynthetic process	biological_process	0.071668	1	5	664	170	55944	c48459_g0_i0,c71157_g1_i0,c43269_g0_i2,c48459_g8_i1,c26249_g7_i0
GO:1901661	quinone metabolic process	biological_process	0.071668	1	5	664	170	55944	c26249_g7_i0,c48459_g8_i1,c43269_g0_i2,c71157_g1_i0,c48459_g0_i0
GO:1901663	quinone biosynthetic process	biological_process	0.071668	1	5	664	170	55944	c26249_g7_i0,c43269_g0_i2,c48459_g8_i1,c71157_g1_i0,c48459_g0_i0
GO:0042025	host cell nucleus	cellular_component	0.071742	1	8	664	344	55944	c59093_g0_i0,c70977_g0_i1,c66788_g0_i0,c55257_g3_i1,c70977_g5_i0,c44375_g1_i1,c30350_g1_i0,c67560_g3_i0
GO:1902578	single-organism localization	biological_process	0.07175	1	47	664	2953	55944	c64538_g0_i0,c50029_g1_i0,c67814_g2_i1,c28625_g4_i0,c28625_g0_i0,c41699_g0_i0,c58280_g0_i1,c31398_g0_i0,c52750_g3_i0,c65510_g0_i0,c20837_g2_i3,c46036_g2_i0,c68358_g1_i1,c37551_g1_i0,c63107_g36_i0,c52750_g0_i0,c45432_g1_i0,c65709_g1_i0,c67814_g1_i0,c55331_g1_i0,c68358_g0_i1,c49722_g0_i0,c38152_g0_i0,c52695_g2_i2,c71717_g1_i1,c42414_g0_i0,c71584_g0_i2,c15603_g2_i1,c33372_g0_i0,c70562_g1_i4,c39614_g…
GO:0016838	carbon-oxygen lyase activity, acting on phosphates	molecular_function	0.071879	1	3	664	82	55944	c37370_g0_i1,c67045_g4_i5,c2504_g1_i0
GO:0005773	vacuole	cellular_component	0.073049	1	9	664	388	55944	c40565_g0_i1,c18666_g3_i1,c60428_g1_i1,c18666_g4_i0,c64538_g0_i0,c53318_g4_i1,c71717_g1_i1,c574_g1_i0,c53318_g0_i0
GO:0005747	mitochondrial respiratory chain complex I	cellular_component	0.073114	1	3	664	78	55944	c64522_g2_i0,c64522_g0_i0,c64522_g4_i1
GO:0030964	NADH dehydrogenase complex	cellular_component	0.073114	1	3	664	78	55944	c64522_g0_i0,c64522_g2_i0,c64522_g4_i1
GO:0045271	respiratory chain complex I	cellular_component	0.073114	1	3	664	78	55944	c64522_g2_i0,c64522_g0_i0,c64522_g4_i1
GO:0033260	nuclear DNA replication	biological_process	0.073416	1	1	664	8	55944	c49402_g1_i0
GO:1902969	mitotic DNA replication	biological_process	0.073416	1	1	664	8	55944	c49402_g1_i0
GO:0033218	amide binding	molecular_function	0.073432	1	3	664	76	55944	c58804_g0_i2,c28625_g0_i0,c28625_g4_i0
GO:0046537	2,3-bisphosphoglycerate-independent phosphoglycerate mutase activity	molecular_function	0.073774	1	1	664	10	55944	c68995_g2_i0
GO:0006644	phospholipid metabolic process	biological_process	0.073863	1	12	664	554	55944	c31822_g0_i0,c45374_g0_i1,c9813_g5_i3,c52239_g0_i3,c66160_g3_i1,c66160_g1_i1,c70446_g0_i1,c28125_g0_i4,c52064_g2_i1,c70474_g0_i8,c66328_g1_i0,c66328_g2_i3
GO:0009628	response to abiotic stimulus	biological_process	0.074011	1	10	664	449	55944	c66646_g0_i0,c22684_g0_i0,c70583_g3_i1,c66889_g3_i0,c65278_g0_i0,c60716_g2_i1,c66646_g3_i0,c71717_g1_i1,c66646_g2_i0,c64137_g0_i2
GO:0044571	[2Fe-2S] cluster assembly	biological_process	0.074204	1	1	664	6	55944	c52715_g1_i0
GO:0097223	sperm part	cellular_component	0.074618	1	1	664	7	55944	c53988_g0_i1
GO:0016667	oxidoreductase activity, acting on a sulfur group of donors	molecular_function	0.075094	1	7	664	298	55944	c47224_g2_i0,c57959_g0_i0,c47224_g0_i0,c63455_g0_i0,c18992_g0_i0,c47224_g1_i0,c63455_g1_i0
GO:0034595	phosphatidylinositol phosphate 5-phosphatase activity	molecular_function	0.07572	1	1	664	5	55944	c28125_g0_i4
GO:0004779	sulfate adenylyltransferase activity	molecular_function	0.077075	1	1	664	6	55944	c63230_g0_i0
GO:0046873	metal ion transmembrane transporter activity	molecular_function	0.077386	1	17	664	898	55944	c39614_g1_i0,c63891_g0_i3,c30826_g2_i0,c60220_g1_i0,c63275_g0_i1,c65709_g1_i0,c63107_g36_i0,c69438_g0_i2,c65278_g0_i0,c39614_g0_i2,c71571_g0_i0,c52695_g2_i2,c38152_g0_i0,c30826_g3_i0,c71717_g1_i1,c65709_g0_i3,c60083_g2_i0
GO:0009668	plastid membrane organization	biological_process	0.07754	1	2	664	33	55944	c51225_g1_i0,c64137_g0_i2
GO:0010027	thylakoid membrane organization	biological_process	0.07754	1	2	664	33	55944	c51225_g1_i0,c64137_g0_i2
GO:0010410	hemicellulose metabolic process	biological_process	0.078267	1	3	664	96	55944	c63488_g1_i0,c50848_g0_i0,c57530_g0_i0
GO:0015294	solute:cation symporter activity	molecular_function	0.078392	1	4	664	131	55944	c38152_g0_i0,c68358_g1_i1,c68358_g0_i1,c49722_g0_i0
GO:0009002	serine-type D-Ala-D-Ala carboxypeptidase activity	molecular_function	0.078977	1	1	664	6	55944	c67560_g3_i0
GO:0016423	tRNA (guanine) methyltransferase activity	molecular_function	0.078999	1	3	664	63	55944	c66328_g2_i3,c50792_g1_i2,c66328_g1_i0
GO:0045444	fat cell differentiation	biological_process	0.079173	1	2	664	32	55944	c56973_g1_i1,c56973_g0_i0
GO:0004356	glutamate-ammonia ligase activity	molecular_function	0.079922	1	2	664	38	55944	c51974_g0_i0,c68224_g1_i3
GO:0016211	ammonia ligase activity	molecular_function	0.079922	1	2	664	38	55944	c68224_g1_i3,c51974_g0_i0
GO:0016880	acid-ammonia (or amide) ligase activity	molecular_function	0.079922	1	2	664	38	55944	c51974_g0_i0,c68224_g1_i3
GO:0003840	obsolete gamma-glutamyltransferase activity	molecular_function	0.080255	1	1	664	7	55944	c42577_g1_i0
GO:0006690	icosanoid metabolic process	biological_process	0.080255	1	1	664	7	55944	c42577_g1_i0
GO:0006691	leukotriene metabolic process	biological_process	0.080255	1	1	664	7	55944	c42577_g1_i0
GO:0006692	prostanoid metabolic process	biological_process	0.080255	1	1	664	7	55944	c42577_g1_i0
GO:0006693	prostaglandin metabolic process	biological_process	0.080255	1	1	664	7	55944	c42577_g1_i0
GO:0000978	RNA polymerase II core promoter proximal region sequence-specific DNA binding	molecular_function	0.080725	1	1	664	5	55944	c63318_g3_i0
GO:0051234	establishment of localization	biological_process	0.08109	1	118	664	8039	55944	c59395_g2_i0,c42820_g0_i1,c66001_g0_i0,c28625_g0_i0,c28625_g4_i0,c67814_g2_i1,c69438_g0_i2,c50029_g1_i0,c64538_g0_i0,c31398_g0_i0,c52750_g3_i0,c67729_g2_i0,c41699_g0_i0,c18666_g3_i1,c60774_g1_i0,c48655_g3_i0,c68358_g1_i1,c49604_g2_i0,c55068_g0_i0,c30826_g2_i0,c20837_g2_i3,c45441_g1_i0,c45432_g1_i0,c63275_g0_i1,c63107_g36_i0,c57571_g0_i0,c37551_g1_i0,c67937_g0_i2,c54944_g1_i1,c29525_g0_i0,c70562_g…
GO:0016757	transferase activity, transferring glycosyl groups	molecular_function	0.081503	1	26	664	1609	55944	c71110_g0_i0,c50848_g0_i0,c57530_g0_i0,c21139_g0_i0,c33500_g0_i0,c43675_g2_i1,c70474_g0_i8,c67560_g3_i0,c54906_g0_i0,c29870_g2_i0,c26386_g0_i1,c14662_g0_i0,c41988_g1_i0,c45815_g1_i1,c29870_g6_i0,c62600_g0_i0,c27722_g1_i1,c29870_g4_i0,c67171_g0_i1,c22667_g0_i0,c19605_g1_i5,c31441_g0_i0,c45815_g3_i0,c63488_g1_i0,c43675_g1_i0,c29870_g5_i0
GO:0010383	cell wall polysaccharide metabolic process	biological_process	0.08185	1	3	664	97	55944	c63488_g1_i0,c57530_g0_i0,c50848_g0_i0
GO:0015205	nucleobase transmembrane transporter activity	molecular_function	0.082284	1	1	664	6	55944	c49722_g0_i0
GO:0015851	nucleobase transport	biological_process	0.082284	1	1	664	6	55944	c49722_g0_i0
GO:0005294	neutral L-amino acid secondary active transmembrane transporter activity	molecular_function	0.082634	1	1	664	5	55944	c38152_g0_i0
GO:0015655	alanine:sodium symporter activity	molecular_function	0.082634	1	1	664	5	55944	c38152_g0_i0
GO:0016705	oxidoreductase activity, acting on paired donors, with incorporation or reduction of molecular oxygen	molecular_function	0.082739	1	16	664	896	55944	c46103_g0_i2,c48596_g0_i0,c64838_g1_i0,c33149_g0_i0,c48596_g5_i0,c48596_g3_i3,c16731_g0_i0,c69705_g3_i0,c48596_g1_i0,c47994_g0_i1,c71514_g2_i3,c3404_g4_i1,c48596_g4_i0,c33325_g1_i0,c71514_g5_i0,c16731_g1_i0
GO:0071554	cell wall organization or biogenesis	biological_process	0.082928	1	13	664	727	55944	c29870_g2_i0,c51974_g0_i0,c38251_g0_i1,c29870_g6_i0,c63488_g1_i0,c29870_g5_i0,c57530_g0_i0,c25033_g0_i0,c50848_g0_i0,c21139_g0_i0,c68224_g1_i3,c29870_g4_i0,c27722_g1_i1
GO:0050897	cobalt ion binding	molecular_function	0.083456	1	2	664	35	55944	c40650_g1_i2,c66961_g1_i7
GO:0033647	host intracellular organelle	cellular_component	0.083689	1	8	664	356	55944	c59093_g0_i0,c70977_g0_i1,c66788_g0_i0,c55257_g3_i1,c30350_g1_i0,c70977_g5_i0,c44375_g1_i1,c67560_g3_i0
GO:0033648	host intracellular membrane-bounded organelle	cellular_component	0.083689	1	8	664	356	55944	c55257_g3_i1,c66788_g0_i0,c67560_g3_i0,c70977_g5_i0,c44375_g1_i1,c30350_g1_i0,c59093_g0_i0,c70977_g0_i1
GO:0072507	divalent inorganic cation homeostasis	biological_process	0.083851	1	3	664	78	55944	c63275_g0_i1,c65278_g0_i0,c71571_g0_i0
GO:0009698	phenylpropanoid metabolic process	biological_process	0.084958	1	3	664	110	55944	c58011_g0_i0,c14915_g0_i0,c65079_g0_i0
GO:0008813	chorismate lyase activity	molecular_function	0.085294	1	1	664	7	55944	c43269_g0_i2
GO:0015267	channel activity	molecular_function	0.086311	1	13	664	663	55944	c70833_g2_i6,c46036_g2_i0,c30826_g2_i0,c30826_g3_i0,c69438_g0_i2,c34180_g0_i1,c71571_g0_i0,c36336_g0_i1,c51451_g0_i0,c52750_g0_i0,c52750_g3_i0,c60220_g1_i0,c63275_g0_i1
GO:0022803	passive transmembrane transporter activity	molecular_function	0.086311	1	13	664	663	55944	c36336_g0_i1,c51451_g0_i0,c52750_g0_i0,c52750_g3_i0,c63275_g0_i1,c60220_g1_i0,c46036_g2_i0,c70833_g2_i6,c30826_g2_i0,c30826_g3_i0,c69438_g0_i2,c34180_g0_i1,c71571_g0_i0
GO:0007340	acrosome reaction	biological_process	0.086956	1	1	664	10	55944	c53988_g0_i1
GO:0030193	regulation of blood coagulation	biological_process	0.088086	1	1	664	8	55944	c32736_g5_i0
GO:0050818	regulation of coagulation	biological_process	0.088086	1	1	664	8	55944	c32736_g5_i0
GO:0061041	regulation of wound healing	biological_process	0.088086	1	1	664	8	55944	c32736_g5_i0
GO:1900046	regulation of hemostasis	biological_process	0.088086	1	1	664	8	55944	c32736_g5_i0
GO:1903034	regulation of response to wounding	biological_process	0.088086	1	1	664	8	55944	c32736_g5_i0
GO:0004106	chorismate mutase activity	molecular_function	0.088321	1	1	664	7	55944	c64702_g0_i0
GO:0015079	potassium ion transmembrane transporter activity	molecular_function	0.088582	1	8	664	349	55944	c30826_g3_i0,c30826_g2_i0,c52695_g2_i2,c39614_g0_i2,c69438_g0_i2,c39614_g1_i0,c65709_g1_i0,c65709_g0_i3
GO:0000256	allantoin catabolic process	biological_process	0.08933	1	1	664	7	55944	c66961_g1_i7
GO:0002520	immune system development	biological_process	0.08982	1	1	664	7	55944	c6679_g1_i0
GO:0044711	single-organism biosynthetic process	biological_process	0.090051	1	66	664	4369	55944	c33325_g1_i0,c48459_g0_i0,c18950_g2_i0,c43527_g2_i0,c33500_g0_i0,c70474_g0_i8,c55170_g3_i1,c58011_g0_i0,c70446_g0_i1,c66239_g0_i0,c33475_g0_i0,c66328_g2_i3,c47224_g1_i0,c56973_g1_i1,c26249_g7_i0,c37370_g0_i1,c51974_g0_i0,c43527_g0_i0,c35723_g0_i0,c45815_g1_i1,c65510_g0_i0,c52064_g2_i1,c43527_g3_i1,c50792_g1_i2,c48459_g8_i1,c63598_g0_i0,c70322_g1_i0,c45815_g3_i0,c69634_g0_i0,c66646_g3_i0,c66987_g0…
GO:0071417	cellular response to organonitrogen compound	biological_process	0.0902	1	1	664	7	55944	c60747_g0_i0
GO:0015491	cation:cation antiporter activity	molecular_function	0.090407	1	3	664	80	55944	c63107_g36_i0,c71717_g1_i1,c45432_g1_i0
GO:0001678	cellular glucose homeostasis	biological_process	0.090795	1	2	664	40	55944	c18950_g2_i0,c62572_g7_i0
GO:0033500	carbohydrate homeostasis	biological_process	0.090795	1	2	664	40	55944	c62572_g7_i0,c18950_g2_i0
GO:0042593	glucose homeostasis	biological_process	0.090795	1	2	664	40	55944	c62572_g7_i0,c18950_g2_i0
GO:0000987	core promoter proximal region sequence-specific DNA binding	molecular_function	0.091437	1	1	664	6	55944	c63318_g3_i0
GO:0001159	core promoter proximal region DNA binding	molecular_function	0.091437	1	1	664	6	55944	c63318_g3_i0
GO:0045454	cell redox homeostasis	biological_process	0.091743	1	7	664	310	55944	c47224_g2_i0,c47224_g0_i0,c57959_g0_i0,c18992_g0_i0,c63455_g0_i0,c47224_g1_i0,c63455_g1_i0
GO:0016638	oxidoreductase activity, acting on the CH-NH2 group of donors	molecular_function	0.092282	1	4	664	119	55944	c71514_g2_i3,c61272_g0_i0,c64396_g0_i1,c71514_g5_i0
GO:0031298	replication fork protection complex	cellular_component	0.092782	1	1	664	9	55944	c49402_g1_i0
GO:0003779	actin binding	molecular_function	0.093504	1	14	664	741	55944	c53489_g2_i1,c71114_g0_i0,c63891_g0_i3,c20410_g0_i0,c36144_g0_i0,c70474_g0_i8,c69263_g0_i2,c53447_g1_i0,c71114_g4_i0,c23198_g0_i0,c36144_g1_i0,c51842_g1_i1,c53447_g0_i0,c38075_g3_i0
GO:0046554	malate dehydrogenase (NADP+) activity	molecular_function	0.093597	1	1	664	6	55944	c71326_g0_i0
GO:0008324	cation transmembrane transporter activity	molecular_function	0.093867	1	30	664	1832	55944	c63891_g0_i3,c68358_g1_i1,c39614_g1_i0,c47215_g0_i0,c30826_g2_i0,c65510_g0_i0,c65709_g1_i0,c68358_g0_i1,c49722_g0_i0,c55331_g1_i0,c63275_g0_i1,c60220_g1_i0,c45432_g1_i0,c63107_g36_i0,c52274_g0_i1,c39614_g0_i2,c71571_g0_i0,c33372_g0_i0,c65278_g0_i0,c69438_g0_i2,c71717_g1_i1,c30826_g3_i0,c52695_g2_i2,c38152_g0_i0,c60083_g2_i0,c9533_g3_i2,c65709_g0_i3,c40565_g0_i1,c22495_g0_i0,c69353_g0_i7
GO:0018024	histone-lysine N-methyltransferase activity	molecular_function	0.093915	1	3	664	73	55944	c66328_g1_i0,c50792_g1_i2,c66328_g2_i3
GO:0016722	oxidoreductase activity, oxidizing metal ions	molecular_function	0.094164	1	2	664	48	55944	c58856_g2_i3,c65079_g0_i0
GO:0005262	calcium channel activity	molecular_function	0.094684	1	3	664	85	55944	c71571_g0_i0,c63275_g0_i1,c60220_g1_i0
GO:0006793	phosphorus metabolic process	biological_process	0.095011	1	106	664	7466	55944	c58011_g0_i0,c70446_g0_i1,c28125_g0_i4,c23794_g3_i0,c70474_g0_i8,c62248_g0_i0,c33500_g0_i0,c43527_g2_i0,c18950_g2_i0,c71884_g0_i4,c45527_g0_i0,c21787_g0_i0,c52226_g2_i1,c57399_g0_i0,c66328_g2_i3,c17579_g0_i0,c33475_g0_i0,c61463_g5_i1,c68345_g2_i3,c40914_g1_i0,c42788_g1_i0,c61899_g2_i0,c52064_g2_i1,c69357_g5_i0,c51714_g1_i0,c65510_g0_i0,c61053_g0_i0,c64408_g0_i0,c49155_g0_i0,c34803_g0_i0,c65117_g2…
GO:0007342	fusion of sperm to egg plasma membrane	biological_process	0.095175	1	1	664	11	55944	c53988_g0_i1
GO:0045026	plasma membrane fusion	biological_process	0.095175	1	1	664	11	55944	c53988_g0_i1
GO:0006562	proline catabolic process	biological_process	0.095375	1	1	664	6	55944	c45156_g2_i0
GO:0009682	induced systemic resistance	biological_process	0.095841	1	1	664	7	55944	c59610_g6_i0
GO:0009864	induced systemic resistance, jasmonic acid mediated signaling pathway	biological_process	0.095841	1	1	664	7	55944	c59610_g6_i0
GO:0080123	jasmonate-amino synthetase activity	molecular_function	0.095841	1	1	664	7	55944	c59610_g6_i0
GO:0033905	xylan endo-1,3-beta-xylosidase activity	molecular_function	0.095984	1	1	664	7	55944	c71884_g0_i4
GO:0046486	glycerolipid metabolic process	biological_process	0.096971	1	13	664	638	55944	c31822_g0_i0,c45374_g0_i1,c9813_g5_i3,c66160_g3_i1,c52595_g0_i1,c52239_g0_i3,c70474_g0_i8,c66328_g1_i0,c66160_g1_i1,c52064_g2_i1,c28125_g0_i4,c70446_g0_i1,c66328_g2_i3
GO:0009877	nodulation	biological_process	0.097351	1	3	664	76	55944	c66328_g2_i3,c50792_g1_i2,c66328_g1_i0
GO:0030244	cellulose biosynthetic process	biological_process	0.098549	1	4	664	142	55944	c27722_g1_i1,c30272_g0_i0,c33500_g0_i0,c21139_g0_i0
GO:0000340	RNA 7-methylguanosine cap binding	molecular_function	0.099118	1	1	664	7	55944	c36459_g0_i0
GO:0009269	response to desiccation	biological_process	0.099347	1	1	664	8	55944	c70583_g3_i1
GO:0006399	tRNA metabolic process	biological_process	0.099516	1	19	664	959	55944	c50792_g1_i2,c56624_g1_i4,c45815_g3_i0,c70503_g1_i0,c71514_g2_i3,c66328_g2_i3,c29157_g0_i0,c66328_g1_i0,c46447_g7_i0,c52595_g0_i1,c58020_g4_i0,c55551_g0_i0,c29157_g2_i0,c45815_g1_i1,c40539_g0_i1,c71514_g5_i0,c49794_g1_i2,c21848_g1_i0,c64137_g0_i2
GO:0030154	cell differentiation	biological_process	0.099535	1	9	664	422	55944	c56973_g0_i0,c56973_g1_i1,c29157_g0_i0,c29157_g1_i0,c29157_g2_i0,c68345_g2_i3,c6679_g1_i0,c23108_g0_i0,c29059_g1_i1
GO:0008940	nitrate reductase activity	molecular_function	0.099927	1	1	664	9	55944	c38690_g0_i0
GO:0009325	nitrate reductase complex	cellular_component	0.099927	1	1	664	9	55944	c38690_g0_i0
GO:0043546	molybdopterin cofactor binding	molecular_function	0.099927	1	1	664	9	55944	c38690_g0_i0
GO:0050464	nitrate reductase (NADPH) activity	molecular_function	0.099927	1	1	664	9	55944	c38690_g0_i0
GO:0015293	symporter activity	molecular_function	0.10114	1	4	664	141	55944	c38152_g0_i0,c49722_g0_i0,c68358_g0_i1,c68358_g1_i1
GO:0015930	glutamate synthase activity	molecular_function	0.10146	1	2	664	35	55944	c71514_g5_i0,c71514_g2_i3
GO:0004560	alpha-L-fucosidase activity	molecular_function	0.10162	1	1	664	7	55944	c69474_g1_i5
GO:0015928	fucosidase activity	molecular_function	0.10162	1	1	664	7	55944	c69474_g1_i5
GO:0010345	suberin biosynthetic process	biological_process	0.10179	1	1	664	9	55944	c58011_g0_i0
GO:0035336	long-chain fatty-acyl-CoA metabolic process	biological_process	0.10179	1	1	664	9	55944	c58011_g0_i0
GO:0035337	fatty-acyl-CoA metabolic process	biological_process	0.10179	1	1	664	9	55944	c58011_g0_i0
GO:0019904	protein domain specific binding	molecular_function	0.10245	1	2	664	41	55944	c39865_g3_i0,c39865_g1_i0
GO:0046915	transition metal ion transmembrane transporter activity	molecular_function	0.1036	1	4	664	146	55944	c60083_g2_i0,c65278_g0_i0,c63891_g0_i3,c71717_g1_i1
GO:0046910	pectinesterase inhibitor activity	molecular_function	0.10497	1	1	664	11	55944	c38251_g0_i1
GO:0072530	purine-containing compound transmembrane transport	biological_process	0.1053	1	1	664	9	55944	c49722_g0_i0
GO:0022838	substrate-specific channel activity	molecular_function	0.1054	1	12	664	620	55944	c60220_g1_i0,c63275_g0_i1,c52750_g0_i0,c52750_g3_i0,c36336_g0_i1,c69438_g0_i2,c34180_g0_i1,c71571_g0_i0,c30826_g2_i0,c46036_g2_i0,c70833_g2_i6,c30826_g3_i0
GO:0009644	response to high light intensity	biological_process	0.10597	1	1	664	10	55944	c64137_g0_i2
GO:0000255	allantoin metabolic process	biological_process	0.10624	1	1	664	8	55944	c66961_g1_i7
GO:0042578	phosphoric ester hydrolase activity	molecular_function	0.10631	1	17	664	902	55944	c66160_g1_i1,c69263_g0_i2,c66987_g0_i0,c31822_g0_i0,c58216_g0_i2,c70322_g1_i0,c50736_g0_i0,c43675_g2_i1,c69357_g5_i0,c28125_g0_i4,c49155_g0_i0,c34803_g0_i0,c9813_g5_i3,c66160_g3_i1,c58190_g1_i2,c45527_g0_i0,c27426_g0_i0
GO:0044036	cell wall macromolecule metabolic process	biological_process	0.10722	1	6	664	278	55944	c63488_g1_i0,c51974_g0_i0,c25033_g0_i0,c50848_g0_i0,c57530_g0_i0,c68224_g1_i3
GO:0022604	regulation of cell morphogenesis	biological_process	0.10724	1	2	664	38	55944	c40250_g0_i0,c60774_g1_i0
GO:0018143	nucleic acid-protein covalent cross-linking	biological_process	0.10738	1	1	664	8	55944	c50489_g1_i0
GO:0042435	indole-containing compound biosynthetic process	biological_process	0.10832	1	5	664	201	55944	c64702_g0_i0,c47224_g1_i0,c47224_g0_i0,c67553_g4_i1,c47224_g2_i0
GO:0005048	signal sequence binding	molecular_function	0.10971	1	2	664	43	55944	c28625_g4_i0,c28625_g0_i0
GO:0048038	quinone binding	molecular_function	0.11036	1	2	664	41	55944	c61272_g0_i0,c42604_g3_i0
GO:0005283	sodium:amino acid symporter activity	molecular_function	0.11039	1	1	664	7	55944	c38152_g0_i0
GO:0005343	organic acid:sodium symporter activity	molecular_function	0.11039	1	1	664	7	55944	c38152_g0_i0
GO:0005416	cation:amino acid symporter activity	molecular_function	0.11039	1	1	664	7	55944	c38152_g0_i0
GO:0016160	amylase activity	molecular_function	0.11069	1	2	664	49	55944	c35665_g0_i0,c34177_g2_i0
GO:0005887	integral component of plasma membrane	cellular_component	0.11318	1	13	664	707	55944	c54944_g1_i1,c22495_g0_i0,c52750_g0_i0,c9533_g3_i2,c52750_g3_i0,c34697_g1_i1,c68358_g0_i1,c46036_g2_i0,c30826_g2_i0,c71717_g1_i1,c30826_g3_i0,c69438_g0_i2,c68358_g1_i1
GO:0008146	sulfotransferase activity	molecular_function	0.11341	1	2	664	47	55944	c36144_g0_i0,c36144_g1_i0
GO:0032984	macromolecular complex disassembly	biological_process	0.11372	1	4	664	147	55944	c66664_g0_i2,c61902_g0_i1,c71114_g0_i0,c40049_g0_i4
GO:0031226	intrinsic component of plasma membrane	cellular_component	0.11381	1	15	664	858	55944	c22495_g0_i0,c54944_g1_i1,c56647_g1_i2,c68358_g0_i1,c52750_g3_i0,c9533_g3_i2,c34697_g1_i1,c52750_g0_i0,c70061_g0_i0,c71717_g1_i1,c30826_g3_i0,c46036_g2_i0,c30826_g2_i0,c69438_g0_i2,c68358_g1_i1
GO:0033559	unsaturated fatty acid metabolic process	biological_process	0.11452	1	1	664	9	55944	c42577_g1_i0
GO:0018108	peptidyl-tyrosine phosphorylation	biological_process	0.11497	1	1	664	11	55944	c43721_g0_i0
GO:0097428	protein maturation by iron-sulfur cluster transfer	biological_process	0.11562	1	1	664	9	55944	c52715_g1_i0
GO:0098655	cation transmembrane transport	biological_process	0.11584	1	16	664	910	55944	c65510_g0_i0,c63891_g0_i3,c39614_g1_i0,c55331_g1_i0,c49722_g0_i0,c65709_g1_i0,c45432_g1_i0,c60220_g1_i0,c71717_g1_i1,c52695_g2_i2,c39614_g0_i2,c65278_g0_i0,c22495_g0_i0,c60083_g2_i0,c9533_g3_i2,c65709_g0_i3
GO:0009311	oligosaccharide metabolic process	biological_process	0.11643	1	14	664	748	55944	c66328_g1_i0,c27722_g1_i1,c21139_g0_i0,c30497_g0_i1,c33500_g0_i0,c66328_g2_i3,c18950_g2_i0,c63598_g0_i0,c38251_g0_i1,c35723_g0_i0,c34177_g2_i0,c35665_g0_i0,c69634_g0_i0,c50792_g1_i2
GO:0009690	cytokinin metabolic process	biological_process	0.11654	1	2	664	50	55944	c32448_g2_i0,c38893_g0_i1
GO:0045037	protein import into chloroplast stroma	biological_process	0.1166	1	1	664	11	55944	c51451_g0_i0
GO:0001881	receptor recycling	biological_process	0.11736	1	1	664	10	55944	c54938_g4_i1
GO:0080019	fatty-acyl-CoA reductase (alcohol-forming) activity	molecular_function	0.11753	1	1	664	11	55944	c58011_g0_i0
GO:0010024	phytochromobilin biosynthetic process	biological_process	0.11761	1	1	664	9	55944	c40650_g1_i2
GO:0016636	oxidoreductase activity, acting on the CH-CH group of donors, iron-sulfur protein as acceptor	molecular_function	0.11761	1	1	664	9	55944	c40650_g1_i2
GO:0051202	phytochromobilin metabolic process	biological_process	0.11761	1	1	664	9	55944	c40650_g1_i2
GO:0048468	cell development	biological_process	0.11817	1	6	664	255	55944	c29157_g1_i0,c29059_g1_i1,c23108_g0_i0,c29157_g0_i0,c68345_g2_i3,c29157_g2_i0
GO:0005245	voltage-gated calcium channel activity	molecular_function	0.1186	1	1	664	10	55944	c60220_g1_i0
GO:0048609	multicellular organismal reproductive process	biological_process	0.11901	1	7	664	319	55944	c29157_g1_i0,c29059_g1_i1,c21848_g1_i0,c23108_g0_i0,c29157_g0_i0,c29157_g2_i0,c46851_g0_i0
GO:0016051	carbohydrate biosynthetic process	biological_process	0.11917	1	16	664	876	55944	c59722_g4_i0,c35723_g0_i0,c18950_g2_i0,c33500_g0_i0,c57887_g0_i0,c21139_g0_i0,c57530_g0_i0,c47582_g0_i1,c50792_g1_i2,c63598_g0_i0,c69634_g0_i0,c66987_g0_i0,c66328_g2_i3,c30272_g0_i0,c66328_g1_i0,c27722_g1_i1
GO:0033646	host intracellular part	cellular_component	0.12025	1	8	664	386	55944	c59093_g0_i0,c70977_g0_i1,c55257_g3_i1,c66788_g0_i0,c67560_g3_i0,c44375_g1_i1,c70977_g5_i0,c30350_g1_i0
GO:0043656	intracellular region of host	cellular_component	0.12025	1	8	664	386	55944	c70977_g0_i1,c59093_g0_i0,c70977_g5_i0,c44375_g1_i1,c30350_g1_i0,c67560_g3_i0,c66788_g0_i0,c55257_g3_i1
GO:0051179	localization	biological_process	0.12038	1	119	664	8265	55944	c64538_g0_i0,c50029_g1_i0,c42820_g0_i1,c66001_g0_i0,c28625_g4_i0,c28625_g0_i0,c69438_g0_i2,c67814_g2_i1,c59395_g2_i0,c48655_g3_i0,c41699_g0_i0,c18666_g3_i1,c60774_g1_i0,c52750_g3_i0,c31398_g0_i0,c67729_g2_i0,c30826_g2_i0,c20837_g2_i3,c55068_g0_i0,c68358_g1_i1,c49604_g2_i0,c67937_g0_i2,c37551_g1_i0,c54944_g1_i1,c63107_g36_i0,c57571_g0_i0,c63275_g0_i1,c45432_g1_i0,c45441_g1_i0,c52695_g2_i2,c38152_g…
GO:0032268	regulation of cellular protein metabolic process	biological_process	0.12151	1	16	664	928	55944	c67476_g3_i1,c29157_g2_i0,c71967_g2_i0,c54176_g4_i0,c49766_g4_i0,c71967_g0_i0,c62572_g7_i0,c71967_g1_i0,c54176_g0_i0,c54176_g1_i0,c54176_g5_i0,c40049_g0_i4,c29157_g0_i0,c41981_g0_i0,c65462_g5_i0,c54176_g2_i0
GO:0016773	phosphotransferase activity, alcohol group as acceptor	molecular_function	0.12208	1	66	664	4568	55944	c18386_g0_i0,c55257_g3_i1,c27487_g4_i0,c38736_g0_i1,c46851_g0_i0,c40250_g0_i0,c65117_g1_i0,c42949_g0_i1,c46447_g2_i0,c65462_g5_i0,c36420_g4_i2,c57414_g2_i0,c54938_g4_i1,c46447_g7_i0,c60434_g0_i0,c70308_g1_i1,c51714_g0_i1,c46546_g0_i0,c63665_g3_i1,c69112_g1_i0,c62236_g0_i0,c70532_g0_i3,c46462_g1_i3,c54938_g3_i2,c32228_g0_i4,c21835_g0_i0,c47485_g0_i0,c48296_g2_i0,c69379_g1_i1,c61187_g0_i0,c40537_g1…
GO:0070402	NADPH binding	molecular_function	0.12208	1	1	664	9	55944	c47651_g0_i0
GO:0001533	cornified envelope	cellular_component	0.12268	1	1	664	11	55944	c40914_g1_i0
GO:0016602	CCAAT-binding factor complex	cellular_component	0.123	1	1	664	8	55944	c66664_g0_i2
GO:0006546	glycine catabolic process	biological_process	0.12318	1	1	664	11	55944	c64396_g0_i1
GO:0009071	serine family amino acid catabolic process	biological_process	0.12318	1	1	664	11	55944	c64396_g0_i1
GO:0022804	active transmembrane transporter activity	molecular_function	0.12445	1	19	664	1126	55944	c68105_g1_i0,c26541_g0_i0,c65709_g0_i3,c71717_g1_i1,c58856_g2_i3,c38152_g0_i0,c70562_g1_i4,c71584_g0_i2,c65278_g0_i0,c26541_g2_i1,c63107_g36_i0,c54944_g1_i1,c70014_g0_i3,c49722_g0_i0,c68358_g0_i1,c45432_g1_i0,c20837_g2_i3,c65510_g0_i0,c68358_g1_i1
GO:0002098	tRNA wobble uridine modification	biological_process	0.12456	1	2	664	44	55944	c29157_g0_i0,c29157_g2_i0
GO:0019953	sexual reproduction	biological_process	0.1246	1	8	664	403	55944	c29059_g1_i1,c53988_g0_i1,c23108_g0_i0,c29157_g2_i0,c46851_g0_i0,c29157_g1_i0,c29157_g0_i0,c21848_g1_i0
GO:0044703	multi-organism reproductive process	biological_process	0.1246	1	8	664	403	55944	c21848_g1_i0,c29157_g0_i0,c29157_g1_i0,c29157_g2_i0,c46851_g0_i0,c23108_g0_i0,c53988_g0_i1,c29059_g1_i1
GO:0009309	amine biosynthetic process	biological_process	0.1273	1	5	664	209	55944	c67553_g4_i1,c47224_g0_i0,c47224_g2_i0,c47224_g1_i0,c64702_g0_i0
GO:0042401	cellular biogenic amine biosynthetic process	biological_process	0.1273	1	5	664	209	55944	c64702_g0_i0,c47224_g1_i0,c67553_g4_i1,c47224_g0_i0,c47224_g2_i0
GO:0005542	folic acid binding	molecular_function	0.12738	1	1	664	11	55944	c58804_g0_i2
GO:0016812	hydrolase activity, acting on carbon-nitrogen (but not peptide) bonds, in cyclic amides	molecular_function	0.1275	1	1	664	12	55944	c66961_g1_i7
GO:0099516	ion antiporter activity	molecular_function	0.12909	1	3	664	95	55944	c45432_g1_i0,c63107_g36_i0,c71717_g1_i1
GO:0006796	phosphate-containing compound metabolic process	biological_process	0.12915	1	102	664	7280	55944	c68345_g2_i3,c61463_g5_i1,c33475_g0_i0,c42788_g1_i0,c40914_g1_i0,c17579_g0_i0,c66328_g2_i3,c57399_g0_i0,c52226_g2_i1,c18950_g2_i0,c43527_g2_i0,c21787_g0_i0,c71884_g0_i4,c45527_g0_i0,c70474_g0_i8,c70446_g0_i1,c28125_g0_i4,c23794_g3_i0,c62248_g0_i0,c39140_g0_i0,c52740_g2_i1,c63717_g0_i1,c70322_g1_i0,c43527_g3_i1,c53067_g0_i0,c52239_g0_i3,c64114_g0_i9,c66866_g3_i9,c28928_g0_i0,c70308_g0_i0,c66987_g0…
GO:0009573	chloroplast ribulose bisphosphate carboxylase complex	cellular_component	0.13024	1	1	664	16	55944	c57068_g0_i0
GO:0016984	ribulose-bisphosphate carboxylase activity	molecular_function	0.13024	1	1	664	16	55944	c57068_g0_i0
GO:0048492	ribulose bisphosphate carboxylase complex	cellular_component	0.13024	1	1	664	16	55944	c57068_g0_i0
GO:0008083	growth factor activity	molecular_function	0.13031	1	3	664	95	55944	c70318_g0_i1,c70318_g1_i0,c70318_g2_i1
GO:0034637	cellular carbohydrate biosynthetic process	biological_process	0.13047	1	8	664	375	55944	c35723_g0_i0,c63598_g0_i0,c69634_g0_i0,c27722_g1_i1,c33500_g0_i0,c57530_g0_i0,c21139_g0_i0,c30272_g0_i0
GO:0016832	aldehyde-lyase activity	molecular_function	0.13061	1	2	664	51	55944	c47582_g0_i1,c57887_g0_i0
GO:1901657	glycosyl compound metabolic process	biological_process	0.13084	1	7	664	335	55944	c49006_g1_i0,c48462_g0_i2,c45815_g1_i1,c45815_g3_i0,c70322_g1_i0,c18950_g2_i0,c70474_g0_i8
GO:0016782	transferase activity, transferring sulfur-containing groups	molecular_function	0.13088	1	3	664	97	55944	c52715_g1_i0,c36144_g1_i0,c36144_g0_i0
GO:0046914	transition metal ion binding	molecular_function	0.13166	1	78	664	5353	55944	c26386_g0_i1,c38690_g0_i0,c68358_g0_i1,c58571_g1_i0,c50220_g2_i0,c48588_g1_i0,c53318_g0_i0,c66976_g0_i0,c69265_g5_i0,c44906_g1_i1,c48596_g0_i0,c14778_g0_i0,c64838_g1_i0,c70322_g1_i0,c71680_g0_i0,c65079_g0_i0,c35881_g3_i0,c71680_g1_i0,c57304_g4_i0,c45441_g3_i1,c59093_g1_i0,c3404_g4_i1,c48864_g0_i4,c52715_g1_i0,c58571_g0_i0,c61272_g0_i0,c25955_g0_i0,c40650_g1_i2,c68105_g1_i0,c56973_g1_i1,c47994_g0_…
GO:0009416	response to light stimulus	biological_process	0.13234	1	5	664	204	55944	c64137_g0_i2,c66646_g2_i0,c66646_g3_i0,c65278_g0_i0,c66646_g0_i0
GO:0003913	DNA photolyase activity	molecular_function	0.13243	1	1	664	13	55944	c63890_g0_i0
GO:0009088	threonine biosynthetic process	biological_process	0.13252	1	1	664	10	55944	c37370_g0_i1
GO:0007276	gamete generation	biological_process	0.13267	1	6	664	271	55944	c46851_g0_i0,c29157_g2_i0,c23108_g0_i0,c29157_g0_i0,c29059_g1_i1,c29157_g1_i0
GO:0016278	lysine N-methyltransferase activity	molecular_function	0.1331	1	3	664	85	55944	c66328_g2_i3,c50792_g1_i2,c66328_g1_i0
GO:0016279	protein-lysine N-methyltransferase activity	molecular_function	0.1331	1	3	664	85	55944	c66328_g2_i3,c50792_g1_i2,c66328_g1_i0
GO:0042054	histone methyltransferase activity	molecular_function	0.13313	1	3	664	84	55944	c66328_g1_i0,c66328_g2_i3,c50792_g1_i2
GO:0055069	zinc ion homeostasis	biological_process	0.13359	1	1	664	8	55944	c65278_g0_i0
GO:0019158	mannokinase activity	molecular_function	0.13404	1	1	664	11	55944	c18950_g2_i0
GO:0000339	RNA cap binding	molecular_function	0.13412	1	1	664	9	55944	c36459_g0_i0
GO:0015385	sodium:proton antiporter activity	molecular_function	0.13532	1	2	664	48	55944	c71717_g1_i1,c63107_g36_i0
GO:0009116	nucleoside metabolic process	biological_process	0.1362	1	5	664	215	55944	c70474_g0_i8,c45815_g3_i0,c70322_g1_i0,c45815_g1_i1,c48462_g0_i2
GO:0048869	cellular developmental process	biological_process	0.13645	1	11	664	575	55944	c29157_g0_i0,c29157_g1_i0,c56973_g0_i0,c56973_g1_i1,c6679_g1_i0,c23108_g0_i0,c68345_g2_i3,c29059_g1_i1,c60774_g1_i0,c29157_g2_i0,c40250_g0_i0
GO:0051246	regulation of protein metabolic process	biological_process	0.13676	1	16	664	946	55944	c65462_g5_i0,c54176_g2_i0,c41981_g0_i0,c29157_g0_i0,c40049_g0_i4,c54176_g5_i0,c54176_g1_i0,c54176_g0_i0,c71967_g1_i0,c62572_g7_i0,c71967_g0_i0,c49766_g4_i0,c71967_g2_i0,c54176_g4_i0,c29157_g2_i0,c67476_g3_i1
GO:0019236	response to pheromone	biological_process	0.13956	1	2	664	51	55944	c34166_g2_i0,c63143_g2_i2
GO:0051168	nuclear export	biological_process	0.14149	1	3	664	101	55944	c28642_g6_i0,c28642_g0_i2,c28642_g4_i0
GO:0046835	carbohydrate phosphorylation	biological_process	0.1416	1	2	664	53	55944	c18950_g2_i0,c71884_g0_i4
GO:0050661	NADP binding	molecular_function	0.14173	1	4	664	160	55944	c71514_g5_i0,c70115_g1_i0,c47651_g0_i0,c71514_g2_i3
GO:0002790	peptide secretion	biological_process	0.14207	1	3	664	99	55944	c69333_g3_i0,c69333_g0_i1,c41699_g0_i0
GO:0009306	protein secretion	biological_process	0.14207	1	3	664	99	55944	c41699_g0_i0,c69333_g0_i1,c69333_g3_i0
GO:0046999	regulation of conjugation	biological_process	0.14222	1	1	664	12	55944	c51451_g0_i0
GO:0043244	regulation of protein complex disassembly	biological_process	0.14285	1	3	664	103	55944	c40049_g0_i4,c66664_g0_i2,c61902_g0_i1
GO:0020037	heme binding	molecular_function	0.14431	1	16	664	1035	55944	c3404_g4_i1,c17888_g0_i0,c48596_g4_i0,c38690_g0_i0,c61532_g0_i0,c46103_g0_i2,c68127_g0_i1,c48596_g0_i0,c64838_g1_i0,c33149_g0_i0,c48596_g3_i3,c48596_g5_i0,c69705_g3_i0,c48596_g1_i0,c33372_g0_i0,c47994_g0_i1
GO:0044723	single-organism carbohydrate metabolic process	biological_process	0.14896	1	29	664	1908	55944	c47582_g0_i1,c31441_g0_i0,c50792_g1_i2,c68995_g2_i0,c63598_g0_i0,c31822_g0_i0,c69634_g0_i0,c35665_g0_i0,c34177_g2_i0,c30497_g0_i1,c66987_g0_i0,c66328_g2_i3,c30272_g0_i0,c67171_g0_i1,c66328_g1_i0,c66160_g1_i1,c27722_g1_i1,c59722_g4_i0,c66160_g3_i1,c71884_g0_i4,c35723_g0_i0,c9813_g5_i3,c18950_g2_i0,c38251_g0_i1,c33500_g0_i0,c57530_g0_i0,c57887_g0_i0,c21139_g0_i0,c66976_g0_i0
GO:0009395	phospholipid catabolic process	biological_process	0.15023	1	4	664	152	55944	c66160_g1_i1,c31822_g0_i0,c9813_g5_i3,c66160_g3_i1
GO:0008773	[protein-PII] uridylyltransferase activity	molecular_function	0.1513	1	1	664	13	55944	c64396_g0_i1
GO:0019482	beta-alanine metabolic process	biological_process	0.15139	1	3	664	107	55944	c41126_g0_i0,c49259_g0_i0,c41126_g1_i0
GO:0018212	peptidyl-tyrosine modification	biological_process	0.15196	1	1	664	14	55944	c43721_g0_i0
GO:0015296	anion:cation symporter activity	molecular_function	0.15294	1	1	664	11	55944	c38152_g0_i0
GO:0016682	oxidoreductase activity, acting on diphenols and related substances as donors, oxygen as acceptor	molecular_function	0.15325	1	2	664	65	55944	c26249_g7_i0,c65079_g0_i0
GO:0005507	copper ion binding	molecular_function	0.15595	1	5	664	241	55944	c65079_g0_i0,c61272_g0_i0,c53318_g0_i0,c48431_g2_i1,c58856_g2_i3
GO:0006809	nitric oxide biosynthetic process	biological_process	0.15673	1	1	664	15	55944	c38690_g0_i0
GO:0046209	nitric oxide metabolic process	biological_process	0.15673	1	1	664	15	55944	c38690_g0_i0
GO:0009969	xyloglucan biosynthetic process	biological_process	0.15681	1	1	664	14	55944	c57530_g0_i0
GO:0012511	monolayer-surrounded lipid storage body	cellular_component	0.15705	1	1	664	14	55944	c50425_g0_i1
GO:0010304	PSII associated light-harvesting complex II catabolic process	biological_process	0.15707	1	1	664	11	55944	c64137_g0_i2
GO:0006013	mannose metabolic process	biological_process	0.15735	1	5	664	224	55944	c18950_g2_i0,c66976_g0_i0,c57887_g0_i0,c47582_g0_i1,c66987_g0_i0
GO:0008131	primary amine oxidase activity	molecular_function	0.1583	1	1	664	15	55944	c61272_g0_i0
GO:0017048	Rho GTPase binding	molecular_function	0.15956	1	1	664	11	55944	c69333_g3_i0
GO:0019509	L-methionine salvage from methylthioadenosine	biological_process	0.15963	1	1	664	14	55944	c70322_g1_i0
GO:0043102	amino acid salvage	biological_process	0.15963	1	1	664	14	55944	c70322_g1_i0
GO:0071267	L-methionine salvage	biological_process	0.15963	1	1	664	14	55944	c70322_g1_i0
GO:0004340	glucokinase activity	molecular_function	0.16033	1	1	664	13	55944	c18950_g2_i0
GO:0044419	interspecies interaction between organisms	biological_process	0.16065	1	34	664	2155	55944	c52695_g2_i2,c66328_g1_i0,c46447_g2_i0,c66328_g2_i3,c28521_g0_i0,c31407_g3_i0,c7701_g0_i0,c57595_g0_i2,c64137_g0_i2,c50489_g1_i0,c59093_g0_i0,c53447_g1_i0,c28125_g0_i4,c36336_g0_i1,c66788_g0_i0,c71068_g0_i1,c60434_g0_i0,c20570_g0_i0,c28422_g0_i0,c58549_g2_i2,c48655_g3_i0,c71068_g2_i1,c29098_g2_i0,c50792_g1_i2,c46462_g1_i3,c61053_g0_i0,c50884_g2_i0,c40539_g0_i1,c66247_g1_i3,c57571_g0_i0,c44066_g0_…
GO:0032006	regulation of TOR signaling	biological_process	0.16101	1	1	664	16	55944	c63944_g0_i2
GO:0010333	terpene synthase activity	molecular_function	0.16117	1	2	664	62	55944	c67045_g4_i5,c2504_g1_i0
GO:0051775	response to redox state	biological_process	0.16129	1	1	664	12	55944	c21835_g0_i0
GO:0006714	sesquiterpenoid metabolic process	biological_process	0.162	1	1	664	12	55944	c48596_g1_i0
GO:0005811	lipid droplet	cellular_component	0.16252	1	1	664	15	55944	c50425_g0_i1
GO:1904659	glucose transmembrane transport	biological_process	0.16299	1	2	664	65	55944	c68358_g0_i1,c68358_g1_i1
GO:0008064	regulation of actin polymerization or depolymerization	biological_process	0.16326	1	2	664	56	55944	c61902_g0_i1,c66664_g0_i2
GO:0030041	actin filament polymerization	biological_process	0.16326	1	2	664	56	55944	c66664_g0_i2,c61902_g0_i1
GO:0030832	regulation of actin filament length	biological_process	0.16326	1	2	664	56	55944	c61902_g0_i1,c66664_g0_i2
GO:0030833	regulation of actin filament polymerization	biological_process	0.16326	1	2	664	56	55944	c61902_g0_i1,c66664_g0_i2
GO:0032956	regulation of actin cytoskeleton organization	biological_process	0.16326	1	2	664	56	55944	c66664_g0_i2,c61902_g0_i1
GO:0032970	regulation of actin filament-based process	biological_process	0.16326	1	2	664	56	55944	c61902_g0_i1,c66664_g0_i2
GO:0016901	oxidoreductase activity, acting on the CH-OH group of donors, quinone or similar compound as acceptor	molecular_function	0.16346	1	1	664	12	55944	c42604_g3_i0
GO:0007610	behavior	biological_process	0.16378	1	3	664	103	55944	c21848_g1_i0,c33487_g0_i1,c62572_g7_i0
GO:0032271	regulation of protein polymerization	biological_process	0.16469	1	2	664	57	55944	c61902_g0_i1,c66664_g0_i2
GO:1902903	regulation of supramolecular fiber organization	biological_process	0.16469	1	2	664	57	55944	c61902_g0_i1,c66664_g0_i2
GO:0055075	potassium ion homeostasis	biological_process	0.16516	1	1	664	12	55944	c71717_g1_i1
GO:0009276	Gram-negative-bacterium-type cell wall	cellular_component	0.16524	1	1	664	14	55944	c14915_g0_i0
GO:0022411	cellular component disassembly	biological_process	0.16524	1	4	664	169	55944	c71114_g0_i0,c40049_g0_i4,c66664_g0_i2,c61902_g0_i1
GO:0009800	cinnamic acid biosynthetic process	biological_process	0.16528	1	1	664	26	55944	c14915_g0_i0
GO:0009803	cinnamic acid metabolic process	biological_process	0.16528	1	1	664	26	55944	c14915_g0_i0
GO:0045548	phenylalanine ammonia-lyase activity	molecular_function	0.16528	1	1	664	26	55944	c14915_g0_i0
GO:0065007	biological regulation	biological_process	0.16579	1	158	664	11662	55944	c55841_g1_i0,c66160_g3_i1,c52750_g0_i0,c28642_g6_i0,c46036_g2_i0,c71967_g0_i0,c25033_g0_i0,c60747_g0_i0,c53318_g0_i0,c58280_g0_i1,c53067_g0_i0,c54176_g0_i0,c48596_g0_i0,c28642_g0_i2,c32448_g2_i0,c59093_g1_i0,c33475_g0_i0,c53988_g0_i1,c63455_g1_i0,c69333_g0_i1,c48596_g5_i0,c64364_g0_i0,c47224_g1_i0,c71571_g0_i0,c69849_g0_i3,c9813_g5_i3,c38075_g3_i0,c57112_g0_i0,c45432_g1_i0,c63275_g0_i1,c47224_g2_…
GO:0042180	cellular ketone metabolic process	biological_process	0.16619	1	5	664	222	55944	c48459_g8_i1,c43269_g0_i2,c71157_g1_i0,c48459_g0_i0,c26249_g7_i0
GO:0001076	transcription factor activity, RNA polymerase II transcription factor binding	molecular_function	0.16622	1	6	664	284	55944	c11944_g1_i0,c54658_g0_i0,c33475_g0_i0,c58280_g0_i1,c25033_g0_i0,c69849_g0_i3
GO:0001104	RNA polymerase II transcription cofactor activity	molecular_function	0.16622	1	6	664	284	55944	c33475_g0_i0,c54658_g0_i0,c11944_g1_i0,c69849_g0_i3,c25033_g0_i0,c58280_g0_i1
GO:0008152	metabolic process	biological_process	0.16782	1	407	664	32341	55944	c38251_g0_i1,c66247_g1_i3,c41126_g0_i0,c65117_g2_i3,c27506_g1_i2,c55331_g1_i0,c38690_g0_i0,c17356_g3_i1,c27230_g0_i4,c21848_g1_i0,c69357_g5_i0,c48588_g1_i0,c17399_g10_i0,c64408_g0_i0,c39140_g0_i0,c37666_g0_i0,c54549_g0_i0,c70322_g1_i0,c71680_g0_i0,c8423_g7_i0,c52740_g2_i1,c69634_g0_i0,c43527_g3_i1,c29098_g2_i0,c52239_g0_i3,c54176_g1_i0,c50792_g1_i2,c49402_g1_i0,c66866_g3_i9,c65278_g0_i0,c63455_g0…
GO:0009314	response to radiation	biological_process	0.16797	1	5	664	223	55944	c66646_g2_i0,c64137_g0_i2,c66646_g0_i0,c66646_g3_i0,c65278_g0_i0
GO:0000041	transition metal ion transport	biological_process	0.1683	1	4	664	178	55944	c65278_g0_i0,c60083_g2_i0,c63891_g0_i3,c71717_g1_i1
GO:0047750	cholestenol delta-isomerase activity	molecular_function	0.1683	1	1	664	15	55944	c50792_g1_i2
GO:0022858	alanine transmembrane transporter activity	molecular_function	0.16837	1	1	664	14	55944	c38152_g0_i0
GO:0032328	alanine transport	biological_process	0.16837	1	1	664	14	55944	c38152_g0_i0
GO:0043069	negative regulation of programmed cell death	biological_process	0.16847	1	2	664	54	55944	c46447_g2_i0,c57571_g0_i0
GO:0030141	secretory granule	cellular_component	0.16927	1	1	664	18	55944	c53988_g0_i1
GO:0099503	secretory vesicle	cellular_component	0.16927	1	1	664	18	55944	c53988_g0_i1
GO:0042277	peptide binding	molecular_function	0.16982	1	2	664	56	55944	c28625_g4_i0,c28625_g0_i0
GO:0008168	methyltransferase activity	molecular_function	0.17001	1	16	664	919	55944	c58304_g1_i0,c23011_g8_i1,c48596_g4_i0,c43081_g1_i0,c62105_g0_i4,c32758_g0_i1,c50792_g1_i2,c48596_g0_i0,c7701_g0_i0,c31227_g0_i0,c48596_g1_i0,c66328_g2_i3,c47240_g0_i0,c48596_g3_i3,c48596_g5_i0,c66328_g1_i0
GO:0008865	fructokinase activity	molecular_function	0.17036	1	1	664	14	55944	c18950_g2_i0
GO:0009267	cellular response to starvation	biological_process	0.17053	1	2	664	55	55944	c62572_g7_i0,c57014_g0_i1
GO:0009401	phosphoenolpyruvate-dependent sugar phosphotransferase system	biological_process	0.17124	1	2	664	50	55944	c28625_g4_i0,c28625_g0_i0
GO:0031640	killing of cells of other organism	biological_process	0.17168	1	2	664	58	55944	c48655_g3_i0,c50884_g2_i0
GO:0044364	disruption of cells of other organism	biological_process	0.17168	1	2	664	58	55944	c48655_g3_i0,c50884_g2_i0
GO:0004834	tryptophan synthase activity	molecular_function	0.17188	1	1	664	14	55944	c67553_g4_i1
GO:1903409	reactive oxygen species biosynthetic process	biological_process	0.17281	1	1	664	16	55944	c38690_g0_i0
GO:0016052	carbohydrate catabolic process	biological_process	0.17312	1	9	664	497	55944	c57887_g0_i0,c66987_g0_i0,c47582_g0_i1,c59722_g4_i0,c18950_g2_i0,c38251_g0_i1,c68995_g2_i0,c34177_g2_i0,c35665_g0_i0
GO:0006813	potassium ion transport	biological_process	0.1735	1	9	664	459	55944	c48655_g3_i0,c65709_g0_i3,c65709_g1_i0,c52695_g2_i2,c30826_g2_i0,c30826_g3_i0,c39614_g1_i0,c69438_g0_i2,c39614_g0_i2
GO:0002218	activation of innate immune response	biological_process	0.17376	1	1	664	13	55944	c59610_g6_i0
GO:0008236	serine-type peptidase activity	molecular_function	0.17385	1	13	664	756	55944	c60678_g0_i0,c55194_g1_i0,c46462_g1_i3,c67560_g3_i0,c17399_g2_i0,c53318_g4_i1,c17399_g9_i0,c64766_g0_i0,c63252_g2_i2,c17399_g10_i0,c53318_g0_i0,c574_g1_i0,c63157_g1_i0
GO:0017171	serine hydrolase activity	molecular_function	0.17385	1	13	664	756	55944	c46462_g1_i3,c55194_g1_i0,c67560_g3_i0,c17399_g2_i0,c60678_g0_i0,c17399_g10_i0,c53318_g0_i0,c574_g1_i0,c63157_g1_i0,c53318_g4_i1,c64766_g0_i0,c17399_g9_i0,c63252_g2_i2
GO:0009694	jasmonic acid metabolic process	biological_process	0.17404	1	1	664	13	55944	c59610_g6_i0
GO:0009451	RNA modification	biological_process	0.17576	1	12	664	605	55944	c66328_g2_i3,c40539_g0_i1,c29157_g0_i0,c66328_g1_i0,c64137_g0_i2,c49794_g1_i2,c29157_g2_i0,c50792_g1_i2,c52595_g0_i1,c42577_g1_i0,c45815_g3_i0,c45815_g1_i1
GO:0016592	mediator complex	cellular_component	0.17578	1	6	664	289	55944	c11944_g1_i0,c33475_g0_i0,c54658_g0_i0,c69849_g0_i3,c58280_g0_i1,c25033_g0_i0
GO:0009986	cell surface	cellular_component	0.1758	1	2	664	63	55944	c70308_g1_i1,c60434_g0_i0
GO:0005355	glucose transmembrane transporter activity	molecular_function	0.17716	1	2	664	68	55944	c68358_g0_i1,c68358_g1_i1
GO:0035428	hexose transmembrane transport	biological_process	0.17716	1	2	664	68	55944	c68358_g0_i1,c68358_g1_i1
GO:1905950	monosaccharide transmembrane transport	biological_process	0.17716	1	2	664	68	55944	c68358_g0_i1,c68358_g1_i1
GO:0046857	oxidoreductase activity, acting on other nitrogenous compounds as donors, with NAD or NADP as acceptor	molecular_function	0.17745	1	1	664	15	55944	c38690_g0_i0
GO:0000165	MAPK cascade	biological_process	0.17782	1	2	664	57	55944	c62572_g7_i0,c65462_g5_i0
GO:0071265	L-methionine biosynthetic process	biological_process	0.17827	1	1	664	16	55944	c70322_g1_i0
GO:0060548	negative regulation of cell death	biological_process	0.17838	1	2	664	56	55944	c46447_g2_i0,c57571_g0_i0
GO:0008883	glutamyl-tRNA reductase activity	molecular_function	0.17862	1	1	664	14	55944	c70115_g1_i0
GO:0004499	N,N-dimethylaniline monooxygenase activity	molecular_function	0.17864	1	2	664	62	55944	c71514_g5_i0,c71514_g2_i3
GO:0005891	voltage-gated calcium channel complex	cellular_component	0.1787	1	1	664	15	55944	c60220_g1_i0
GO:0034704	calcium channel complex	cellular_component	0.1787	1	1	664	15	55944	c60220_g1_i0
GO:0030243	cellulose metabolic process	biological_process	0.17972	1	4	664	176	55944	c30272_g0_i0,c21139_g0_i0,c33500_g0_i0,c27722_g1_i1
GO:0005536	glucose binding	molecular_function	0.18042	1	1	664	16	55944	c18950_g2_i0
GO:0001906	cell killing	biological_process	0.18072	1	2	664	60	55944	c48655_g3_i0,c50884_g2_i0
GO:0097164	ammonium ion metabolic process	biological_process	0.18118	1	2	664	55	55944	c66328_g2_i3,c66328_g1_i0
GO:0008175	tRNA methyltransferase activity	molecular_function	0.18157	1	3	664	95	55944	c66328_g1_i0,c50792_g1_i2,c66328_g2_i3
GO:0015629	actin cytoskeleton	cellular_component	0.18239	1	4	664	170	55944	c71114_g0_i0,c69333_g3_i0,c61902_g0_i1,c66664_g0_i2
GO:0046789	host cell surface receptor binding	molecular_function	0.18276	1	1	664	19	55944	c60434_g0_i0
GO:0016811	hydrolase activity, acting on carbon-nitrogen (but not peptide) bonds, in linear amides	molecular_function	0.18292	1	3	664	103	55944	c70115_g0_i1,c70115_g1_i0,c71034_g0_i0
GO:0005576	extracellular region	cellular_component	0.1831	1	36	664	2501	55944	c29059_g1_i1,c44491_g0_i0,c7701_g0_i0,c40152_g0_i0,c29870_g4_i0,c58438_g0_i1,c67476_g3_i1,c36336_g0_i1,c43135_g0_i0,c29870_g2_i0,c29157_g2_i0,c44479_g1_i0,c61532_g0_i0,c71967_g2_i0,c40152_g1_i0,c62572_g7_i0,c23108_g0_i0,c58549_g2_i2,c48655_g3_i0,c29870_g5_i0,c63488_g1_i0,c29098_g2_i0,c60428_g1_i1,c29157_g0_i0,c32736_g5_i0,c29157_g1_i0,c65079_g0_i0,c31457_g1_i0,c55841_g1_i0,c29870_g6_i0,c40985_g3_…
GO:0031386	protein tag	molecular_function	0.18375	1	1	664	15	55944	c70115_g1_i0
GO:0031669	cellular response to nutrient levels	biological_process	0.1843	1	2	664	57	55944	c62572_g7_i0,c57014_g0_i1
GO:0015919	peroxisomal membrane transport	biological_process	0.18586	1	1	664	13	55944	c42414_g0_i0
GO:0045046	protein import into peroxisome membrane	biological_process	0.18586	1	1	664	13	55944	c42414_g0_i0
GO:0016645	oxidoreductase activity, acting on the CH-NH group of donors	molecular_function	0.18627	1	3	664	113	55944	c48655_g3_i0,c45156_g2_i0,c32448_g2_i0
GO:0048646	anatomical structure formation involved in morphogenesis	biological_process	0.18725	1	5	664	234	55944	c29157_g2_i0,c29157_g0_i0,c23108_g0_i0,c29059_g1_i1,c29157_g1_i0
GO:0043605	cellular amide catabolic process	biological_process	0.18823	1	1	664	15	55944	c66961_g1_i7
GO:0033821	DNA beta-glucosyltransferase activity	molecular_function	0.18904	1	1	664	13	55944	c26386_g0_i1
GO:0000213	tRNA-intron endonuclease activity	molecular_function	0.18982	1	1	664	17	55944	c21848_g1_i0
GO:0000214	tRNA-intron endonuclease complex	cellular_component	0.18982	1	1	664	17	55944	c21848_g1_i0
GO:0015758	glucose transport	biological_process	0.18987	1	2	664	71	55944	c68358_g1_i1,c68358_g0_i1
GO:0046323	glucose import	biological_process	0.18987	1	2	664	71	55944	c68358_g0_i1,c68358_g1_i1
GO:0005746	mitochondrial respiratory chain	cellular_component	0.19028	1	3	664	128	55944	c64522_g0_i0,c64522_g2_i0,c64522_g4_i1
GO:0090447	glycerol-3-phosphate 2-O-acyltransferase activity	molecular_function	0.19111	1	1	664	17	55944	c49155_g0_i0
GO:0005219	ryanodine-sensitive calcium-release channel activity	molecular_function	0.19124	1	2	664	65	55944	c71571_g0_i0,c63275_g0_i1
GO:0015278	calcium-release channel activity	molecular_function	0.19124	1	2	664	65	55944	c71571_g0_i0,c63275_g0_i1
GO:0099604	ligand-gated calcium channel activity	molecular_function	0.19124	1	2	664	65	55944	c71571_g0_i0,c63275_g0_i1
GO:0033643	host cell part	cellular_component	0.19152	1	8	664	433	55944	c70977_g0_i1,c59093_g0_i0,c67560_g3_i0,c30350_g1_i0,c44375_g1_i1,c70977_g5_i0,c55257_g3_i1,c66788_g0_i0
GO:0008534	oxidized purine nucleobase lesion DNA N-glycosylase activity	molecular_function	0.19156	1	1	664	16	55944	c70323_g0_i0
GO:0018995	host	cellular_component	0.19406	1	8	664	435	55944	c70977_g5_i0,c44375_g1_i1,c30350_g1_i0,c67560_g3_i0,c66788_g0_i0,c55257_g3_i1,c70977_g0_i1,c59093_g0_i0
GO:0043657	host cell	cellular_component	0.19406	1	8	664	435	55944	c30350_g1_i0,c44375_g1_i1,c70977_g5_i0,c67560_g3_i0,c66788_g0_i0,c55257_g3_i1,c70977_g0_i1,c59093_g0_i0
GO:0044215	other organism	cellular_component	0.19406	1	8	664	435	55944	c67560_g3_i0,c44375_g1_i1,c70977_g5_i0,c30350_g1_i0,c55257_g3_i1,c66788_g0_i0,c70977_g0_i1,c59093_g0_i0
GO:0044216	other organism cell	cellular_component	0.19406	1	8	664	435	55944	c59093_g0_i0,c70977_g0_i1,c55257_g3_i1,c66788_g0_i0,c67560_g3_i0,c44375_g1_i1,c70977_g5_i0,c30350_g1_i0
GO:0044217	other organism part	cellular_component	0.19406	1	8	664	435	55944	c70977_g0_i1,c59093_g0_i0,c67560_g3_i0,c44375_g1_i1,c70977_g5_i0,c30350_g1_i0,c55257_g3_i1,c66788_g0_i0
GO:0016759	cellulose synthase activity	molecular_function	0.19419	1	3	664	127	55944	c27722_g1_i1,c21139_g0_i0,c33500_g0_i0
GO:0016760	cellulose synthase (UDP-forming) activity	molecular_function	0.19419	1	3	664	127	55944	c21139_g0_i0,c33500_g0_i0,c27722_g1_i1
GO:0051274	beta-glucan biosynthetic process	biological_process	0.19456	1	4	664	178	55944	c27722_g1_i1,c33500_g0_i0,c21139_g0_i0,c30272_g0_i0
GO:0042446	hormone biosynthetic process	biological_process	0.19578	1	2	664	64	55944	c48596_g1_i0,c38893_g0_i1
GO:0015140	malate transmembrane transporter activity	molecular_function	0.19585	1	1	664	17	55944	c64538_g0_i0
GO:0071423	malate transmembrane transport	biological_process	0.19585	1	1	664	17	55944	c64538_g0_i0
GO:0051235	maintenance of location	biological_process	0.19603	1	2	664	68	55944	c28625_g0_i0,c28625_g4_i0
GO:0010035	response to inorganic substance	biological_process	0.19604	1	4	664	181	55944	c66889_g3_i0,c60716_g2_i1,c22684_g0_i0,c70583_g3_i1
GO:0004425	indole-3-glycerol-phosphate synthase activity	molecular_function	0.19676	1	1	664	15	55944	c67553_g4_i1
GO:0042302	structural constituent of cuticle	molecular_function	0.19746	1	2	664	62	55944	c29234_g15_i1,c26146_g0_i0
GO:0019033	viral tegument	cellular_component	0.2	1	1	664	17	55944	c20570_g0_i0
GO:0015370	solute:sodium symporter activity	molecular_function	0.20075	1	1	664	19	55944	c38152_g0_i0
GO:0006032	chitin catabolic process	biological_process	0.20116	1	2	664	82	55944	c25033_g0_i0,c32777_g0_i0
GO:0046348	amino sugar catabolic process	biological_process	0.20116	1	2	664	82	55944	c32777_g0_i0,c25033_g0_i0
GO:1901072	glucosamine-containing compound catabolic process	biological_process	0.20116	1	2	664	82	55944	c25033_g0_i0,c32777_g0_i0
GO:0016679	oxidoreductase activity, acting on diphenols and related substances as donors	molecular_function	0.20244	1	4	664	189	55944	c40565_g0_i1,c26249_g7_i0,c65079_g0_i0,c69474_g1_i5
GO:0006050	mannosamine metabolic process	biological_process	0.20279	1	1	664	17	55944	c67553_g4_i1
GO:0006051	N-acetylmannosamine metabolic process	biological_process	0.20279	1	1	664	17	55944	c67553_g4_i1
GO:0047465	N-acylglucosamine-6-phosphate 2-epimerase activity	molecular_function	0.20279	1	1	664	17	55944	c67553_g4_i1
GO:0043596	nuclear replication fork	cellular_component	0.20305	1	1	664	19	55944	c49402_g1_i0
GO:0008198	ferrous iron binding	molecular_function	0.20338	1	1	664	17	55944	c52715_g1_i0
GO:0016042	lipid catabolic process	biological_process	0.20346	1	7	664	348	55944	c63157_g1_i0,c66160_g3_i1,c63157_g3_i0,c31822_g0_i0,c9813_g5_i3,c66160_g1_i1,c63157_g2_i0
GO:0048584	positive regulation of response to stimulus	biological_process	0.20356	1	4	664	167	55944	c57530_g0_i0,c43721_g0_i0,c59610_g6_i0,c62572_g7_i0
GO:0003968	RNA-directed 5'-3' RNA polymerase activity	molecular_function	0.20478	1	4	664	175	55944	c50489_g1_i0,c38367_g0_i0,c49604_g2_i0,c21139_g0_i0
GO:0031379	RNA-directed RNA polymerase complex	cellular_component	0.20478	1	4	664	175	55944	c21139_g0_i0,c49604_g2_i0,c38367_g0_i0,c50489_g1_i0
GO:0031929	TOR signaling	biological_process	0.20525	1	1	664	20	55944	c63944_g0_i2
GO:0005217	intracellular ligand-gated ion channel activity	molecular_function	0.20543	1	2	664	67	55944	c63275_g0_i1,c71571_g0_i0
GO:0016846	carbon-sulfur lyase activity	molecular_function	0.2088	1	2	664	77	55944	c66239_g0_i0,c59984_g1_i2
GO:0045300	acyl-[acyl-carrier-protein] desaturase activity	molecular_function	0.20913	1	1	664	20	55944	c33325_g1_i0
GO:0016863	intramolecular oxidoreductase activity, transposing C=C bonds	molecular_function	0.20991	1	1	664	22	55944	c50792_g1_i2
GO:0045089	positive regulation of innate immune response	biological_process	0.21066	1	1	664	16	55944	c59610_g6_i0
GO:0050242	pyruvate, phosphate dikinase activity	molecular_function	0.21187	1	1	664	16	55944	c23794_g3_i0
GO:0009821	alkaloid biosynthetic process	biological_process	0.21197	1	1	664	31	55944	c14915_g0_i0
GO:0007338	single fertilization	biological_process	0.21215	1	1	664	21	55944	c53988_g0_i1
GO:0009699	phenylpropanoid biosynthetic process	biological_process	0.21267	1	2	664	89	55944	c58011_g0_i0,c14915_g0_i0
GO:0043138	3'-5' DNA helicase activity	molecular_function	0.21379	1	1	664	20	55944	c49402_g1_i0
GO:0000702	oxidized base lesion DNA N-glycosylase activity	molecular_function	0.21379	1	1	664	18	55944	c70323_g0_i0
GO:0006285	base-excision repair, AP site formation	biological_process	0.21379	1	1	664	18	55944	c70323_g0_i0
GO:0005774	vacuolar membrane	cellular_component	0.21422	1	5	664	228	55944	c64538_g0_i0,c18666_g4_i0,c40565_g0_i1,c71717_g1_i1,c18666_g3_i1
GO:0044437	vacuolar part	cellular_component	0.21422	1	5	664	228	55944	c18666_g3_i1,c71717_g1_i1,c40565_g0_i1,c64538_g0_i0,c18666_g4_i0
GO:0031411	gas vesicle	cellular_component	0.21522	1	1	664	17	55944	c44479_g1_i0
GO:0006775	fat-soluble vitamin metabolic process	biological_process	0.21527	1	1	664	20	55944	c33475_g0_i0
GO:0010189	vitamin E biosynthetic process	biological_process	0.21527	1	1	664	20	55944	c33475_g0_i0
GO:0042360	vitamin E metabolic process	biological_process	0.21527	1	1	664	20	55944	c33475_g0_i0
GO:0042362	fat-soluble vitamin biosynthetic process	biological_process	0.21527	1	1	664	20	55944	c33475_g0_i0
GO:0030091	protein repair	biological_process	0.21533	1	1	664	21	55944	c64137_g0_i2
GO:0006275	regulation of DNA replication	biological_process	0.21541	1	2	664	67	55944	c30350_g1_i0,c44375_g1_i1
GO:0042546	cell wall biogenesis	biological_process	0.21542	1	5	664	269	55944	c63488_g1_i0,c57530_g0_i0,c68224_g1_i3,c50848_g0_i0,c51974_g0_i0
GO:0015085	calcium ion transmembrane transporter activity	molecular_function	0.2161	1	3	664	133	55944	c71571_g0_i0,c63275_g0_i1,c60220_g1_i0
GO:0007015	actin filament organization	biological_process	0.21683	1	3	664	122	55944	c71114_g0_i0,c61902_g0_i1,c66664_g0_i2
GO:0003684	damaged DNA binding	molecular_function	0.2173	1	2	664	62	55944	c70323_g0_i0,c52740_g2_i1
GO:0016036	cellular response to phosphate starvation	biological_process	0.21755	1	1	664	15	55944	c57014_g0_i1
GO:0016765	transferase activity, transferring alkyl or aryl (other than methyl) groups	molecular_function	0.21762	1	7	664	402	55944	c60566_g1_i0,c52064_g2_i1,c67553_g4_i1,c48459_g8_i1,c17356_g3_i1,c48459_g0_i0,c60566_g0_i0
GO:0009271	phage shock	biological_process	0.21772	1	1	664	16	55944	c57571_g0_i0
GO:0045036	protein targeting to chloroplast	biological_process	0.21789	1	1	664	20	55944	c51451_g0_i0
GO:0072596	establishment of protein localization to chloroplast	biological_process	0.21789	1	1	664	20	55944	c51451_g0_i0
GO:0072598	protein localization to chloroplast	biological_process	0.21789	1	1	664	20	55944	c51451_g0_i0
GO:0016741	transferase activity, transferring one-carbon groups	molecular_function	0.21793	1	16	664	958	55944	c31227_g0_i0,c48596_g0_i0,c7701_g0_i0,c50792_g1_i2,c66328_g1_i0,c48596_g3_i3,c48596_g5_i0,c47240_g0_i0,c66328_g2_i3,c48596_g1_i0,c23011_g8_i1,c48596_g4_i0,c58304_g1_i0,c32758_g0_i1,c62105_g0_i4,c43081_g1_i0
GO:0016125	sterol metabolic process	biological_process	0.21825	1	2	664	65	55944	c48596_g1_i0,c50792_g1_i2
GO:0042132	fructose 1,6-bisphosphate 1-phosphatase activity	molecular_function	0.21829	1	1	664	16	55944	c66987_g0_i0
GO:0046812	host cell surface binding	molecular_function	0.21854	1	1	664	24	55944	c60434_g0_i0
GO:0008757	S-adenosylmethionine-dependent methyltransferase activity	molecular_function	0.21882	1	8	664	416	55944	c50792_g1_i2,c58304_g1_i0,c31227_g0_i0,c23011_g8_i1,c47240_g0_i0,c66328_g1_i0,c43081_g1_i0,c66328_g2_i3
GO:0009916	alternative oxidase activity	molecular_function	0.21889	1	1	664	19	55944	c26249_g7_i0
GO:0015298	solute:cation antiporter activity	molecular_function	0.21946	1	3	664	120	55944	c63107_g36_i0,c71717_g1_i1,c45432_g1_i0
GO:0015299	solute:proton antiporter activity	molecular_function	0.21946	1	3	664	120	55944	c71717_g1_i1,c63107_g36_i0,c45432_g1_i0
GO:0019139	cytokinin dehydrogenase activity	molecular_function	0.22042	1	1	664	19	55944	c32448_g2_i0
GO:0010143	cutin biosynthetic process	biological_process	0.22116	1	1	664	20	55944	c49155_g0_i0
GO:0006874	cellular calcium ion homeostasis	biological_process	0.22143	1	2	664	70	55944	c63275_g0_i1,c71571_g0_i0
GO:0055074	calcium ion homeostasis	biological_process	0.22143	1	2	664	70	55944	c63275_g0_i1,c71571_g0_i0
GO:0005984	disaccharide metabolic process	biological_process	0.22182	1	11	664	652	55944	c27722_g1_i1,c33500_g0_i0,c30497_g0_i1,c21139_g0_i0,c35665_g0_i0,c69634_g0_i0,c34177_g2_i0,c35723_g0_i0,c18950_g2_i0,c63598_g0_i0,c38251_g0_i1
GO:0071806	protein transmembrane transport	biological_process	0.22201	1	4	664	183	55944	c51451_g0_i0,c69333_g3_i0,c69333_g0_i1,c42414_g0_i0
GO:0002100	tRNA wobble adenosine to inosine editing	biological_process	0.22202	1	1	664	15	55944	c52595_g0_i1
GO:0006382	adenosine to inosine editing	biological_process	0.22202	1	1	664	15	55944	c52595_g0_i1
GO:0008251	tRNA-specific adenosine deaminase activity	molecular_function	0.22202	1	1	664	15	55944	c52595_g0_i1
GO:0009274	peptidoglycan-based cell wall	cellular_component	0.22226	1	1	664	20	55944	c14915_g0_i0
GO:0046906	tetrapyrrole binding	molecular_function	0.22258	1	16	664	1124	55944	c3404_g4_i1,c17888_g0_i0,c48596_g4_i0,c38690_g0_i0,c61532_g0_i0,c46103_g0_i2,c68127_g0_i1,c48596_g0_i0,c64838_g1_i0,c33149_g0_i0,c48596_g3_i3,c48596_g5_i0,c69705_g3_i0,c48596_g1_i0,c33372_g0_i0,c47994_g0_i1
GO:0099094	ligand-gated cation channel activity	molecular_function	0.22293	1	2	664	73	55944	c63275_g0_i1,c71571_g0_i0
GO:0080134	regulation of response to stress	biological_process	0.22325	1	3	664	136	55944	c32736_g5_i0,c59610_g6_i0,c43721_g0_i0
GO:0008233	peptidase activity	molecular_function	0.22335	1	35	664	2367	55944	c17399_g2_i0,c8423_g2_i0,c43555_g2_i1,c8423_g0_i0,c40049_g0_i4,c55194_g1_i0,c21198_g13_i0,c63252_g2_i2,c55465_g0_i1,c60678_g0_i0,c25955_g0_i0,c64137_g0_i2,c50489_g1_i0,c53318_g4_i1,c63157_g1_i0,c48655_g3_i0,c8423_g7_i0,c60428_g1_i1,c46462_g1_i3,c49259_g0_i0,c50869_g0_i0,c66247_g1_i3,c27506_g1_i2,c39575_g0_i4,c67560_g3_i0,c17399_g9_i0,c64766_g0_i0,c69265_g5_i0,c49457_g0_i1,c49604_g2_i0,c574_g1_i0,…
GO:0009225	nucleotide-sugar metabolic process	biological_process	0.22352	1	4	664	195	55944	c27722_g1_i1,c42916_g0_i0,c21139_g0_i0,c33500_g0_i0
GO:0000940	condensed chromosome outer kinetochore	cellular_component	0.22365	1	3	664	114	55944	c46447_g7_i0,c46447_g3_i1,c66788_g0_i0
GO:0030313	cell envelope	cellular_component	0.2238	1	2	664	62	55944	c53318_g0_i0,c14915_g0_i0
GO:0006334	nucleosome assembly	biological_process	0.22389	1	2	664	73	55944	c58804_g0_i2,c51842_g1_i1
GO:0071949	FAD binding	molecular_function	0.22457	1	4	664	169	55944	c71514_g5_i0,c56624_g1_i4,c58020_g4_i0,c71514_g2_i3
GO:0015643	toxic substance binding	molecular_function	0.22736	1	1	664	19	55944	c27230_g0_i4
GO:0046271	phenylpropanoid catabolic process	biological_process	0.22885	1	1	664	30	55944	c65079_g0_i0
GO:0046274	lignin catabolic process	biological_process	0.22885	1	1	664	30	55944	c65079_g0_i0
GO:0052716	hydroquinone:oxygen oxidoreductase activity	molecular_function	0.22885	1	1	664	30	55944	c65079_g0_i0
GO:0005861	troponin complex	cellular_component	0.22958	1	1	664	20	55944	c69333_g3_i0
GO:0005865	striated muscle thin filament	cellular_component	0.22958	1	1	664	20	55944	c69333_g3_i0
GO:0030016	myofibril	cellular_component	0.22958	1	1	664	20	55944	c69333_g3_i0
GO:0030017	sarcomere	cellular_component	0.22958	1	1	664	20	55944	c69333_g3_i0
GO:0036379	myofilament	cellular_component	0.22958	1	1	664	20	55944	c69333_g3_i0
GO:0043292	contractile fiber	cellular_component	0.22958	1	1	664	20	55944	c69333_g3_i0
GO:0044449	contractile fiber part	cellular_component	0.22958	1	1	664	20	55944	c69333_g3_i0
GO:0004618	phosphoglycerate kinase activity	molecular_function	0.23021	1	1	664	27	55944	c59722_g4_i0
GO:0016841	ammonia-lyase activity	molecular_function	0.2303	1	1	664	33	55944	c14915_g0_i0
GO:0043254	regulation of protein complex assembly	biological_process	0.23046	1	2	664	69	55944	c66664_g0_i2,c61902_g0_i1
GO:0034755	iron ion transmembrane transport	biological_process	0.23081	1	1	664	22	55944	c71717_g1_i1
GO:0047396	glycosylphosphatidylinositol diacylglycerol-lyase activity	molecular_function	0.23089	1	1	664	17	55944	c45374_g0_i1
GO:0006020	inositol metabolic process	biological_process	0.23132	1	2	664	76	55944	c47582_g0_i1,c57887_g0_i0
GO:0004932	mating-type factor pheromone receptor activity	molecular_function	0.23294	1	1	664	18	55944	c34166_g2_i0
GO:0019054	modulation by virus of host process	biological_process	0.23302	1	2	664	73	55944	c46447_g2_i0,c57571_g0_i0
GO:0044068	modulation by symbiont of host cellular process	biological_process	0.23302	1	2	664	73	55944	c57571_g0_i0,c46447_g2_i0
GO:0098660	inorganic ion transmembrane transport	biological_process	0.23353	1	14	664	880	55944	c71717_g1_i1,c52695_g2_i2,c65510_g0_i0,c39614_g0_i2,c63891_g0_i3,c39614_g1_i0,c65278_g0_i0,c71584_g0_i2,c55331_g1_i0,c65709_g1_i0,c60220_g1_i0,c45432_g1_i0,c65709_g0_i3,c60083_g2_i0
GO:0006559	L-phenylalanine catabolic process	biological_process	0.23361	1	1	664	33	55944	c14915_g0_i0
GO:1902222	erythrose 4-phosphate/phosphoenolpyruvate family amino acid catabolic process	biological_process	0.23361	1	1	664	33	55944	c14915_g0_i0
GO:0035737	injection of substance in to other organism	biological_process	0.23426	1	1	664	19	55944	c33487_g0_i1
GO:0035738	envenomation resulting in modification of morphology or physiology of other organism	biological_process	0.23426	1	1	664	19	55944	c33487_g0_i1
GO:0044559	envenomation resulting in modulation of voltage-gated potassium channel activity in other organism	biological_process	0.23426	1	1	664	19	55944	c33487_g0_i1
GO:0044560	envenomation resulting in modulation of ion channel activity in other organism	biological_process	0.23426	1	1	664	19	55944	c33487_g0_i1
GO:0044562	envenomation resulting in negative regulation of voltage-gated potassium channel activity in other organism	biological_process	0.23426	1	1	664	19	55944	c33487_g0_i1
GO:0044564	envenomation resulting in occlusion of the pore of voltage-gated potassium channel in other organism	biological_process	0.23426	1	1	664	19	55944	c33487_g0_i1
GO:0051705	multi-organism behavior	biological_process	0.23426	1	1	664	19	55944	c33487_g0_i1
GO:0004619	phosphoglycerate mutase activity	molecular_function	0.2347	1	1	664	26	55944	c68995_g2_i0
GO:0008092	cytoskeletal protein binding	molecular_function	0.23537	1	19	664	1184	55944	c53447_g1_i0,c70474_g0_i8,c63891_g0_i3,c71114_g0_i0,c53489_g2_i1,c27736_g0_i0,c38075_g3_i0,c66788_g0_i0,c28642_g6_i0,c23198_g0_i0,c71114_g4_i0,c28642_g4_i0,c69263_g0_i2,c28642_g0_i2,c20410_g0_i0,c36144_g0_i0,c53447_g0_i0,c51842_g1_i1,c36144_g1_i0
GO:0005244	voltage-gated ion channel activity	molecular_function	0.23564	1	5	664	269	55944	c30826_g2_i0,c30826_g3_i0,c34180_g0_i1,c69438_g0_i2,c60220_g1_i0
GO:0022832	voltage-gated channel activity	molecular_function	0.23564	1	5	664	269	55944	c30826_g2_i0,c30826_g3_i0,c34180_g0_i1,c69438_g0_i2,c60220_g1_i0
GO:0006011	UDP-glucose metabolic process	biological_process	0.23634	1	3	664	136	55944	c27722_g1_i1,c33500_g0_i0,c21139_g0_i0
GO:0003993	acid phosphatase activity	molecular_function	0.23905	1	2	664	71	55944	c58190_g1_i2,c69357_g5_i0
GO:0019497	hexachlorocyclohexane metabolic process	biological_process	0.23905	1	2	664	71	55944	c69357_g5_i0,c58190_g1_i2
GO:0015175	neutral amino acid transmembrane transporter activity	molecular_function	0.23936	1	1	664	20	55944	c38152_g0_i0
GO:0015804	neutral amino acid transport	biological_process	0.23936	1	1	664	20	55944	c38152_g0_i0
GO:0030153	bacteriocin immunity	biological_process	0.24085	1	1	664	21	55944	c27230_g0_i4
GO:0031497	chromatin assembly	biological_process	0.24096	1	2	664	77	55944	c51842_g1_i1,c58804_g0_i2
GO:0009250	glucan biosynthetic process	biological_process	0.24096	1	5	664	256	55944	c27722_g1_i1,c30272_g0_i0,c21139_g0_i0,c57530_g0_i0,c33500_g0_i0
GO:0016661	oxidoreductase activity, acting on other nitrogenous compounds as donors	molecular_function	0.24127	1	1	664	19	55944	c38690_g0_i0
GO:0008253	5'-nucleotidase activity	molecular_function	0.24134	1	1	664	18	55944	c43675_g2_i1
GO:0034470	ncRNA processing	biological_process	0.24197	1	17	664	985	55944	c40539_g0_i1,c71514_g5_i0,c49794_g1_i2,c21848_g1_i0,c64137_g0_i2,c58020_g4_i0,c52595_g0_i1,c29157_g2_i0,c45815_g1_i1,c71514_g2_i3,c70503_g1_i0,c66328_g2_i3,c29157_g0_i0,c66328_g1_i0,c50792_g1_i2,c56624_g1_i4,c45815_g3_i0
GO:0016781	phosphotransferase activity, paired acceptors	molecular_function	0.24235	1	1	664	18	55944	c23794_g3_i0
GO:0051119	sugar transmembrane transporter activity	molecular_function	0.24236	1	3	664	139	55944	c49212_g0_i0,c68358_g0_i1,c68358_g1_i1
GO:0046500	S-adenosylmethionine metabolic process	biological_process	0.24271	1	1	664	26	55944	c70322_g1_i0
GO:0008343	adult feeding behavior	biological_process	0.24312	1	1	664	21	55944	c62572_g7_i0
GO:0030534	adult behavior	biological_process	0.24312	1	1	664	21	55944	c62572_g7_i0
GO:0032094	response to food	biological_process	0.24312	1	1	664	21	55944	c62572_g7_i0
GO:0032095	regulation of response to food	biological_process	0.24312	1	1	664	21	55944	c62572_g7_i0
GO:0032096	negative regulation of response to food	biological_process	0.24312	1	1	664	21	55944	c62572_g7_i0
GO:0032098	regulation of appetite	biological_process	0.24312	1	1	664	21	55944	c62572_g7_i0
GO:0032099	negative regulation of appetite	biological_process	0.24312	1	1	664	21	55944	c62572_g7_i0
GO:0032105	negative regulation of response to extracellular stimulus	biological_process	0.24312	1	1	664	21	55944	c62572_g7_i0
GO:0032108	negative regulation of response to nutrient levels	biological_process	0.24312	1	1	664	21	55944	c62572_g7_i0
GO:0044708	single-organism behavior	biological_process	0.24312	1	1	664	21	55944	c62572_g7_i0
GO:0008276	protein methyltransferase activity	molecular_function	0.24389	1	3	664	115	55944	c66328_g1_i0,c50792_g1_i2,c66328_g2_i3
GO:1902531	regulation of intracellular signal transduction	biological_process	0.24464	1	3	664	122	55944	c63944_g0_i2,c62572_g7_i0,c57530_g0_i0
GO:0006007	glucose catabolic process	biological_process	0.24566	1	1	664	27	55944	c68995_g2_i0
GO:1902533	positive regulation of intracellular signal transduction	biological_process	0.24659	1	2	664	72	55944	c62572_g7_i0,c57530_g0_i0
GO:0046417	chorismate metabolic process	biological_process	0.2472	1	1	664	20	55944	c64702_g0_i0
GO:0019814	immunoglobulin complex	cellular_component	0.24742	1	1	664	21	55944	c27230_g0_i4
GO:0044403	symbiosis, encompassing mutualism through parasitism	biological_process	0.2476	1	21	664	1345	55944	c64137_g0_i2,c57595_g0_i2,c59093_g0_i0,c50489_g1_i0,c53447_g1_i0,c28125_g0_i4,c40539_g0_i1,c66788_g0_i0,c66247_g1_i3,c57571_g0_i0,c44066_g0_i5,c60434_g0_i0,c67560_g3_i0,c20570_g0_i0,c66328_g1_i0,c52695_g2_i2,c46447_g2_i0,c66328_g2_i3,c28422_g0_i0,c31407_g3_i0,c50792_g1_i2
GO:0004722	protein serine/threonine phosphatase activity	molecular_function	0.24895	1	3	664	122	55944	c45527_g0_i0,c27426_g0_i0,c34803_g0_i0
GO:0019062	virion attachment to host cell	biological_process	0.24928	1	1	664	20	55944	c28422_g0_i0
GO:0044650	adhesion of symbiont to host cell	biological_process	0.24928	1	1	664	20	55944	c28422_g0_i0
GO:0051704	multi-organism process	biological_process	0.24932	1	47	664	3273	55944	c40537_g1_i1,c66063_g0_i0,c29234_g15_i1,c67560_g3_i0,c44066_g0_i5,c71068_g3_i1,c57571_g0_i0,c66247_g1_i3,c61053_g0_i0,c50884_g2_i0,c40539_g0_i1,c21848_g1_i0,c46462_g1_i3,c50792_g1_i2,c29098_g2_i0,c71068_g2_i1,c23108_g0_i0,c58549_g2_i2,c48655_g3_i0,c28422_g0_i0,c29157_g1_i0,c29157_g0_i0,c20570_g0_i0,c59610_g6_i0,c60434_g0_i0,c29157_g2_i0,c71068_g0_i1,c66788_g0_i0,c36336_g0_i1,c28125_g0_i4,c53447_g…
GO:0009496	plastoquinol--plastocyanin reductase activity	molecular_function	0.24987	1	1	664	20	55944	c69474_g1_i5
GO:0052880	oxidoreductase activity, acting on diphenols and related substances as donors, with copper protein as acceptor	molecular_function	0.24987	1	1	664	20	55944	c69474_g1_i5
GO:0035821	modification of morphology or physiology of other organism	biological_process	0.25021	1	5	664	262	55944	c46447_g2_i0,c57571_g0_i0,c48655_g3_i0,c52695_g2_i2,c50884_g2_i0
GO:0000186	activation of MAPKK activity	biological_process	0.25037	1	1	664	22	55944	c62572_g7_i0
GO:0043115	precorrin-2 dehydrogenase activity	molecular_function	0.25191	1	2	664	67	55944	c71514_g5_i0,c71514_g2_i3
GO:0043406	positive regulation of MAP kinase activity	biological_process	0.25357	1	1	664	23	55944	c62572_g7_i0
GO:0044459	plasma membrane part	cellular_component	0.25358	1	16	664	1055	55944	c69438_g0_i2,c71717_g1_i1,c30826_g3_i0,c56647_g1_i2,c9533_g3_i2,c52750_g3_i0,c22495_g0_i0,c68358_g1_i1,c46036_g2_i0,c30826_g2_i0,c68358_g0_i1,c34697_g1_i1,c52750_g0_i0,c70061_g0_i0,c60220_g1_i0,c54944_g1_i1
GO:0019354	siroheme biosynthetic process	biological_process	0.25372	1	2	664	68	55944	c71514_g2_i3,c71514_g5_i0
GO:0046156	siroheme metabolic process	biological_process	0.25372	1	2	664	68	55944	c71514_g2_i3,c71514_g5_i0
GO:0022843	voltage-gated cation channel activity	molecular_function	0.25387	1	4	664	208	55944	c30826_g2_i0,c30826_g3_i0,c69438_g0_i2,c60220_g1_i0
GO:0015105	arsenite transmembrane transporter activity	molecular_function	0.25464	1	1	664	20	55944	c63107_g36_i0
GO:0015700	arsenite transport	biological_process	0.25464	1	1	664	20	55944	c63107_g36_i0
GO:0031304	intrinsic component of mitochondrial inner membrane	cellular_component	0.25626	1	2	664	73	55944	c51451_g0_i0,c57571_g0_i0
GO:0031305	integral component of mitochondrial inner membrane	cellular_component	0.25626	1	2	664	73	55944	c51451_g0_i0,c57571_g0_i0
GO:0008654	phospholipid biosynthetic process	biological_process	0.25638	1	5	664	254	55944	c70446_g0_i1,c52064_g2_i1,c70474_g0_i8,c66328_g1_i0,c66328_g2_i3
GO:0007606	sensory perception of chemical stimulus	biological_process	0.25664	1	2	664	70	55944	c63143_g2_i2,c34166_g2_i0
GO:0048872	homeostasis of number of cells	biological_process	0.25681	1	1	664	25	55944	c6679_g1_i0
GO:0097599	xylanase activity	molecular_function	0.25743	1	1	664	24	55944	c71884_g0_i4
GO:0098586	cellular response to virus	biological_process	0.25746	1	1	664	19	55944	c57571_g0_i0
GO:0070469	respiratory chain	cellular_component	0.25766	1	5	664	297	55944	c64522_g2_i0,c33372_g0_i0,c64522_g0_i0,c64522_g4_i1,c26249_g7_i0
GO:0046849	bone remodeling	biological_process	0.25769	1	1	664	26	55944	c43135_g0_i0
GO:0048771	tissue remodeling	biological_process	0.25769	1	1	664	26	55944	c43135_g0_i0
GO:0051493	regulation of cytoskeleton organization	biological_process	0.25865	1	2	664	78	55944	c61902_g0_i1,c66664_g0_i2
GO:0006570	tyrosine metabolic process	biological_process	0.25893	1	6	664	349	55944	c14915_g0_i0,c47224_g2_i0,c67553_g4_i1,c47224_g0_i0,c47224_g1_i0,c64702_g0_i0
GO:0008061	chitin binding	molecular_function	0.2603	1	2	664	89	55944	c32777_g0_i0,c25033_g0_i0
GO:0042594	response to starvation	biological_process	0.26085	1	2	664	71	55944	c62572_g7_i0,c57014_g0_i1
GO:0016553	base conversion or substitution editing	biological_process	0.26197	1	1	664	19	55944	c52595_g0_i1
GO:0004396	hexokinase activity	molecular_function	0.26197	1	1	664	24	55944	c18950_g2_i0
GO:0007178	transmembrane receptor protein serine/threonine kinase signaling pathway	biological_process	0.2622	1	3	664	137	55944	c36420_g4_i2,c18386_g0_i0,c65462_g5_i0
GO:0006790	sulfur compound metabolic process	biological_process	0.26233	1	12	664	782	55944	c42577_g1_i0,c67553_g4_i1,c70322_g1_i0,c41126_g0_i0,c51225_g1_i0,c17356_g3_i1,c58011_g0_i0,c52064_g2_i1,c49259_g0_i0,c52715_g1_i0,c41126_g1_i0,c63230_g0_i0
GO:0006464	cellular protein modification process	biological_process	0.26514	1	86	664	6365	55944	c46447_g3_i1,c57112_g0_i0,c40537_g1_i1,c61187_g0_i0,c69379_g1_i1,c48296_g2_i0,c43721_g0_i0,c51198_g1_i0,c54938_g3_i2,c46462_g1_i3,c70532_g0_i3,c62236_g0_i0,c58216_g0_i2,c43675_g1_i0,c21835_g0_i0,c47485_g0_i0,c54747_g3_i0,c32228_g0_i4,c60434_g0_i0,c46447_g7_i0,c36420_g4_i2,c54938_g4_i1,c57414_g2_i0,c41988_g1_i0,c32777_g0_i0,c63665_g3_i1,c46546_g0_i0,c51714_g0_i1,c62572_g7_i0,c70308_g1_i1,c65117_g1…
GO:0036211	protein modification process	biological_process	0.26514	1	86	664	6365	55944	c17247_g0_i0,c70308_g0_i0,c28928_g0_i0,c66866_g3_i9,c64114_g0_i9,c50792_g1_i2,c14778_g0_i0,c53067_g0_i0,c63717_g0_i1,c52740_g2_i1,c39140_g0_i0,c61053_g0_i0,c64408_g0_i0,c70115_g1_i0,c34803_g0_i0,c66976_g0_i0,c52064_g2_i1,c51714_g1_i0,c37401_g0_i0,c27426_g0_i0,c23198_g0_i0,c26386_g0_i1,c63575_g3_i0,c34697_g1_i1,c65117_g2_i3,c27487_g1_i0,c55841_g1_i0,c52226_g2_i1,c57399_g0_i0,c66328_g2_i3,c17579_g0…
GO:0072509	divalent inorganic cation transmembrane transporter activity	molecular_function	0.26538	1	5	664	264	55944	c63275_g0_i1,c65278_g0_i0,c60220_g1_i0,c71571_g0_i0,c63891_g0_i3
GO:0015081	sodium ion transmembrane transporter activity	molecular_function	0.26586	1	3	664	133	55944	c63107_g36_i0,c71717_g1_i1,c38152_g0_i0
GO:0006289	nucleotide-excision repair	biological_process	0.266	1	2	664	73	55944	c70323_g0_i0,c52740_g2_i1
GO:0009566	fertilization	biological_process	0.26602	1	1	664	27	55944	c53988_g0_i1
GO:0044724	single-organism carbohydrate catabolic process	biological_process	0.26651	1	6	664	348	55944	c68995_g2_i0,c18950_g2_i0,c66987_g0_i0,c59722_g4_i0,c57887_g0_i0,c47582_g0_i1
GO:0044406	adhesion of symbiont to host	biological_process	0.26656	1	1	664	22	55944	c28422_g0_i0
GO:0072503	cellular divalent inorganic cation homeostasis	biological_process	0.26682	1	2	664	77	55944	c71571_g0_i0,c63275_g0_i1
GO:0015846	polyamine transport	biological_process	0.2689	1	1	664	22	55944	c38152_g0_i0
GO:0034728	nucleosome organization	biological_process	0.26931	1	2	664	82	55944	c51842_g1_i1,c58804_g0_i2
GO:0006743	ubiquinone metabolic process	biological_process	0.26974	1	3	664	144	55944	c43269_g0_i2,c71157_g1_i0,c26249_g7_i0
GO:0006744	ubiquinone biosynthetic process	biological_process	0.26974	1	3	664	144	55944	c26249_g7_i0,c43269_g0_i2,c71157_g1_i0
GO:0000777	condensed chromosome kinetochore	cellular_component	0.26979	1	3	664	126	55944	c66788_g0_i0,c46447_g3_i1,c46447_g7_i0
GO:0032592	integral component of mitochondrial membrane	cellular_component	0.27029	1	2	664	77	55944	c57571_g0_i0,c51451_g0_i0
GO:0098573	intrinsic component of mitochondrial membrane	cellular_component	0.27029	1	2	664	77	55944	c51451_g0_i0,c57571_g0_i0
GO:0072686	mitotic spindle	cellular_component	0.27083	1	2	664	71	55944	c46447_g7_i0,c46447_g3_i1
GO:0017150	tRNA dihydrouridine synthase activity	molecular_function	0.27135	1	1	664	22	55944	c70503_g1_i0
GO:0044786	cell cycle DNA replication	biological_process	0.27217	1	1	664	26	55944	c49402_g1_i0
GO:0032104	regulation of response to extracellular stimulus	biological_process	0.27242	1	1	664	23	55944	c62572_g7_i0
GO:0032107	regulation of response to nutrient levels	biological_process	0.27242	1	1	664	23	55944	c62572_g7_i0
GO:0098662	inorganic cation transmembrane transport	biological_process	0.27242	1	13	664	844	55944	c65709_g0_i3,c60083_g2_i0,c60220_g1_i0,c45432_g1_i0,c55331_g1_i0,c65709_g1_i0,c39614_g1_i0,c65278_g0_i0,c39614_g0_i2,c63891_g0_i3,c65510_g0_i0,c52695_g2_i2,c71717_g1_i1
GO:0010181	FMN binding	molecular_function	0.27301	1	3	664	145	55944	c71514_g2_i3,c45432_g1_i0,c71514_g5_i0
GO:0031412	gas vesicle organization	biological_process	0.27407	1	1	664	25	55944	c44479_g1_i0
GO:0003002	regionalization	biological_process	0.27468	1	1	664	23	55944	c18195_g0_i1
GO:0022603	regulation of anatomical structure morphogenesis	biological_process	0.2758	1	2	664	75	55944	c60774_g1_i0,c40250_g0_i0
GO:0043405	regulation of MAP kinase activity	biological_process	0.27605	1	1	664	25	55944	c62572_g7_i0
GO:0043410	positive regulation of MAPK cascade	biological_process	0.2769	1	1	664	25	55944	c62572_g7_i0
GO:0006879	cellular iron ion homeostasis	biological_process	0.27974	1	1	664	30	55944	c52715_g1_i0
GO:0031647	regulation of protein stability	biological_process	0.27992	1	1	664	25	55944	c6679_g1_i0
GO:0050821	protein stabilization	biological_process	0.27992	1	1	664	25	55944	c6679_g1_i0
GO:0001510	RNA methylation	biological_process	0.28004	1	3	664	129	55944	c50792_g1_i2,c66328_g2_i3,c66328_g1_i0
GO:0009691	cytokinin biosynthetic process	biological_process	0.28009	1	1	664	30	55944	c38893_g0_i1
GO:0009065	glutamine family amino acid catabolic process	biological_process	0.28037	1	1	664	25	55944	c45156_g2_i0
GO:0000779	condensed chromosome, centromeric region	cellular_component	0.28174	1	3	664	130	55944	c66788_g0_i0,c46447_g7_i0,c46447_g3_i1
GO:0016791	phosphatase activity	molecular_function	0.28194	1	12	664	732	55944	c50736_g0_i0,c43675_g2_i1,c69357_g5_i0,c28125_g0_i4,c49155_g0_i0,c34803_g0_i0,c66987_g0_i0,c58216_g0_i2,c70322_g1_i0,c58190_g1_i2,c45527_g0_i0,c27426_g0_i0
GO:0035434	copper ion transmembrane transport	biological_process	0.28356	1	1	664	39	55944	c60083_g2_i0
GO:0007010	cytoskeleton organization	biological_process	0.28603	1	15	664	986	55944	c61902_g0_i1,c38075_g3_i0,c23198_g0_i0,c36144_g1_i0,c53447_g0_i0,c51842_g1_i1,c66664_g0_i2,c70474_g0_i8,c69263_g0_i2,c53447_g1_i0,c53489_g2_i1,c71114_g0_i0,c20410_g0_i0,c63891_g0_i3,c36144_g0_i0
GO:0043412	macromolecule modification	biological_process	0.28611	1	95	664	7014	55944	c61463_g5_i1,c68345_g2_i3,c40914_g1_i0,c22994_g2_i0,c66217_g0_i1,c57399_g0_i0,c66328_g2_i3,c17579_g0_i0,c52226_g2_i1,c57304_g4_i0,c29157_g2_i0,c21787_g0_i0,c45527_g0_i0,c50489_g1_i0,c66227_g0_i0,c70446_g0_i1,c62248_g0_i0,c39140_g0_i0,c63717_g0_i1,c45815_g3_i0,c52740_g2_i1,c53067_g0_i0,c50792_g1_i2,c14778_g0_i0,c66866_g3_i9,c29157_g0_i0,c64114_g0_i9,c70308_g0_i0,c28928_g0_i0,c17247_g0_i0,c55841_g1…
GO:0009512	cytochrome b6f complex	cellular_component	0.28649	1	2	664	80	55944	c60083_g2_i0,c69474_g1_i5
GO:0034703	cation channel complex	cellular_component	0.28678	1	4	664	219	55944	c69438_g0_i2,c60220_g1_i0,c30826_g2_i0,c30826_g3_i0
GO:0072341	modified amino acid binding	molecular_function	0.2872	1	1	664	27	55944	c58804_g0_i2
GO:0009226	nucleotide-sugar biosynthetic process	biological_process	0.28827	1	1	664	28	55944	c42916_g0_i0
GO:0000982	transcription factor activity, RNA polymerase II core promoter proximal region sequence-specific binding	molecular_function	0.28863	1	1	664	23	55944	c63318_g3_i0
GO:0050896	response to stimulus	biological_process	0.28903	1	103	664	7786	55944	c69812_g1_i3,c57571_g0_i0,c17888_g0_i0,c48296_g2_i0,c61809_g1_i0,c61809_g0_i2,c66646_g0_i0,c63143_g2_i2,c57112_g0_i0,c51198_g1_i0,c45621_g1_i0,c20837_g2_i3,c40539_g0_i1,c43721_g0_i0,c57530_g0_i0,c70323_g0_i0,c69112_g1_i0,c70583_g3_i1,c60428_g1_i1,c54176_g5_i0,c46462_g1_i3,c21835_g0_i0,c66889_g3_i0,c46924_g0_i0,c57414_g2_i0,c70318_g1_i0,c36420_g4_i2,c44479_g1_i0,c69333_g3_i0,c8551_g1_i3,c60434_g0_…
GO:0007389	pattern specification process	biological_process	0.28978	1	1	664	24	55944	c18195_g0_i1
GO:0008237	metallopeptidase activity	molecular_function	0.29071	1	5	664	264	55944	c40539_g0_i1,c43555_g2_i1,c49259_g0_i0,c21198_g13_i0,c64137_g0_i2
GO:0019320	hexose catabolic process	biological_process	0.29122	1	1	664	32	55944	c68995_g2_i0
GO:0051273	beta-glucan metabolic process	biological_process	0.29262	1	4	664	212	55944	c27722_g1_i1,c30272_g0_i0,c21139_g0_i0,c33500_g0_i0
GO:0045330	aspartyl esterase activity	molecular_function	0.29281	1	1	664	26	55944	c38251_g0_i1
GO:0055072	iron ion homeostasis	biological_process	0.29332	1	1	664	31	55944	c52715_g1_i0
GO:0015556	C4-dicarboxylate transmembrane transporter activity	molecular_function	0.29379	1	1	664	29	55944	c64538_g0_i0
GO:0016298	lipase activity	molecular_function	0.29388	1	3	664	143	55944	c63157_g3_i0,c63157_g1_i0,c63157_g2_i0
GO:0015266	protein channel activity	molecular_function	0.29419	1	1	664	31	55944	c51451_g0_i0
GO:0031667	response to nutrient levels	biological_process	0.29428	1	2	664	78	55944	c57014_g0_i1,c62572_g7_i0
GO:0034702	ion channel complex	cellular_component	0.29501	1	4	664	222	55944	c60220_g1_i0,c69438_g0_i2,c30826_g2_i0,c30826_g3_i0
GO:0016763	transferase activity, transferring pentosyl groups	molecular_function	0.2957	1	3	664	141	55944	c70474_g0_i8,c45815_g1_i1,c45815_g3_i0
GO:1901659	glycosyl compound biosynthetic process	biological_process	0.29597	1	3	664	157	55944	c18950_g2_i0,c45815_g1_i1,c45815_g3_i0
GO:0018580	nitronate monooxygenase activity	molecular_function	0.29664	1	1	664	28	55944	c67553_g4_i1
GO:0005375	copper ion transmembrane transporter activity	molecular_function	0.29706	1	1	664	40	55944	c60083_g2_i0
GO:0043408	regulation of MAPK cascade	biological_process	0.29868	1	1	664	27	55944	c62572_g7_i0
GO:0004789	thiamine-phosphate diphosphorylase activity	molecular_function	0.29929	1	1	664	24	55944	c67553_g4_i1
GO:0004602	glutathione peroxidase activity	molecular_function	0.29996	1	1	664	31	55944	c41126_g0_i0
GO:0046434	organophosphate catabolic process	biological_process	0.30153	1	4	664	206	55944	c9813_g5_i3,c31822_g0_i0,c66160_g1_i1,c66160_g3_i1
GO:0006000	fructose metabolic process	biological_process	0.30178	1	4	664	219	55944	c66987_g0_i0,c57887_g0_i0,c47582_g0_i1,c18950_g2_i0
GO:0009119	ribonucleoside metabolic process	biological_process	0.30206	1	3	664	156	55944	c45815_g3_i0,c70322_g1_i0,c45815_g1_i1
GO:0006040	amino sugar metabolic process	biological_process	0.30239	1	3	664	167	55944	c67553_g4_i1,c32777_g0_i0,c25033_g0_i0
GO:0006885	regulation of pH	biological_process	0.30362	1	3	664	143	55944	c71717_g1_i1,c63107_g36_i0,c45432_g1_i0
GO:0032147	activation of protein kinase activity	biological_process	0.30428	1	1	664	29	55944	c62572_g7_i0
GO:0004713	protein tyrosine kinase activity	molecular_function	0.30688	1	1	664	29	55944	c43721_g0_i0
GO:0023014	signal transduction by protein phosphorylation	biological_process	0.30692	1	3	664	142	55944	c65462_g5_i0,c62572_g7_i0,c18386_g0_i0
GO:0034062	5'-3' RNA polymerase activity	molecular_function	0.30742	1	9	664	560	55944	c37469_g1_i0,c16109_g0_i0,c67476_g3_i1,c38367_g0_i0,c42571_g2_i0,c50489_g1_i0,c55686_g0_i0,c21139_g0_i0,c49604_g2_i0
GO:0097747	RNA polymerase activity	molecular_function	0.30742	1	9	664	560	55944	c67476_g3_i1,c38367_g0_i0,c37469_g1_i0,c16109_g0_i0,c42571_g2_i0,c50489_g1_i0,c21139_g0_i0,c49604_g2_i0,c55686_g0_i0
GO:0034593	phosphatidylinositol bisphosphate phosphatase activity	molecular_function	0.30807	1	1	664	27	55944	c28125_g0_i4
GO:0009654	photosystem II oxygen evolving complex	cellular_component	0.31045	1	2	664	85	55944	c69849_g0_i3,c64465_g0_i1
GO:0004702	signal transducer, downstream of receptor, with serine/threonine kinase activity	molecular_function	0.31054	1	2	664	89	55944	c65462_g5_i0,c18386_g0_i0
GO:0015297	antiporter activity	molecular_function	0.31055	1	5	664	297	55944	c70562_g1_i4,c45432_g1_i0,c71717_g1_i1,c63107_g36_i0,c20837_g2_i3
GO:0004707	MAP kinase activity	molecular_function	0.31201	1	1	664	28	55944	c65462_g5_i0
GO:0055067	monovalent inorganic cation homeostasis	biological_process	0.31201	1	3	664	145	55944	c45432_g1_i0,c63107_g36_i0,c71717_g1_i1
GO:0016226	iron-sulfur cluster assembly	biological_process	0.31343	1	2	664	87	55944	c52715_g1_i0,c51225_g1_i0
GO:0031163	metallo-sulfur cluster assembly	biological_process	0.31343	1	2	664	87	55944	c52715_g1_i0,c51225_g1_i0
GO:0007167	enzyme linked receptor protein signaling pathway	biological_process	0.31425	1	3	664	155	55944	c65462_g5_i0,c36420_g4_i2,c18386_g0_i0
GO:0032102	negative regulation of response to external stimulus	biological_process	0.3145	1	1	664	29	55944	c62572_g7_i0
GO:0016874	ligase activity	molecular_function	0.31497	1	12	664	766	55944	c66239_g2_i1,c66646_g3_i0,c68224_g1_i3,c45483_g1_i2,c70115_g1_i0,c66646_g2_i0,c59610_g6_i0,c66646_g0_i0,c66239_g0_i0,c55551_g0_i0,c51974_g0_i0,c66239_g1_i1
GO:0008283	cell proliferation	biological_process	0.31533	1	3	664	145	55944	c70318_g0_i1,c70318_g1_i0,c70318_g2_i1
GO:0042710	biofilm formation	biological_process	0.31585	1	1	664	29	55944	c66063_g0_i0
GO:0052866	phosphatidylinositol phosphate phosphatase activity	molecular_function	0.3163	1	1	664	28	55944	c28125_g0_i4
GO:0032968	positive regulation of transcription elongation from RNA polymerase II promoter	biological_process	0.31644	1	1	664	29	55944	c66165_g1_i0
GO:0006096	glycolytic process	biological_process	0.31722	1	5	664	295	55944	c47582_g0_i1,c57887_g0_i0,c66987_g0_i0,c59722_g4_i0,c18950_g2_i0
GO:0006757	ATP generation from ADP	biological_process	0.31722	1	5	664	295	55944	c57887_g0_i0,c47582_g0_i1,c59722_g4_i0,c66987_g0_i0,c18950_g2_i0
GO:0046031	ADP metabolic process	biological_process	0.31722	1	5	664	295	55944	c18950_g2_i0,c66987_g0_i0,c59722_g4_i0,c47582_g0_i1,c57887_g0_i0
GO:0008483	transaminase activity	molecular_function	0.31727	1	2	664	84	55944	c57571_g0_i0,c54184_g4_i1
GO:0008271	secondary active sulfate transmembrane transporter activity	molecular_function	0.31741	1	1	664	26	55944	c71584_g0_i2
GO:1902358	sulfate transmembrane transport	biological_process	0.31741	1	1	664	26	55944	c71584_g0_i2
GO:0042548	regulation of photosynthesis, light reaction	biological_process	0.31743	1	1	664	27	55944	c64137_g0_i2
GO:0043467	regulation of generation of precursor metabolites and energy	biological_process	0.31743	1	1	664	27	55944	c64137_g0_i2
GO:0016426	tRNA (adenine) methyltransferase activity	molecular_function	0.31764	1	1	664	25	55944	c50792_g1_i2
GO:0016429	tRNA (adenine-N1-)-methyltransferase activity	molecular_function	0.31764	1	1	664	25	55944	c50792_g1_i2
GO:0016881	acid-amino acid ligase activity	molecular_function	0.31766	1	2	664	89	55944	c59610_g6_i0,c70115_g1_i0
GO:0004576	oligosaccharyl transferase activity	molecular_function	0.31793	1	1	664	33	55944	c41988_g1_i0
GO:0016149	translation release factor activity, codon specific	molecular_function	0.31941	1	1	664	27	55944	c40049_g0_i4
GO:0006030	chitin metabolic process	biological_process	0.31949	1	2	664	108	55944	c32777_g0_i0,c25033_g0_i0
GO:1901071	glucosamine-containing compound metabolic process	biological_process	0.31949	1	2	664	108	55944	c32777_g0_i0,c25033_g0_i0
GO:0030259	lipid glycosylation	biological_process	0.31965	1	1	664	34	55944	c31441_g0_i0
GO:0042126	nitrate metabolic process	biological_process	0.31996	1	1	664	28	55944	c38690_g0_i0
GO:0042128	nitrate assimilation	biological_process	0.31996	1	1	664	28	55944	c38690_g0_i0
GO:0010109	regulation of photosynthesis	biological_process	0.3212	1	1	664	28	55944	c64137_g0_i2
GO:0040012	regulation of locomotion	biological_process	0.3224	1	1	664	29	55944	c44479_g1_i0
GO:0032786	positive regulation of DNA-templated transcription, elongation	biological_process	0.32253	1	1	664	30	55944	c66165_g1_i0
GO:0005764	lysosome	cellular_component	0.32326	1	1	664	34	55944	c60428_g1_i1
GO:0004559	alpha-mannosidase activity	molecular_function	0.32348	1	1	664	29	55944	c66976_g0_i0
GO:0009135	purine nucleoside diphosphate metabolic process	biological_process	0.32422	1	5	664	297	55944	c18950_g2_i0,c47582_g0_i1,c57887_g0_i0,c59722_g4_i0,c66987_g0_i0
GO:0009179	purine ribonucleoside diphosphate metabolic process	biological_process	0.32422	1	5	664	297	55944	c66987_g0_i0,c59722_g4_i0,c47582_g0_i1,c57887_g0_i0,c18950_g2_i0
GO:0009185	ribonucleoside diphosphate metabolic process	biological_process	0.32422	1	5	664	297	55944	c57887_g0_i0,c47582_g0_i1,c66987_g0_i0,c59722_g4_i0,c18950_g2_i0
GO:0050308	sugar-phosphatase activity	molecular_function	0.32433	1	1	664	27	55944	c66987_g0_i0
GO:0045924	regulation of female receptivity	biological_process	0.32459	1	1	664	28	55944	c21848_g1_i0
GO:0046008	regulation of female receptivity, post-mating	biological_process	0.32459	1	1	664	28	55944	c21848_g1_i0
GO:0060180	female mating behavior	biological_process	0.32459	1	1	664	28	55944	c21848_g1_i0
GO:0022836	gated channel activity	molecular_function	0.32638	1	7	664	447	55944	c34180_g0_i1,c69438_g0_i2,c60220_g1_i0,c63275_g0_i1,c71571_g0_i0,c30826_g2_i0,c30826_g3_i0
GO:0044780	bacterial-type flagellum assembly	biological_process	0.32682	1	1	664	28	55944	c44479_g1_i0
GO:0048583	regulation of response to stimulus	biological_process	0.32684	1	7	664	428	55944	c63944_g0_i2,c32736_g5_i0,c43721_g0_i0,c57530_g0_i0,c59610_g6_i0,c44479_g1_i0,c62572_g7_i0
GO:0008191	metalloendopeptidase inhibitor activity	molecular_function	0.3271	1	1	664	25	55944	c65462_g5_i0
GO:0005744	mitochondrial inner membrane presequence translocase complex	cellular_component	0.32746	1	1	664	32	55944	c51451_g0_i0
GO:0032993	protein-DNA complex	cellular_component	0.32755	1	3	664	189	55944	c51842_g1_i1,c49402_g1_i0,c58804_g0_i2
GO:0044242	cellular lipid catabolic process	biological_process	0.32809	1	4	664	208	55944	c9813_g5_i3,c31822_g0_i0,c66160_g1_i1,c66160_g3_i1
GO:0090502	RNA phosphodiester bond hydrolysis, endonucleolytic	biological_process	0.32812	1	2	664	101	55944	c48864_g0_i4,c49495_g1_i0
GO:0000272	polysaccharide catabolic process	biological_process	0.32955	1	3	664	160	55944	c34177_g2_i0,c35665_g0_i0,c38251_g0_i1
GO:0006333	chromatin assembly or disassembly	biological_process	0.32969	1	2	664	100	55944	c51842_g1_i1,c58804_g0_i2
GO:0005315	inorganic phosphate transmembrane transporter activity	molecular_function	0.32988	1	1	664	38	55944	c54944_g1_i1
GO:0009279	cell outer membrane	cellular_component	0.33037	1	1	664	26	55944	c53318_g0_i0
GO:0044462	external encapsulating structure part	cellular_component	0.33037	1	1	664	26	55944	c53318_g0_i0
GO:0046365	monosaccharide catabolic process	biological_process	0.33101	1	1	664	36	55944	c68995_g2_i0
GO:0009055	electron carrier activity	molecular_function	0.33152	1	9	664	618	55944	c47224_g0_i0,c47224_g2_i0,c47224_g1_i0,c33372_g0_i0,c18992_g0_i0,c63455_g0_i0,c18476_g0_i0,c54549_g0_i0,c63455_g1_i0
GO:0034243	regulation of transcription elongation from RNA polymerase II promoter	biological_process	0.3318	1	1	664	31	55944	c66165_g1_i0
GO:0004000	adenosine deaminase activity	molecular_function	0.33192	1	1	664	26	55944	c52595_g0_i1
GO:0001070	RNA binding transcription factor activity	molecular_function	0.33355	1	1	664	27	55944	c67560_g3_i0
GO:0050434	positive regulation of viral transcription	biological_process	0.33355	1	1	664	27	55944	c67560_g3_i0
GO:0007600	sensory perception	biological_process	0.33411	1	2	664	87	55944	c34166_g2_i0,c63143_g2_i2
GO:0050877	neurological system process	biological_process	0.33411	1	2	664	87	55944	c63143_g2_i2,c34166_g2_i0
GO:0005216	ion channel activity	molecular_function	0.33619	1	9	664	583	55944	c30826_g3_i0,c70833_g2_i6,c30826_g2_i0,c71571_g0_i0,c34180_g0_i1,c69438_g0_i2,c36336_g0_i1,c60220_g1_i0,c63275_g0_i1
GO:0009888	tissue development	biological_process	0.3364	1	5	664	313	55944	c29157_g1_i0,c29059_g1_i1,c29157_g0_i0,c23108_g0_i0,c29157_g2_i0
GO:0009252	peptidoglycan biosynthetic process	biological_process	0.33722	1	2	664	89	55944	c51974_g0_i0,c68224_g1_i3
GO:0006935	chemotaxis	biological_process	0.33829	1	2	664	93	55944	c44479_g1_i0,c68345_g2_i3
GO:0016769	transferase activity, transferring nitrogenous groups	molecular_function	0.33887	1	2	664	88	55944	c57571_g0_i0,c54184_g4_i1
GO:0016311	dephosphorylation	biological_process	0.33902	1	9	664	592	55944	c34803_g0_i0,c66987_g0_i0,c49155_g0_i0,c69357_g5_i0,c27426_g0_i0,c45527_g0_i0,c58190_g1_i2,c70322_g1_i0,c58216_g0_i2
GO:0008252	nucleotidase activity	molecular_function	0.33942	1	1	664	28	55944	c43675_g2_i1
GO:0009523	photosystem II	cellular_component	0.34117	1	5	664	286	55944	c69849_g0_i3,c71717_g1_i1,c64465_g0_i1,c58216_g0_i2,c38893_g0_i1
GO:0042455	ribonucleoside biosynthetic process	biological_process	0.34178	1	2	664	101	55944	c45815_g3_i0,c45815_g1_i1
GO:0005057	signal transducer activity, downstream of receptor	molecular_function	0.34262	1	2	664	94	55944	c18386_g0_i0,c65462_g5_i0
GO:0004144	diacylglycerol O-acyltransferase activity	molecular_function	0.34263	1	1	664	31	55944	c52595_g0_i1
GO:0016411	acylglycerol O-acyltransferase activity	molecular_function	0.34263	1	1	664	31	55944	c52595_g0_i1
GO:0005819	spindle	cellular_component	0.34336	1	3	664	147	55944	c46447_g7_i0,c46447_g3_i1,c66788_g0_i0
GO:0048524	positive regulation of viral process	biological_process	0.34542	1	1	664	28	55944	c67560_g3_i0
GO:0051537	2 iron, 2 sulfur cluster binding	molecular_function	0.34567	1	3	664	169	55944	c59976_g0_i0,c52715_g1_i0,c69474_g1_i5
GO:0002253	activation of immune response	biological_process	0.34626	1	1	664	30	55944	c59610_g6_i0
GO:0008417	fucosyltransferase activity	molecular_function	0.34641	1	1	664	31	55944	c57530_g0_i0
GO:0045490	pectin catabolic process	biological_process	0.34655	1	1	664	33	55944	c38251_g0_i1
GO:0030682	evasion or tolerance of host defense response	biological_process	0.34665	1	1	664	34	55944	c44066_g0_i5
GO:0051807	evasion or tolerance of defense response of other organism involved in symbiotic interaction	biological_process	0.34665	1	1	664	34	55944	c44066_g0_i5
GO:0015743	malate transport	biological_process	0.34671	1	1	664	35	55944	c64538_g0_i0
GO:0030029	actin filament-based process	biological_process	0.34977	1	3	664	159	55944	c71114_g0_i0,c66664_g0_i2,c61902_g0_i1
GO:0030036	actin cytoskeleton organization	biological_process	0.34977	1	3	664	159	55944	c71114_g0_i0,c66664_g0_i2,c61902_g0_i1
GO:0050776	regulation of immune response	biological_process	0.34983	1	2	664	98	55944	c59610_g6_i0,c57530_g0_i0
GO:0042330	taxis	biological_process	0.34989	1	2	664	95	55944	c44479_g1_i0,c68345_g2_i3
GO:0010243	response to organonitrogen compound	biological_process	0.34998	1	1	664	38	55944	c60747_g0_i0
GO:0051052	regulation of DNA metabolic process	biological_process	0.35064	1	2	664	95	55944	c44375_g1_i1,c30350_g1_i0
GO:0004488	methylenetetrahydrofolate dehydrogenase (NADP+) activity	molecular_function	0.35118	1	1	664	33	55944	c48655_g3_i0
GO:0005578	proteinaceous extracellular matrix	cellular_component	0.35197	1	3	664	170	55944	c31457_g1_i0,c55841_g1_i0,c44491_g0_i0
GO:0009163	nucleoside biosynthetic process	biological_process	0.35316	1	2	664	103	55944	c45815_g1_i1,c45815_g3_i0
GO:0004930	G-protein coupled receptor activity	molecular_function	0.3537	1	3	664	149	55944	c63143_g2_i2,c39614_g1_i0,c34166_g2_i0
GO:0001101	response to acid chemical	biological_process	0.35444	1	5	664	307	55944	c70583_g3_i1,c22684_g0_i0,c60716_g2_i1,c66889_g3_i0,c59610_g6_i0
GO:1901700	response to oxygen-containing compound	biological_process	0.35689	1	6	664	386	55944	c60716_g2_i1,c66889_g3_i0,c59610_g6_i0,c60747_g0_i0,c70583_g3_i1,c22684_g0_i0
GO:0016129	phytosteroid biosynthetic process	biological_process	0.35763	1	1	664	29	55944	c48596_g1_i0
GO:0016132	brassinosteroid biosynthetic process	biological_process	0.35763	1	1	664	29	55944	c48596_g1_i0
GO:0006629	lipid metabolic process	biological_process	0.35784	1	34	664	2419	55944	c48459_g0_i0,c33325_g1_i0,c42577_g1_i0,c56973_g0_i0,c63157_g1_i0,c55170_g3_i1,c70474_g0_i8,c70446_g0_i1,c28125_g0_i4,c63157_g2_i0,c63157_g3_i0,c66328_g2_i3,c16731_g0_i0,c48596_g1_i0,c56973_g1_i1,c66883_g4_i0,c66328_g1_i0,c69263_g0_i2,c66160_g1_i1,c66160_g3_i1,c52595_g0_i1,c9813_g5_i3,c7113_g1_i0,c16731_g1_i0,c52064_g2_i1,c31441_g0_i0,c48459_g8_i1,c50792_g1_i2,c52239_g0_i3,c45374_g0_i1,c31822_g0_i…
GO:0033692	cellular polysaccharide biosynthetic process	biological_process	0.35799	1	5	664	299	55944	c27722_g1_i1,c21139_g0_i0,c57530_g0_i0,c33500_g0_i0,c30272_g0_i0
GO:0031347	regulation of defense response	biological_process	0.35908	1	2	664	102	55944	c59610_g6_i0,c43721_g0_i0
GO:0042196	chlorinated hydrocarbon metabolic process	biological_process	0.35928	1	2	664	92	55944	c69357_g5_i0,c58190_g1_i2
GO:0042197	halogenated hydrocarbon metabolic process	biological_process	0.35928	1	2	664	92	55944	c58190_g1_i2,c69357_g5_i0
GO:0009767	photosynthetic electron transport chain	biological_process	0.36018	1	1	664	30	55944	c64137_g0_i2
GO:0009404	toxin metabolic process	biological_process	0.3614	1	2	664	113	55944	c27230_g0_i4,c17356_g3_i1
GO:0044255	cellular lipid metabolic process	biological_process	0.36144	1	24	664	1690	55944	c52595_g0_i1,c66160_g3_i1,c33325_g1_i0,c48459_g0_i0,c42577_g1_i0,c9813_g5_i3,c7113_g1_i0,c56973_g0_i0,c52064_g2_i1,c70446_g0_i1,c28125_g0_i4,c70474_g0_i8,c55170_g3_i1,c52239_g0_i3,c48459_g8_i1,c31441_g0_i0,c31822_g0_i0,c45374_g0_i1,c56973_g1_i1,c48596_g1_i0,c66328_g2_i3,c66160_g1_i1,c66328_g1_i0,c55170_g2_i0
GO:0006144	purine nucleobase metabolic process	biological_process	0.36174	1	12	664	812	55944	c21198_g13_i0,c50489_g1_i0,c42571_g2_i0,c55686_g0_i0,c63230_g0_i0,c49604_g2_i0,c21139_g0_i0,c16109_g0_i0,c66961_g1_i7,c67476_g3_i1,c38367_g0_i0,c43555_g2_i1
GO:0022890	inorganic cation transmembrane transporter activity	molecular_function	0.36198	1	22	664	1589	55944	c39614_g1_i0,c63891_g0_i3,c65510_g0_i0,c30826_g2_i0,c60220_g1_i0,c63275_g0_i1,c45432_g1_i0,c65709_g1_i0,c55331_g1_i0,c63107_g36_i0,c69438_g0_i2,c65278_g0_i0,c33372_g0_i0,c39614_g0_i2,c71571_g0_i0,c38152_g0_i0,c52695_g2_i2,c30826_g3_i0,c71717_g1_i1,c65709_g0_i3,c60083_g2_i0,c40565_g0_i1
GO:0030545	receptor regulator activity	molecular_function	0.36207	1	1	664	33	55944	c29098_g2_i0
GO:0030547	receptor inhibitor activity	molecular_function	0.36207	1	1	664	33	55944	c29098_g2_i0
GO:0030548	acetylcholine receptor regulator activity	molecular_function	0.36207	1	1	664	33	55944	c29098_g2_i0
GO:0030550	acetylcholine receptor inhibitor activity	molecular_function	0.36207	1	1	664	33	55944	c29098_g2_i0
GO:0099602	neurotransmitter receptor regulator activity	molecular_function	0.36207	1	1	664	33	55944	c29098_g2_i0
GO:0019031	viral envelope	cellular_component	0.3627	1	6	664	361	55944	c28422_g0_i0,c60434_g0_i0,c40250_g0_i0,c28125_g0_i4,c31983_g1_i0,c64538_g0_i0
GO:0036338	viral membrane	cellular_component	0.3627	1	6	664	361	55944	c64538_g0_i0,c28125_g0_i4,c31983_g1_i0,c60434_g0_i0,c40250_g0_i0,c28422_g0_i0
GO:2001057	reactive nitrogen species metabolic process	biological_process	0.36289	1	1	664	34	55944	c38690_g0_i0
GO:0070972	protein localization to endoplasmic reticulum	biological_process	0.36377	1	3	664	153	55944	c50736_g0_i0,c28625_g0_i0,c28625_g4_i0
GO:1901699	cellular response to nitrogen compound	biological_process	0.36392	1	1	664	32	55944	c60747_g0_i0
GO:0045088	regulation of innate immune response	biological_process	0.36475	1	1	664	40	55944	c59610_g6_i0
GO:0015926	glucosidase activity	molecular_function	0.36494	1	2	664	104	55944	c49006_g1_i0,c30497_g0_i1
GO:0030955	potassium ion binding	molecular_function	0.365	1	3	664	178	55944	c30826_g3_i0,c30826_g2_i0,c69438_g0_i2
GO:0031420	alkali metal ion binding	molecular_function	0.365	1	3	664	178	55944	c30826_g3_i0,c30826_g2_i0,c69438_g0_i2
GO:0005261	cation channel activity	molecular_function	0.3651	1	6	664	381	55944	c69438_g0_i2,c60220_g1_i0,c63275_g0_i1,c71571_g0_i0,c30826_g2_i0,c30826_g3_i0
GO:0000323	lytic vacuole	cellular_component	0.36616	1	1	664	39	55944	c60428_g1_i1
GO:0043112	receptor metabolic process	biological_process	0.3665	1	1	664	33	55944	c54938_g4_i1
GO:0009273	peptidoglycan-based cell wall biogenesis	biological_process	0.3668	1	2	664	96	55944	c68224_g1_i3,c51974_g0_i0
GO:0016866	intramolecular transferase activity	molecular_function	0.37086	1	3	664	169	55944	c42577_g1_i0,c68995_g2_i0,c64702_g0_i0
GO:0019072	viral genome packaging	biological_process	0.37121	1	1	664	37	55944	c66788_g0_i0
GO:0005247	voltage-gated chloride channel activity	molecular_function	0.37195	1	1	664	39	55944	c34180_g0_i1
GO:0005254	chloride channel activity	molecular_function	0.37195	1	1	664	39	55944	c34180_g0_i1
GO:0006165	nucleoside diphosphate phosphorylation	biological_process	0.37199	1	5	664	322	55944	c18950_g2_i0,c59722_g4_i0,c66987_g0_i0,c47582_g0_i1,c57887_g0_i0
GO:0010941	regulation of cell death	biological_process	0.37271	1	3	664	161	55944	c43721_g0_i0,c46447_g2_i0,c57571_g0_i0
GO:0000270	peptidoglycan metabolic process	biological_process	0.37342	1	2	664	96	55944	c68224_g1_i3,c51974_g0_i0
GO:0005351	sugar:proton symporter activity	molecular_function	0.37363	1	2	664	105	55944	c68358_g0_i1,c68358_g1_i1
GO:0051087	chaperone binding	molecular_function	0.37372	1	2	664	107	55944	c69333_g0_i1,c69333_g3_i0
GO:0006479	protein methylation	biological_process	0.37436	1	3	664	146	55944	c50792_g1_i2,c66328_g2_i3,c66328_g1_i0
GO:0008213	protein alkylation	biological_process	0.37436	1	3	664	146	55944	c66328_g2_i3,c50792_g1_i2,c66328_g1_i0
GO:0000942	condensed nuclear chromosome outer kinetochore	cellular_component	0.37454	1	2	664	91	55944	c46447_g7_i0,c46447_g3_i1
GO:0042729	DASH complex	cellular_component	0.37454	1	2	664	91	55944	c46447_g7_i0,c46447_g3_i1
GO:0006505	GPI anchor metabolic process	biological_process	0.3773	1	2	664	99	55944	c70446_g0_i1,c52064_g2_i1
GO:0006506	GPI anchor biosynthetic process	biological_process	0.3773	1	2	664	99	55944	c70446_g0_i1,c52064_g2_i1
GO:0007617	mating behavior	biological_process	0.37766	1	1	664	35	55944	c21848_g1_i0
GO:0019098	reproductive behavior	biological_process	0.37766	1	1	664	35	55944	c21848_g1_i0
GO:0016758	transferase activity, transferring hexosyl groups	molecular_function	0.37892	1	16	664	1251	55944	c41988_g1_i0,c29870_g6_i0,c26386_g0_i1,c29870_g2_i0,c33500_g0_i0,c21139_g0_i0,c50848_g0_i0,c57530_g0_i0,c29870_g5_i0,c63488_g1_i0,c19605_g1_i5,c31441_g0_i0,c27722_g1_i1,c22667_g0_i0,c67171_g0_i1,c29870_g4_i0
GO:0070838	divalent metal ion transport	biological_process	0.37939	1	5	664	321	55944	c71571_g0_i0,c63891_g0_i3,c60220_g1_i0,c63275_g0_i1,c65278_g0_i0
GO:0006749	glutathione metabolic process	biological_process	0.37995	1	4	664	277	55944	c17356_g3_i1,c52064_g2_i1,c41126_g0_i0,c42577_g1_i0
GO:0030599	pectinesterase activity	molecular_function	0.38007	1	1	664	38	55944	c38251_g0_i1
GO:0015295	solute:proton symporter activity	molecular_function	0.38243	1	2	664	107	55944	c68358_g0_i1,c68358_g1_i1
GO:0010268	brassinosteroid homeostasis	biological_process	0.38283	1	1	664	33	55944	c48596_g1_i0
GO:1902495	transmembrane transporter complex	cellular_component	0.38412	1	5	664	323	55944	c60220_g1_i0,c69438_g0_i2,c71717_g1_i1,c30826_g3_i0,c30826_g2_i0
GO:0019058	viral life cycle	biological_process	0.3865	1	9	664	599	55944	c60434_g0_i0,c66788_g0_i0,c40539_g0_i1,c28422_g0_i0,c31407_g3_i0,c28125_g0_i4,c64137_g0_i2,c50489_g1_i0,c59093_g0_i0
GO:0005402	cation:sugar symporter activity	molecular_function	0.38697	1	2	664	108	55944	c68358_g1_i1,c68358_g0_i1
GO:1990351	transporter complex	cellular_component	0.38795	1	5	664	324	55944	c30826_g2_i0,c71717_g1_i1,c30826_g3_i0,c69438_g0_i2,c60220_g1_i0
GO:0000287	magnesium ion binding	molecular_function	0.38946	1	6	664	373	55944	c62248_g0_i0,c47485_g0_i0,c67045_g4_i5,c70322_g1_i0,c43675_g2_i1,c2504_g1_i0
GO:0046488	phosphatidylinositol metabolic process	biological_process	0.39044	1	4	664	242	55944	c28125_g0_i4,c70446_g0_i1,c52064_g2_i1,c52239_g0_i3
GO:0015108	chloride transmembrane transporter activity	molecular_function	0.39116	1	1	664	41	55944	c34180_g0_i1
GO:0009074	aromatic amino acid family catabolic process	biological_process	0.39117	1	1	664	51	55944	c14915_g0_i0
GO:0098803	respiratory chain complex	cellular_component	0.39119	1	4	664	275	55944	c64522_g0_i0,c64522_g2_i0,c33372_g0_i0,c64522_g4_i1
GO:0042445	hormone metabolic process	biological_process	0.39238	1	5	664	314	55944	c63699_g5_i1,c38893_g0_i1,c48655_g3_i0,c48596_g1_i0,c32448_g2_i0
GO:0014065	phosphatidylinositol 3-kinase signaling	biological_process	0.39404	1	1	664	37	55944	c57530_g0_i0
GO:0014066	regulation of phosphatidylinositol 3-kinase signaling	biological_process	0.39404	1	1	664	37	55944	c57530_g0_i0
GO:0014068	positive regulation of phosphatidylinositol 3-kinase signaling	biological_process	0.39404	1	1	664	37	55944	c57530_g0_i0
GO:0043548	phosphatidylinositol 3-kinase binding	molecular_function	0.39404	1	1	664	37	55944	c57530_g0_i0
GO:0016128	phytosteroid metabolic process	biological_process	0.3944	1	1	664	34	55944	c48596_g1_i0
GO:0016131	brassinosteroid metabolic process	biological_process	0.3944	1	1	664	34	55944	c48596_g1_i0
GO:0000778	condensed nuclear chromosome kinetochore	cellular_component	0.39454	1	2	664	95	55944	c46447_g3_i1,c46447_g7_i0
GO:1901564	organonitrogen compound metabolic process	biological_process	0.39469	1	202	664	16009	55944	c41981_g0_i0,c63252_g2_i2,c21198_g13_i0,c54176_g2_i0,c66328_g2_i3,c17579_g0_i0,c57399_g0_i0,c68345_g2_i3,c61463_g5_i1,c55194_g1_i0,c40049_g0_i4,c40914_g1_i0,c43555_g2_i1,c70446_g0_i1,c49766_g4_i0,c66227_g0_i0,c50489_g1_i0,c62248_g0_i0,c64396_g0_i1,c52715_g1_i0,c43527_g2_i0,c60678_g0_i0,c18950_g2_i0,c45527_g0_i0,c29157_g2_i0,c70308_g0_i0,c64114_g0_i9,c66866_g3_i9,c29157_g0_i0,c55686_g0_i0,c66987_g…
GO:0006006	glucose metabolic process	biological_process	0.39607	1	6	664	404	55944	c68995_g2_i0,c18950_g2_i0,c59722_g4_i0,c66987_g0_i0,c57887_g0_i0,c47582_g0_i1
GO:0042545	cell wall modification	biological_process	0.39626	1	1	664	40	55944	c38251_g0_i1
GO:0009414	response to water deprivation	biological_process	0.3972	1	1	664	42	55944	c70583_g3_i1
GO:0003995	acyl-CoA dehydrogenase activity	molecular_function	0.39771	1	1	664	39	55944	c53067_g0_i0
GO:0051604	protein maturation	biological_process	0.39787	1	5	664	321	55944	c70474_g0_i8,c50869_g0_i0,c63252_g2_i2,c27506_g1_i2,c52715_g1_i0
GO:0008528	G-protein coupled peptide receptor activity	molecular_function	0.39862	1	1	664	33	55944	c34166_g2_i0
GO:0071555	cell wall organization	biological_process	0.39867	1	5	664	371	55944	c21139_g0_i0,c50848_g0_i0,c27722_g1_i1,c63488_g1_i0,c38251_g0_i1
GO:0009808	lignin metabolic process	biological_process	0.3993	1	1	664	49	55944	c65079_g0_i0
GO:0000780	condensed nuclear chromosome, centromeric region	cellular_component	0.39938	1	2	664	96	55944	c46447_g7_i0,c46447_g3_i1
GO:0010639	negative regulation of organelle organization	biological_process	0.40058	1	2	664	106	55944	c61902_g0_i1,c66664_g0_i2
GO:0031668	cellular response to extracellular stimulus	biological_process	0.40076	1	2	664	98	55944	c62572_g7_i0,c57014_g0_i1
GO:0071496	cellular response to external stimulus	biological_process	0.40076	1	2	664	98	55944	c62572_g7_i0,c57014_g0_i1
GO:0009086	methionine biosynthetic process	biological_process	0.40135	1	1	664	42	55944	c70322_g1_i0
GO:0006625	protein targeting to peroxisome	biological_process	0.40343	1	1	664	34	55944	c42414_g0_i0
GO:0072662	protein localization to peroxisome	biological_process	0.40343	1	1	664	34	55944	c42414_g0_i0
GO:0072663	establishment of protein localization to peroxisome	biological_process	0.40343	1	1	664	34	55944	c42414_g0_i0
GO:0002684	positive regulation of immune system process	biological_process	0.40346	1	1	664	36	55944	c59610_g6_i0
GO:0050778	positive regulation of immune response	biological_process	0.40346	1	1	664	36	55944	c59610_g6_i0
GO:0009360	DNA polymerase III complex	cellular_component	0.40424	1	1	664	35	55944	c71157_g1_i0
GO:0016641	oxidoreductase activity, acting on the CH-NH2 group of donors, oxygen as acceptor	molecular_function	0.40493	1	1	664	41	55944	c61272_g0_i0
GO:0071902	positive regulation of protein serine/threonine kinase activity	biological_process	0.40561	1	1	664	42	55944	c62572_g7_i0
GO:0007618	mating	biological_process	0.4059	1	1	664	39	55944	c21848_g1_i0
GO:0048029	monosaccharide binding	molecular_function	0.40881	1	1	664	41	55944	c18950_g2_i0
GO:0043574	peroxisomal transport	biological_process	0.40882	1	1	664	35	55944	c42414_g0_i0
GO:0001653	peptide receptor activity	molecular_function	0.41025	1	1	664	34	55944	c34166_g2_i0
GO:0009765	photosynthesis, light harvesting	biological_process	0.41082	1	1	664	59	55944	c64137_g0_i2
GO:0071705	nitrogen compound transport	biological_process	0.41085	1	33	664	2331	55944	c49722_g0_i0,c45441_g1_i0,c67814_g1_i0,c47215_g0_i0,c18666_g4_i0,c50736_g0_i0,c58280_g0_i1,c30935_g0_i0,c41699_g0_i0,c18666_g3_i1,c67814_g2_i1,c42414_g2_i1,c50029_g1_i0,c70386_g0_i6,c69333_g3_i0,c45441_g3_i1,c63944_g0_i2,c52274_g0_i1,c40152_g1_i0,c22043_g0_i0,c10095_g1_i0,c49212_g0_i0,c69333_g0_i1,c9533_g3_i2,c40152_g0_i0,c54854_g0_i0,c68551_g1_i3,c42414_g3_i1,c22495_g0_i0,c51451_g0_i0,c15603_g2_…
GO:0015098	molybdate ion transmembrane transporter activity	molecular_function	0.41202	1	1	664	40	55944	c49722_g0_i0
GO:0015689	molybdate ion transport	biological_process	0.41202	1	1	664	40	55944	c49722_g0_i0
GO:1901575	organic substance catabolic process	biological_process	0.41245	1	39	664	2953	55944	c31822_g0_i0,c52740_g2_i1,c14915_g0_i0,c35665_g0_i0,c60428_g1_i1,c50792_g1_i2,c55290_g0_i0,c45156_g2_i0,c55290_g1_i0,c66987_g0_i0,c65079_g0_i0,c9813_g5_i3,c38251_g0_i1,c66961_g1_i7,c66160_g3_i1,c70323_g0_i0,c574_g1_i0,c25033_g0_i0,c53318_g0_i0,c68995_g2_i0,c34177_g2_i0,c43555_g2_i1,c47582_g0_i1,c63157_g3_i0,c21198_g13_i0,c66328_g1_i0,c66217_g0_i1,c66160_g1_i1,c66328_g2_i3,c55465_g0_i1,c18950_g2_i…
GO:0097435	supramolecular fiber organization	biological_process	0.41309	1	3	664	171	55944	c71114_g0_i0,c61902_g0_i1,c66664_g0_i2
GO:0009407	toxin catabolic process	biological_process	0.41357	1	1	664	59	55944	c17356_g3_i1
GO:0090487	secondary metabolite catabolic process	biological_process	0.41357	1	1	664	59	55944	c17356_g3_i1
GO:0009733	response to auxin	biological_process	0.41358	1	3	664	206	55944	c45621_g1_i0,c58910_g1_i1,c57318_g0_i1
GO:0016833	oxo-acid-lyase activity	molecular_function	0.41425	1	1	664	34	55944	c43269_g0_i2
GO:0046782	regulation of viral transcription	biological_process	0.4147	1	1	664	37	55944	c67560_g3_i0
GO:0015923	mannosidase activity	molecular_function	0.41481	1	1	664	39	55944	c66976_g0_i0
GO:0019321	pentose metabolic process	biological_process	0.41483	1	1	664	45	55944	c71884_g0_i4
GO:0031082	BLOC complex	cellular_component	0.41503	1	1	664	42	55944	c44479_g1_i0
GO:0031083	BLOC-1 complex	cellular_component	0.41503	1	1	664	42	55944	c44479_g1_i0
GO:0004601	peroxidase activity	molecular_function	0.41569	1	4	664	326	55944	c17888_g0_i0,c68127_g0_i1,c61532_g0_i0,c41126_g0_i0
GO:0006804	obsolete peroxidase reaction	biological_process	0.41569	1	4	664	326	55944	c41126_g0_i0,c17888_g0_i0,c68127_g0_i1,c61532_g0_i0
GO:0034660	ncRNA metabolic process	biological_process	0.41588	1	19	664	1261	55944	c66328_g2_i3,c71514_g2_i3,c70503_g1_i0,c29157_g0_i0,c66328_g1_i0,c56624_g1_i4,c50792_g1_i2,c45815_g3_i0,c71514_g5_i0,c40539_g0_i1,c64137_g0_i2,c21848_g1_i0,c49794_g1_i2,c55551_g0_i0,c29157_g2_i0,c58020_g4_i0,c52595_g0_i1,c46447_g7_i0,c45815_g1_i1
GO:0046939	nucleotide phosphorylation	biological_process	0.41701	1	5	664	345	55944	c18950_g2_i0,c47582_g0_i1,c57887_g0_i0,c59722_g4_i0,c66987_g0_i0
GO:0022853	active ion transmembrane transporter activity	molecular_function	0.41707	1	3	664	197	55944	c38152_g0_i0,c65510_g0_i0,c65278_g0_i0
GO:0007409	axonogenesis	biological_process	0.4175	1	1	664	42	55944	c68345_g2_i3
GO:0007411	axon guidance	biological_process	0.4175	1	1	664	42	55944	c68345_g2_i3
GO:0032990	cell part morphogenesis	biological_process	0.4175	1	1	664	42	55944	c68345_g2_i3
GO:0048667	cell morphogenesis involved in neuron differentiation	biological_process	0.4175	1	1	664	42	55944	c68345_g2_i3
GO:0048812	neuron projection morphogenesis	biological_process	0.4175	1	1	664	42	55944	c68345_g2_i3
GO:0048858	cell projection morphogenesis	biological_process	0.4175	1	1	664	42	55944	c68345_g2_i3
GO:0061564	axon development	biological_process	0.4175	1	1	664	42	55944	c68345_g2_i3
GO:0097485	neuron projection guidance	biological_process	0.4175	1	1	664	42	55944	c68345_g2_i3
GO:0120039	plasma membrane bounded cell projection morphogenesis	biological_process	0.4175	1	1	664	42	55944	c68345_g2_i3
GO:0019104	DNA N-glycosylase activity	molecular_function	0.41796	1	1	664	43	55944	c70323_g0_i0
GO:0006825	copper ion transport	biological_process	0.41849	1	1	664	57	55944	c60083_g2_i0
GO:0008287	protein serine/threonine phosphatase complex	cellular_component	0.41911	1	3	664	168	55944	c27426_g0_i0,c45527_g0_i0,c34803_g0_i0
GO:1903293	phosphatase complex	cellular_component	0.41911	1	3	664	168	55944	c34803_g0_i0,c45527_g0_i0,c27426_g0_i0
GO:0016307	phosphatidylinositol phosphate kinase activity	molecular_function	0.42009	1	1	664	36	55944	c52239_g0_i3
GO:0004888	transmembrane signaling receptor activity	molecular_function	0.42129	1	6	664	387	55944	c63143_g2_i2,c63275_g0_i1,c39614_g1_i0,c71571_g0_i0,c34166_g2_i0,c36420_g4_i2
GO:0006661	phosphatidylinositol biosynthetic process	biological_process	0.42145	1	2	664	110	55944	c70446_g0_i1,c52064_g2_i1
GO:0046933	proton-transporting ATP synthase activity, rotational mechanism	molecular_function	0.42146	1	1	664	48	55944	c65510_g0_i0
GO:0008250	oligosaccharyltransferase complex	cellular_component	0.42344	1	1	664	46	55944	c41988_g1_i0
GO:1901606	alpha-amino acid catabolic process	biological_process	0.42407	1	6	664	400	55944	c64396_g0_i1,c66328_g2_i3,c50792_g1_i2,c45156_g2_i0,c66328_g1_i0,c14915_g0_i0
GO:0019012	virion	cellular_component	0.42442	1	18	664	1279	55944	c61463_g5_i1,c71680_g0_i0,c31983_g1_i0,c41699_g0_i0,c47582_g0_i1,c40250_g0_i0,c69601_g1_i1,c71680_g1_i0,c64538_g0_i0,c28422_g0_i0,c18950_g2_i0,c60434_g0_i0,c63143_g2_i2,c68520_g1_i2,c20570_g0_i0,c50489_g1_i0,c28125_g0_i4,c27736_g0_i0
GO:0006090	pyruvate metabolic process	biological_process	0.42578	1	7	664	481	55944	c47582_g0_i1,c57887_g0_i0,c66987_g0_i0,c59722_g4_i0,c71326_g0_i0,c18950_g2_i0,c23794_g3_i0
GO:0015740	C4-dicarboxylate transport	biological_process	0.4263	1	1	664	47	55944	c64538_g0_i0
GO:0003954	NADH dehydrogenase activity	molecular_function	0.42743	1	2	664	117	55944	c71157_g1_i0,c55686_g0_i0
GO:0016032	viral process	biological_process	0.42767	1	17	664	1211	55944	c53447_g1_i0,c28125_g0_i4,c64137_g0_i2,c57595_g0_i2,c50489_g1_i0,c59093_g0_i0,c40539_g0_i1,c57571_g0_i0,c66788_g0_i0,c66247_g1_i3,c67560_g3_i0,c20570_g0_i0,c60434_g0_i0,c46447_g2_i0,c52695_g2_i2,c28422_g0_i0,c31407_g3_i0
GO:0098661	inorganic anion transmembrane transport	biological_process	0.43033	1	1	664	38	55944	c71584_g0_i2
GO:0000996	core DNA-dependent RNA polymerase binding promoter specificity activity	molecular_function	0.43053	1	2	664	110	55944	c42571_g2_i0,c62889_g2_i1
GO:0016987	sigma factor activity	molecular_function	0.43053	1	2	664	110	55944	c62889_g2_i1,c42571_g2_i0
GO:0006817	phosphate ion transport	biological_process	0.43122	1	1	664	50	55944	c54944_g1_i1
GO:0044413	avoidance of host defenses	biological_process	0.43168	1	1	664	45	55944	c44066_g0_i5
GO:0044415	evasion or tolerance of host defenses	biological_process	0.43168	1	1	664	45	55944	c44066_g0_i5
GO:0051832	avoidance of defenses of other organism involved in symbiotic interaction	biological_process	0.43168	1	1	664	45	55944	c44066_g0_i5
GO:0051834	evasion or tolerance of defenses of other organism involved in symbiotic interaction	biological_process	0.43168	1	1	664	45	55944	c44066_g0_i5
GO:0044087	regulation of cellular component biogenesis	biological_process	0.43342	1	2	664	108	55944	c66664_g0_i2,c61902_g0_i1
GO:0003008	system process	biological_process	0.434	1	2	664	107	55944	c63143_g2_i2,c34166_g2_i0
GO:0015077	monovalent inorganic cation transmembrane transporter activity	molecular_function	0.43422	1	16	664	1189	55944	c69438_g0_i2,c33372_g0_i0,c39614_g0_i2,c52695_g2_i2,c38152_g0_i0,c30826_g3_i0,c71717_g1_i1,c65709_g0_i3,c40565_g0_i1,c39614_g1_i0,c65510_g0_i0,c30826_g2_i0,c45432_g1_i0,c55331_g1_i0,c65709_g1_i0,c63107_g36_i0
GO:0052173	response to defenses of other organism involved in symbiotic interaction	biological_process	0.43495	1	1	664	46	55944	c44066_g0_i5
GO:0052200	response to host defenses	biological_process	0.43495	1	1	664	46	55944	c44066_g0_i5
GO:0075136	response to host	biological_process	0.43495	1	1	664	46	55944	c44066_g0_i5
GO:0044070	regulation of anion transport	biological_process	0.4363	1	1	664	44	55944	c34180_g0_i1
GO:1903959	regulation of anion transmembrane transport	biological_process	0.4363	1	1	664	44	55944	c34180_g0_i1
GO:0000990	transcription factor activity, core RNA polymerase binding	molecular_function	0.43634	1	2	664	111	55944	c62889_g2_i1,c42571_g2_i0
GO:0006388	tRNA splicing, via endonucleolytic cleavage and ligation	biological_process	0.43785	1	1	664	40	55944	c21848_g1_i0
GO:0099600	transmembrane receptor activity	molecular_function	0.43792	1	6	664	396	55944	c63143_g2_i2,c63275_g0_i1,c39614_g1_i0,c71571_g0_i0,c34166_g2_i0,c36420_g4_i2
GO:0022900	electron transport chain	biological_process	0.43837	1	6	664	443	55944	c64522_g2_i0,c33372_g0_i0,c71157_g1_i0,c64522_g0_i0,c64522_g4_i1,c64137_g0_i2
GO:0042651	thylakoid membrane	cellular_component	0.43843	1	5	664	348	55944	c64465_g0_i1,c64522_g4_i1,c64137_g0_i2,c69474_g1_i5,c69849_g0_i3
GO:0030031	cell projection assembly	biological_process	0.43883	1	1	664	41	55944	c44479_g1_i0
GO:0005249	voltage-gated potassium channel activity	molecular_function	0.43938	1	3	664	198	55944	c69438_g0_i2,c30826_g3_i0,c30826_g2_i0
GO:0008076	voltage-gated potassium channel complex	cellular_component	0.43938	1	3	664	198	55944	c69438_g0_i2,c30826_g3_i0,c30826_g2_i0
GO:0034705	potassium channel complex	cellular_component	0.43938	1	3	664	198	55944	c30826_g3_i0,c30826_g2_i0,c69438_g0_i2
GO:0016835	carbon-oxygen lyase activity	molecular_function	0.4402	1	5	664	343	55944	c70322_g1_i0,c2504_g1_i0,c67553_g4_i1,c67045_g4_i5,c37370_g0_i1
GO:0048015	phosphatidylinositol-mediated signaling	biological_process	0.44088	1	1	664	41	55944	c57530_g0_i0
GO:0048017	inositol lipid-mediated signaling	biological_process	0.44088	1	1	664	41	55944	c57530_g0_i0
GO:0008320	protein transmembrane transporter activity	molecular_function	0.44351	1	1	664	52	55944	c51451_g0_i0
GO:0009132	nucleoside diphosphate metabolic process	biological_process	0.44355	1	5	664	347	55944	c18950_g2_i0,c59722_g4_i0,c66987_g0_i0,c57887_g0_i0,c47582_g0_i1
GO:0006026	aminoglycan catabolic process	biological_process	0.44401	1	2	664	130	55944	c25033_g0_i0,c32777_g0_i0
GO:0044781	bacterial-type flagellum organization	biological_process	0.44523	1	1	664	43	55944	c44479_g1_i0
GO:0006497	protein lipidation	biological_process	0.44561	1	2	664	115	55944	c70446_g0_i1,c52064_g2_i1
GO:0042158	lipoprotein biosynthetic process	biological_process	0.44561	1	2	664	115	55944	c70446_g0_i1,c52064_g2_i1
GO:0033674	positive regulation of kinase activity	biological_process	0.446	1	1	664	48	55944	c62572_g7_i0
GO:0045860	positive regulation of protein kinase activity	biological_process	0.446	1	1	664	48	55944	c62572_g7_i0
GO:0045229	external encapsulating structure organization	biological_process	0.44694	1	5	664	388	55944	c50848_g0_i0,c21139_g0_i0,c27722_g1_i1,c63488_g1_i0,c38251_g0_i1
GO:0008170	N-methyltransferase activity	molecular_function	0.44749	1	3	664	170	55944	c66328_g1_i0,c66328_g2_i3,c50792_g1_i2
GO:0031012	extracellular matrix	cellular_component	0.44792	1	3	664	196	55944	c55841_g1_i0,c44491_g0_i0,c31457_g1_i0
GO:0032259	methylation	biological_process	0.44836	1	8	664	556	55944	c66328_g1_i0,c32758_g0_i1,c47240_g0_i0,c66328_g2_i3,c43081_g1_i0,c31227_g0_i0,c50792_g1_i2,c58304_g1_i0
GO:0009308	amine metabolic process	biological_process	0.44864	1	8	664	563	55944	c47224_g1_i0,c61272_g0_i0,c64702_g0_i0,c38893_g0_i1,c47224_g2_i0,c47224_g0_i0,c32448_g2_i0,c67553_g4_i1
GO:0019203	carbohydrate phosphatase activity	molecular_function	0.44906	1	1	664	46	55944	c66987_g0_i0
GO:0003006	developmental process involved in reproduction	biological_process	0.44934	1	7	664	495	55944	c29157_g2_i0,c29157_g1_i0,c51225_g1_i0,c29059_g1_i1,c23108_g0_i0,c29157_g0_i0,c18195_g0_i1
GO:0006816	calcium ion transport	biological_process	0.44936	1	3	664	210	55944	c71571_g0_i0,c63275_g0_i1,c60220_g1_i0
GO:0031124	mRNA 3'-end processing	biological_process	0.45025	1	1	664	42	55944	c66062_g0_i0
GO:0075733	intracellular transport of virus	biological_process	0.4507	1	1	664	46	55944	c31407_g3_i0
GO:0004568	chitinase activity	molecular_function	0.45081	1	1	664	61	55944	c25033_g0_i0
GO:0000271	polysaccharide biosynthetic process	biological_process	0.45239	1	5	664	334	55944	c27722_g1_i1,c21139_g0_i0,c57530_g0_i0,c33500_g0_i0,c30272_g0_i0
GO:0004564	beta-fructofuranosidase activity	molecular_function	0.45426	1	1	664	53	55944	c30497_g0_i1
GO:0004575	sucrose alpha-glucosidase activity	molecular_function	0.45426	1	1	664	53	55944	c30497_g0_i1
GO:0017177	glucosidase II complex	cellular_component	0.45426	1	1	664	53	55944	c30497_g0_i1
GO:0090599	alpha-glucosidase activity	molecular_function	0.45426	1	1	664	53	55944	c30497_g0_i1
GO:0072511	divalent inorganic cation transport	biological_process	0.45439	1	5	664	349	55944	c63275_g0_i1,c65278_g0_i0,c60220_g1_i0,c63891_g0_i3,c71571_g0_i0
GO:0043900	regulation of multi-organism process	biological_process	0.45595	1	2	664	113	55944	c51451_g0_i0,c67560_g3_i0
GO:0010817	regulation of hormone levels	biological_process	0.45618	1	5	664	343	55944	c63699_g5_i1,c48655_g3_i0,c38893_g0_i1,c48596_g1_i0,c32448_g2_i0
GO:0009653	anatomical structure morphogenesis	biological_process	0.45777	1	8	664	557	55944	c29157_g0_i0,c29157_g1_i0,c68345_g2_i3,c23108_g0_i0,c29059_g1_i1,c60774_g1_i0,c29157_g2_i0,c40250_g0_i0
GO:0009063	cellular amino acid catabolic process	biological_process	0.45791	1	6	664	413	55944	c50792_g1_i2,c66328_g2_i3,c64396_g0_i1,c14915_g0_i0,c66328_g1_i0,c45156_g2_i0
GO:0006313	transposition, DNA-mediated	biological_process	0.45836	1	4	664	243	55944	c29870_g6_i0,c71680_g1_i0,c71680_g0_i0,c29870_g2_i0
GO:0004675	transmembrane receptor protein serine/threonine kinase activity	molecular_function	0.4589	1	1	664	45	55944	c36420_g4_i2
GO:0034762	regulation of transmembrane transport	biological_process	0.4598	1	1	664	47	55944	c34180_g0_i1
GO:0034765	regulation of ion transmembrane transport	biological_process	0.4598	1	1	664	47	55944	c34180_g0_i1
GO:0032196	transposition	biological_process	0.46012	1	4	664	244	55944	c29870_g2_i0,c71680_g0_i0,c29870_g6_i0,c71680_g1_i0
GO:0006855	drug transmembrane transport	biological_process	0.46034	1	2	664	131	55944	c70562_g1_i4,c20837_g2_i3
GO:0050660	flavin adenine dinucleotide binding	molecular_function	0.46055	1	6	664	413	55944	c58020_g4_i0,c71514_g2_i3,c70503_g1_i0,c56624_g1_i4,c32448_g2_i0,c71514_g5_i0
GO:0051347	positive regulation of transferase activity	biological_process	0.46061	1	1	664	51	55944	c62572_g7_i0
GO:0023052	signaling	biological_process	0.46073	1	50	664	3803	55944	c28642_g4_i0,c48596_g5_i0,c48596_g3_i3,c69530_g1_i0,c65462_g5_i0,c64364_g0_i0,c44491_g0_i0,c18386_g0_i0,c61463_g5_i1,c70318_g0_i1,c69333_g0_i1,c40250_g0_i0,c37855_g0_i0,c70308_g1_i1,c70318_g2_i1,c62572_g7_i0,c51714_g0_i1,c39614_g1_i0,c64396_g0_i1,c46924_g0_i0,c54938_g4_i1,c63944_g0_i2,c36420_g4_i2,c70318_g1_i0,c57414_g2_i0,c69333_g3_i0,c59610_g6_i0,c63318_g3_i0,c48596_g4_i0,c60434_g0_i0,c70308_g0…
GO:0005381	iron ion transmembrane transporter activity	molecular_function	0.46075	1	1	664	47	55944	c71717_g1_i1
GO:0051129	negative regulation of cellular component organization	biological_process	0.46129	1	2	664	119	55944	c61902_g0_i1,c66664_g0_i2
GO:0019872	streptomycin biosynthetic process	biological_process	0.46209	1	1	664	50	55944	c18950_g2_i0
GO:0030647	aminoglycoside antibiotic metabolic process	biological_process	0.46209	1	1	664	50	55944	c18950_g2_i0
GO:0030648	aminoglycoside antibiotic biosynthetic process	biological_process	0.46209	1	1	664	50	55944	c18950_g2_i0
GO:0046343	streptomycin metabolic process	biological_process	0.46209	1	1	664	50	55944	c18950_g2_i0
GO:0006662	glycerol ether metabolic process	biological_process	0.46216	1	1	664	49	55944	c57959_g0_i0
GO:0018904	ether metabolic process	biological_process	0.46216	1	1	664	49	55944	c57959_g0_i0
GO:0044267	cellular protein metabolic process	biological_process	0.46237	1	115	664	9286	55944	c28928_g0_i0,c70308_g0_i0,c64114_g0_i9,c29157_g0_i0,c66866_g3_i9,c55686_g0_i0,c17247_g0_i0,c52740_g2_i1,c63717_g0_i1,c39140_g0_i0,c14778_g0_i0,c50792_g1_i2,c54176_g1_i0,c53067_g0_i0,c54176_g0_i0,c52064_g2_i1,c66976_g0_i0,c51714_g1_i0,c70115_g1_i0,c64408_g0_i0,c61053_g0_i0,c53318_g0_i0,c34803_g0_i0,c71967_g0_i0,c27487_g1_i0,c27506_g1_i2,c65117_g2_i3,c38367_g0_i0,c55841_g1_i0,c27426_g0_i0,c37401_g0…
GO:0008308	voltage-gated anion channel activity	molecular_function	0.46308	1	1	664	52	55944	c34180_g0_i1
GO:0030436	asexual sporulation	biological_process	0.46383	1	1	664	46	55944	c69265_g5_i0
GO:0006094	gluconeogenesis	biological_process	0.46524	1	5	664	355	55944	c18950_g2_i0,c66987_g0_i0,c59722_g4_i0,c47582_g0_i1,c57887_g0_i0
GO:0019319	hexose biosynthetic process	biological_process	0.46524	1	5	664	355	55944	c18950_g2_i0,c66987_g0_i0,c59722_g4_i0,c57887_g0_i0,c47582_g0_i1
GO:0015893	drug transport	biological_process	0.46562	1	2	664	132	55944	c20837_g2_i3,c70562_g1_i4
GO:0045261	proton-transporting ATP synthase complex, catalytic core F(1)	cellular_component	0.46825	1	1	664	54	55944	c65510_g0_i0
GO:0003896	DNA primase activity	molecular_function	0.46831	1	1	664	45	55944	c37469_g1_i0
GO:0006269	DNA replication, synthesis of RNA primer	biological_process	0.46831	1	1	664	45	55944	c37469_g1_i0
GO:0000394	RNA splicing, via endonucleolytic cleavage and ligation	biological_process	0.46831	1	1	664	43	55944	c21848_g1_i0
GO:0003747	translation release factor activity	molecular_function	0.46873	1	1	664	44	55944	c40049_g0_i4
GO:0008079	translation termination factor activity	molecular_function	0.46873	1	1	664	44	55944	c40049_g0_i4
GO:0018444	translation release factor complex	cellular_component	0.46873	1	1	664	44	55944	c40049_g0_i4
GO:0030030	cell projection organization	biological_process	0.46896	1	2	664	118	55944	c68345_g2_i3,c44479_g1_i0
GO:0006890	retrograde vesicle-mediated transport, Golgi to ER	biological_process	0.47004	1	1	664	47	55944	c63252_g2_i2
GO:0005544	calcium-dependent phospholipid binding	molecular_function	0.47087	1	1	664	45	55944	c69176_g0_i2
GO:0008272	sulfate transport	biological_process	0.47181	1	1	664	43	55944	c71584_g0_i2
GO:0015116	sulfate transmembrane transporter activity	molecular_function	0.47181	1	1	664	43	55944	c71584_g0_i2
GO:0000724	double-strand break repair via homologous recombination	biological_process	0.47226	1	1	664	57	55944	c49402_g1_i0
GO:0000988	transcription factor activity, protein binding	molecular_function	0.47303	1	8	664	590	55944	c33475_g0_i0,c58280_g0_i1,c11944_g1_i0,c54658_g0_i0,c42571_g2_i0,c62889_g2_i1,c69849_g0_i3,c25033_g0_i0
GO:0016709	oxidoreductase activity, acting on paired donors, with incorporation or reduction of molecular oxygen, NAD(P)H as one donor, and incorporation of one atom of oxygen	molecular_function	0.47377	1	4	664	301	55944	c33149_g0_i0,c48596_g1_i0,c71514_g2_i3,c71514_g5_i0
GO:0001934	positive regulation of protein phosphorylation	biological_process	0.47406	1	1	664	51	55944	c62572_g7_i0
GO:0042327	positive regulation of phosphorylation	biological_process	0.47406	1	1	664	51	55944	c62572_g7_i0
GO:0046364	monosaccharide biosynthetic process	biological_process	0.47572	1	5	664	359	55944	c18950_g2_i0,c47582_g0_i1,c57887_g0_i0,c59722_g4_i0,c66987_g0_i0
GO:0071702	organic substance transport	biological_process	0.47625	1	39	664	2880	55944	c49212_g0_i0,c22043_g0_i0,c10095_g1_i0,c40152_g1_i0,c63944_g0_i2,c44479_g1_i0,c45441_g3_i1,c69333_g3_i0,c70386_g0_i6,c38152_g0_i0,c15603_g2_i1,c42414_g0_i0,c42414_g3_i1,c51451_g0_i0,c22495_g0_i0,c68551_g1_i3,c40152_g0_i0,c54854_g0_i0,c69333_g0_i1,c9533_g3_i2,c46036_g2_i0,c50736_g0_i0,c68358_g1_i1,c37551_g1_i0,c45441_g1_i0,c68358_g0_i1,c49722_g0_i0,c67814_g1_i0,c52750_g0_i0,c50029_g1_i0,c64538_g0_…
GO:0032784	regulation of DNA-templated transcription, elongation	biological_process	0.47648	1	1	664	50	55944	c66165_g1_i0
GO:0009975	cyclase activity	molecular_function	0.47688	1	1	664	49	55944	c45374_g0_i1
GO:0006534	cysteine metabolic process	biological_process	0.47844	1	1	664	51	55944	c70322_g1_i0
GO:0019079	viral genome replication	biological_process	0.47888	1	3	664	186	55944	c40539_g0_i1,c64137_g0_i2,c50489_g1_i0
GO:0043902	positive regulation of multi-organism process	biological_process	0.47974	1	1	664	44	55944	c67560_g3_i0
GO:0005253	anion channel activity	molecular_function	0.48053	1	1	664	55	55944	c34180_g0_i1
GO:0009657	plastid organization	biological_process	0.48248	1	2	664	113	55944	c51225_g1_i0,c64137_g0_i2
GO:0019200	carbohydrate kinase activity	molecular_function	0.48302	1	2	664	128	55944	c18950_g2_i0,c71884_g0_i4
GO:0034754	cellular hormone metabolic process	biological_process	0.4832	1	4	664	278	55944	c48655_g3_i0,c38893_g0_i1,c63699_g5_i1,c32448_g2_i0
GO:0016137	glycoside metabolic process	biological_process	0.4841	1	1	664	54	55944	c18950_g2_i0
GO:0016138	glycoside biosynthetic process	biological_process	0.4841	1	1	664	54	55944	c18950_g2_i0
GO:0006821	chloride transport	biological_process	0.48437	1	1	664	55	55944	c34180_g0_i1
GO:0007631	feeding behavior	biological_process	0.48438	1	1	664	49	55944	c62572_g7_i0
GO:0006783	heme biosynthetic process	biological_process	0.48466	1	2	664	121	55944	c71514_g2_i3,c71514_g5_i0
GO:0006771	riboflavin metabolic process	biological_process	0.486	1	2	664	123	55944	c58190_g1_i2,c69357_g5_i0
GO:0042726	flavin-containing compound metabolic process	biological_process	0.486	1	2	664	123	55944	c69357_g5_i0,c58190_g1_i2
GO:0005310	dicarboxylic acid transmembrane transporter activity	molecular_function	0.48665	1	1	664	54	55944	c64538_g0_i0
GO:0009967	positive regulation of signal transduction	biological_process	0.4868	1	2	664	116	55944	c62572_g7_i0,c57530_g0_i0
GO:0023056	positive regulation of signaling	biological_process	0.4868	1	2	664	116	55944	c62572_g7_i0,c57530_g0_i0
GO:0006637	acyl-CoA metabolic process	biological_process	0.48834	1	1	664	54	55944	c58011_g0_i0
GO:0035383	thioester metabolic process	biological_process	0.48834	1	1	664	54	55944	c58011_g0_i0
GO:1904680	peptide transmembrane transporter activity	molecular_function	0.48921	1	1	664	58	55944	c51451_g0_i0
GO:0002682	regulation of immune system process	biological_process	0.48944	1	2	664	128	55944	c57530_g0_i0,c59610_g6_i0
GO:0016868	intramolecular transferase activity, phosphotransferases	molecular_function	0.4895	1	1	664	57	55944	c68995_g2_i0
GO:0006814	sodium ion transport	biological_process	0.49108	1	4	664	279	55944	c71157_g1_i0,c38152_g0_i0,c63107_g36_i0,c71717_g1_i1
GO:0019748	secondary metabolic process	biological_process	0.49177	1	6	664	519	55944	c14915_g0_i0,c58011_g0_i0,c33149_g0_i0,c27230_g0_i4,c17356_g3_i1,c65079_g0_i0
GO:0044038	cell wall macromolecule biosynthetic process	biological_process	0.49179	1	2	664	120	55944	c51974_g0_i0,c68224_g1_i3
GO:0070589	cellular component macromolecule biosynthetic process	biological_process	0.49179	1	2	664	120	55944	c51974_g0_i0,c68224_g1_i3
GO:0008422	beta-glucosidase activity	molecular_function	0.49224	1	1	664	51	55944	c49006_g1_i0
GO:0019048	modulation by virus of host morphology or physiology	biological_process	0.49305	1	3	664	206	55944	c46447_g2_i0,c57571_g0_i0,c52695_g2_i2
GO:0009288	bacterial-type flagellum	cellular_component	0.49502	1	1	664	51	55944	c44479_g1_i0
GO:0015238	drug transmembrane transporter activity	molecular_function	0.49509	1	2	664	139	55944	c20837_g2_i3,c70562_g1_i4
GO:0090484	drug transporter activity	molecular_function	0.49509	1	2	664	139	55944	c70562_g1_i4,c20837_g2_i3
GO:0005779	integral component of peroxisomal membrane	cellular_component	0.49753	1	1	664	50	55944	c42414_g0_i0
GO:0031231	intrinsic component of peroxisomal membrane	cellular_component	0.49753	1	1	664	50	55944	c42414_g0_i0
GO:0042816	vitamin B6 metabolic process	biological_process	0.49775	1	1	664	50	55944	c37370_g0_i1
GO:0046961	proton-transporting ATPase activity, rotational mechanism	molecular_function	0.4981	1	1	664	61	55944	c65510_g0_i0
GO:0008565	protein transporter activity	molecular_function	0.49831	1	3	664	200	55944	c69333_g0_i1,c69333_g3_i0,c51451_g0_i0
GO:0019082	viral protein processing	biological_process	0.49855	1	1	664	54	55944	c53447_g1_i0
GO:0016999	antibiotic metabolic process	biological_process	0.49889	1	1	664	57	55944	c18950_g2_i0
GO:0017000	antibiotic biosynthetic process	biological_process	0.49889	1	1	664	57	55944	c18950_g2_i0
GO:0017144	drug metabolic process	biological_process	0.49889	1	1	664	57	55944	c18950_g2_i0
GO:0010647	positive regulation of cell communication	biological_process	0.49928	1	2	664	118	55944	c57530_g0_i0,c62572_g7_i0
GO:0042157	lipoprotein metabolic process	biological_process	0.50033	1	3	664	209	55944	c44479_g1_i0,c52064_g2_i1,c70446_g0_i1
GO:0042221	response to chemical	biological_process	0.50067	1	21	664	1737	55944	c63143_g2_i2,c59610_g6_i0,c17356_g3_i1,c58190_g1_i2,c44479_g1_i0,c61532_g0_i0,c20837_g2_i3,c58910_g1_i1,c45621_g1_i0,c69357_g5_i0,c60716_g2_i1,c60747_g0_i0,c62572_g7_i0,c34166_g2_i0,c57318_g0_i1,c22684_g0_i0,c68345_g2_i3,c70583_g3_i1,c29098_g2_i0,c66889_g3_i0,c70562_g1_i4
GO:0006805	xenobiotic metabolic process	biological_process	0.50076	1	2	664	122	55944	c69357_g5_i0,c58190_g1_i2
GO:0009410	response to xenobiotic stimulus	biological_process	0.50076	1	2	664	122	55944	c69357_g5_i0,c58190_g1_i2
GO:0071466	cellular response to xenobiotic stimulus	biological_process	0.50076	1	2	664	122	55944	c69357_g5_i0,c58190_g1_i2
GO:0046173	polyol biosynthetic process	biological_process	0.50192	1	1	664	57	55944	c18950_g2_i0
GO:0008173	RNA methyltransferase activity	molecular_function	0.50254	1	3	664	179	55944	c66328_g2_i3,c50792_g1_i2,c66328_g1_i0
GO:0009056	catabolic process	biological_process	0.50306	1	46	664	3633	55944	c50792_g1_i2,c60428_g1_i1,c66165_g1_i0,c14915_g0_i0,c52740_g2_i1,c35665_g0_i0,c31822_g0_i0,c65079_g0_i0,c66987_g0_i0,c55290_g1_i0,c45156_g2_i0,c42571_g2_i0,c55290_g0_i0,c55331_g1_i0,c17356_g3_i1,c66160_g3_i1,c66961_g1_i7,c38251_g0_i1,c9813_g5_i3,c53318_g0_i0,c25033_g0_i0,c574_g1_i0,c70323_g0_i0,c63157_g3_i0,c47582_g0_i1,c43555_g2_i1,c34177_g2_i0,c68995_g2_i0,c55465_g0_i1,c66328_g2_i3,c66160_g1_i1…
GO:0042168	heme metabolic process	biological_process	0.50332	1	2	664	128	55944	c71514_g2_i3,c71514_g5_i0
GO:0007165	signal transduction	biological_process	0.50455	1	49	664	3784	55944	c69112_g1_i0,c53067_g0_i0,c29098_g2_i0,c48596_g0_i0,c28642_g0_i2,c70308_g0_i0,c31457_g1_i0,c36926_g1_i1,c55841_g1_i0,c48296_g2_i0,c63143_g2_i2,c57112_g0_i0,c28642_g6_i0,c45621_g1_i0,c21848_g1_i0,c51714_g1_i0,c51198_g1_i0,c57530_g0_i0,c34166_g2_i0,c60747_g0_i0,c61463_g5_i1,c70318_g0_i1,c18386_g0_i0,c44491_g0_i0,c40250_g0_i0,c69333_g0_i1,c69530_g1_i0,c28642_g4_i0,c48596_g5_i0,c48596_g3_i3,c64364_g0…
GO:0042626	ATPase activity, coupled to transmembrane movement of substances	molecular_function	0.50462	1	6	664	457	55944	c70014_g0_i3,c65709_g0_i3,c65278_g0_i0,c58856_g2_i3,c68105_g1_i0,c65510_g0_i0
GO:0042493	response to drug	biological_process	0.50466	1	2	664	142	55944	c20837_g2_i3,c70562_g1_i4
GO:0046658	anchored component of plasma membrane	cellular_component	0.50543	1	2	664	151	55944	c56647_g1_i2,c70061_g0_i0
GO:0070569	uridylyltransferase activity	molecular_function	0.50567	1	1	664	47	55944	c64396_g0_i1
GO:0070588	calcium ion transmembrane transport	biological_process	0.50655	1	1	664	61	55944	c60220_g1_i0
GO:0009991	response to extracellular stimulus	biological_process	0.50665	1	2	664	120	55944	c62572_g7_i0,c57014_g0_i1
GO:0009228	thiamine biosynthetic process	biological_process	0.50692	1	1	664	46	55944	c67553_g4_i1
GO:0042724	thiamine-containing compound biosynthetic process	biological_process	0.50692	1	1	664	46	55944	c67553_g4_i1
GO:0000725	recombinational repair	biological_process	0.50858	1	1	664	61	55944	c49402_g1_i0
GO:0009405	pathogenesis	biological_process	0.51112	1	11	664	817	55944	c71068_g0_i1,c58549_g2_i2,c36336_g0_i1,c71068_g2_i1,c71068_g3_i1,c29098_g2_i0,c7701_g0_i0,c46462_g1_i3,c29234_g15_i1,c28521_g0_i0,c61053_g0_i0
GO:0006826	iron ion transport	biological_process	0.51229	1	1	664	57	55944	c71717_g1_i1
GO:0000786	nucleosome	cellular_component	0.51232	1	2	664	165	55944	c51842_g1_i1,c58804_g0_i2
GO:0050840	extracellular matrix binding	molecular_function	0.51248	1	1	664	61	55944	c58438_g0_i1
GO:0051156	glucose 6-phosphate metabolic process	biological_process	0.51293	1	4	664	282	55944	c18950_g2_i0,c66987_g0_i0,c47582_g0_i1,c57887_g0_i0
GO:0044700	single organism signaling	biological_process	0.51353	1	49	664	3793	55944	c62572_g7_i0,c70318_g2_i1,c64396_g0_i1,c51714_g0_i1,c39614_g1_i0,c37855_g0_i0,c70308_g1_i1,c69333_g3_i0,c63318_g3_i0,c48596_g4_i0,c59610_g6_i0,c60434_g0_i0,c46924_g0_i0,c63944_g0_i2,c57414_g2_i0,c36420_g4_i2,c70318_g1_i0,c65462_g5_i0,c64364_g0_i0,c28642_g4_i0,c48596_g5_i0,c48596_g3_i3,c69530_g1_i0,c69333_g0_i1,c40250_g0_i0,c44491_g0_i0,c18386_g0_i0,c70318_g0_i1,c61463_g5_i1,c60747_g0_i0,c34166_g2…
GO:0005985	sucrose metabolic process	biological_process	0.51408	1	8	664	612	55944	c33500_g0_i0,c30497_g0_i1,c21139_g0_i0,c27722_g1_i1,c38251_g0_i1,c18950_g2_i0,c35665_g0_i0,c34177_g2_i0
GO:0046165	alcohol biosynthetic process	biological_process	0.51428	1	1	664	60	55944	c18950_g2_i0
GO:0016684	oxidoreductase activity, acting on peroxide as acceptor	molecular_function	0.5144	1	4	664	368	55944	c61532_g0_i0,c17888_g0_i0,c68127_g0_i1,c41126_g0_i0
GO:0006108	malate metabolic process	biological_process	0.51493	1	1	664	54	55944	c71326_g0_i0
GO:0003712	transcription cofactor activity	molecular_function	0.51641	1	6	664	459	55944	c33475_g0_i0,c54658_g0_i0,c11944_g1_i0,c25033_g0_i0,c58280_g0_i1,c69849_g0_i3
GO:0016703	oxidoreductase activity, acting on single donors with incorporation of molecular oxygen, incorporation of one atom of oxygen (internal monooxygenases or internal mixed function oxidases)	molecular_function	0.51683	1	1	664	60	55944	c67553_g4_i1
GO:0010562	positive regulation of phosphorus metabolic process	biological_process	0.51782	1	1	664	58	55944	c62572_g7_i0
GO:0045937	positive regulation of phosphate metabolic process	biological_process	0.51782	1	1	664	58	55944	c62572_g7_i0
GO:0043167	ion binding	molecular_function	0.5181	1	216	664	17409	55944	c58571_g0_i0,c61272_g0_i0,c61532_g0_i0,c70474_g0_i8,c68544_g4_i0,c32448_g2_i0,c33325_g1_i0,c21787_g0_i0,c55551_g0_i0,c57304_g4_i0,c59093_g1_i0,c45441_g3_i1,c48864_g0_i4,c64364_g0_i0,c69849_g0_i3,c52226_g2_i1,c71571_g0_i0,c60901_g1_i1,c22994_g2_i0,c66217_g0_i1,c48596_g5_i0,c25286_g0_i0,c58856_g2_i3,c40650_g1_i2,c34803_g0_i0,c54184_g4_i1,c68544_g5_i0,c53318_g0_i0,c50736_g0_i0,c66976_g0_i0,c64465_g0…
GO:0019867	outer membrane	cellular_component	0.51901	1	6	664	436	55944	c66788_g0_i0,c57304_g2_i0,c51451_g0_i0,c57304_g4_i0,c53318_g0_i0,c30272_g0_i0
GO:0015197	peptide transporter activity	molecular_function	0.51928	1	3	664	206	55944	c69333_g0_i1,c69333_g3_i0,c51451_g0_i0
GO:0001071	nucleic acid binding transcription factor activity	molecular_function	0.52111	1	26	664	2102	55944	c66664_g0_i2,c68909_g4_i1,c70977_g0_i1,c45399_g1_i0,c66788_g0_i0,c68909_g5_i1,c38075_g3_i0,c18949_g0_i0,c42571_g0_i1,c44375_g1_i1,c70386_g0_i6,c63318_g3_i0,c30350_g1_i0,c37401_g0_i0,c67560_g3_i0,c67040_g0_i0,c42571_g2_i0,c32651_g0_i0,c19473_g0_i1,c62889_g2_i1,c55257_g3_i1,c70977_g5_i0,c69830_g0_i0,c29333_g0_i0,c68626_g0_i0,c66165_g1_i0
GO:0016615	malate dehydrogenase activity	molecular_function	0.52127	1	1	664	55	55944	c71326_g0_i0
GO:0031300	intrinsic component of organelle membrane	cellular_component	0.52144	1	3	664	210	55944	c42414_g0_i0,c51451_g0_i0,c57571_g0_i0
GO:0031301	integral component of organelle membrane	cellular_component	0.52144	1	3	664	210	55944	c42414_g0_i0,c57571_g0_i0,c51451_g0_i0
GO:0006022	aminoglycan metabolic process	biological_process	0.52244	1	4	664	297	55944	c25033_g0_i0,c68224_g1_i3,c51974_g0_i0,c32777_g0_i0
GO:0005876	spindle microtubule	cellular_component	0.52247	1	1	664	53	55944	c66788_g0_i0
GO:0055088	lipid homeostasis	biological_process	0.52353	1	1	664	52	55944	c48596_g1_i0
GO:0004222	metalloendopeptidase activity	molecular_function	0.52411	1	3	664	204	55944	c40539_g0_i1,c49259_g0_i0,c64137_g0_i2
GO:0016860	intramolecular oxidoreductase activity	molecular_function	0.52463	1	2	664	137	55944	c70322_g1_i0,c50792_g1_i2
GO:0019080	viral gene expression	biological_process	0.52539	1	2	664	128	55944	c67560_g3_i0,c53447_g1_i0
GO:1901565	organonitrogen compound catabolic process	biological_process	0.52642	1	21	664	1696	55944	c53318_g0_i0,c25033_g0_i0,c64396_g0_i1,c574_g1_i0,c53318_g4_i1,c64137_g0_i2,c32777_g0_i0,c66961_g1_i7,c55465_g0_i1,c66328_g2_i3,c55290_g1_i0,c66217_g0_i1,c66328_g1_i0,c45156_g2_i0,c55290_g0_i0,c21198_g13_i0,c50792_g1_i2,c60428_g1_i1,c43555_g2_i1,c14915_g0_i0,c52740_g2_i1
GO:0019318	hexose metabolic process	biological_process	0.52643	1	8	664	619	55944	c18950_g2_i0,c68995_g2_i0,c47582_g0_i1,c59722_g4_i0,c66976_g0_i0,c57887_g0_i0,c66987_g0_i0,c30497_g0_i1
GO:0000105	histidine biosynthetic process	biological_process	0.52716	1	1	664	56	55944	c67553_g4_i1
GO:0010942	positive regulation of cell death	biological_process	0.52753	1	1	664	57	55944	c43721_g0_i0
GO:0005982	starch metabolic process	biological_process	0.52888	1	8	664	619	55944	c27722_g1_i1,c21139_g0_i0,c33500_g0_i0,c30497_g0_i1,c34177_g2_i0,c35665_g0_i0,c38251_g0_i1,c18950_g2_i0
GO:0044743	protein transmembrane import into intracellular organelle	biological_process	0.52895	1	2	664	134	55944	c51451_g0_i0,c42414_g0_i0
GO:0015672	monovalent inorganic cation transport	biological_process	0.52955	1	20	664	1563	55944	c69438_g0_i2,c39614_g0_i2,c33372_g0_i0,c52695_g2_i2,c38152_g0_i0,c30826_g3_i0,c71717_g1_i1,c65709_g0_i3,c71157_g1_i0,c48655_g3_i0,c40565_g0_i1,c68358_g1_i1,c39614_g1_i0,c30826_g2_i0,c65510_g0_i0,c45432_g1_i0,c65709_g1_i0,c68358_g0_i1,c55331_g1_i0,c63107_g36_i0
GO:1901682	sulfur compound transmembrane transporter activity	molecular_function	0.53096	1	1	664	51	55944	c71584_g0_i2
GO:0010393	galacturonan metabolic process	biological_process	0.5313	1	1	664	55	55944	c38251_g0_i1
GO:0045488	pectin metabolic process	biological_process	0.5313	1	1	664	55	55944	c38251_g0_i1
GO:2001070	starch binding	molecular_function	0.53171	1	1	664	49	55944	c54999_g0_i1
GO:0019199	transmembrane receptor protein kinase activity	molecular_function	0.5322	1	1	664	55	55944	c36420_g4_i2
GO:0022884	macromolecule transmembrane transporter activity	molecular_function	0.53282	1	1	664	69	55944	c51451_g0_i0
GO:0009651	response to salt stress	biological_process	0.53582	1	1	664	59	55944	c71717_g1_i1
GO:0004364	glutathione transferase activity	molecular_function	0.53639	1	2	664	173	55944	c17356_g3_i1,c52064_g2_i1
GO:0006803	obsolete glutathione conjugation reaction	biological_process	0.53639	1	2	664	173	55944	c17356_g3_i1,c52064_g2_i1
GO:0044421	extracellular region part	cellular_component	0.53674	1	6	664	458	55944	c31457_g1_i0,c60428_g1_i1,c40985_g3_i5,c62572_g7_i0,c44491_g0_i0,c55841_g1_i0
GO:0016849	phosphorus-oxygen lyase activity	molecular_function	0.53733	1	1	664	59	55944	c45374_g0_i1
GO:1901617	organic hydroxy compound biosynthetic process	biological_process	0.53753	1	3	664	214	55944	c48596_g1_i0,c33475_g0_i0,c18950_g2_i0
GO:0065002	intracellular protein transmembrane transport	biological_process	0.53757	1	2	664	136	55944	c42414_g0_i0,c51451_g0_i0
GO:0031175	neuron projection development	biological_process	0.5377	1	1	664	58	55944	c68345_g2_i3
GO:0048666	neuron development	biological_process	0.5377	1	1	664	58	55944	c68345_g2_i3
GO:0046854	phosphatidylinositol phosphorylation	biological_process	0.53826	1	1	664	55	55944	c52239_g0_i3
GO:0006568	tryptophan metabolic process	biological_process	0.53889	1	5	664	377	55944	c64702_g0_i0,c47224_g1_i0,c47224_g0_i0,c67553_g4_i1,c47224_g2_i0
GO:0006586	indolalkylamine metabolic process	biological_process	0.53889	1	5	664	377	55944	c47224_g2_i0,c67553_g4_i1,c47224_g0_i0,c47224_g1_i0,c64702_g0_i0
GO:0009753	response to jasmonic acid	biological_process	0.53929	1	1	664	59	55944	c59610_g6_i0
GO:0009867	jasmonic acid mediated signaling pathway	biological_process	0.53929	1	1	664	59	55944	c59610_g6_i0
GO:0071395	cellular response to jasmonic acid stimulus	biological_process	0.53929	1	1	664	59	55944	c59610_g6_i0
GO:0016779	nucleotidyltransferase activity	molecular_function	0.54012	1	15	664	1130	55944	c64396_g0_i1,c49604_g2_i0,c21139_g0_i0,c62600_g0_i0,c55686_g0_i0,c63230_g0_i0,c50489_g1_i0,c38893_g0_i1,c42571_g2_i0,c69265_g5_i0,c71157_g1_i0,c67476_g3_i1,c38367_g0_i0,c16109_g0_i0,c37469_g1_i0
GO:0004176	ATP-dependent peptidase activity	molecular_function	0.54021	1	1	664	55	55944	c64137_g0_i2
GO:0006510	obsolete ATP-dependent proteolysis	biological_process	0.54021	1	1	664	55	55944	c64137_g0_i2
GO:0071941	nitrogen cycle metabolic process	biological_process	0.54042	1	1	664	58	55944	c38690_g0_i0
GO:0050792	regulation of viral process	biological_process	0.54084	1	1	664	52	55944	c67560_g3_i0
GO:0043492	ATPase activity, coupled to movement of substances	molecular_function	0.54165	1	6	664	471	55944	c58856_g2_i3,c68105_g1_i0,c65510_g0_i0,c70014_g0_i3,c65709_g0_i3,c65278_g0_i0
GO:0006633	fatty acid biosynthetic process	biological_process	0.54217	1	6	664	480	55944	c55170_g2_i0,c55170_g3_i1,c7113_g1_i0,c56973_g0_i0,c33325_g1_i0,c56973_g1_i1
GO:0046834	lipid phosphorylation	biological_process	0.54236	1	1	664	56	55944	c52239_g0_i3
GO:0044282	small molecule catabolic process	biological_process	0.54324	1	7	664	531	55944	c14915_g0_i0,c68995_g2_i0,c45156_g2_i0,c66328_g1_i0,c50792_g1_i2,c66328_g2_i3,c64396_g0_i1
GO:0006024	glycosaminoglycan biosynthetic process	biological_process	0.54357	1	2	664	132	55944	c51974_g0_i0,c68224_g1_i3
GO:0042887	amide transmembrane transporter activity	molecular_function	0.54463	1	1	664	66	55944	c51451_g0_i0
GO:0016054	organic acid catabolic process	biological_process	0.54737	1	6	664	450	55944	c50792_g1_i2,c64396_g0_i1,c66328_g2_i3,c14915_g0_i0,c66328_g1_i0,c45156_g2_i0
GO:0046395	carboxylic acid catabolic process	biological_process	0.54737	1	6	664	450	55944	c64396_g0_i1,c66328_g2_i3,c50792_g1_i2,c45156_g2_i0,c66328_g1_i0,c14915_g0_i0
GO:0019239	deaminase activity	molecular_function	0.54776	1	1	664	51	55944	c52595_g0_i1
GO:0015631	tubulin binding	molecular_function	0.54779	1	5	664	344	55944	c27736_g0_i0,c28642_g6_i0,c28642_g0_i2,c66788_g0_i0,c28642_g4_i0
GO:0045298	tubulin complex	cellular_component	0.54779	1	5	664	344	55944	c28642_g0_i2,c66788_g0_i0,c28642_g4_i0,c27736_g0_i0,c28642_g6_i0
GO:0004549	tRNA-specific ribonuclease activity	molecular_function	0.5488	1	1	664	60	55944	c21848_g1_i0
GO:1902555	endoribonuclease complex	cellular_component	0.5488	1	1	664	60	55944	c21848_g1_i0
GO:0019538	protein metabolic process	biological_process	0.55002	1	141	664	11483	55944	c61482_g0_i0,c32777_g0_i0,c54938_g4_i1,c57414_g2_i0,c46447_g7_i0,c44479_g1_i0,c60434_g0_i0,c71967_g2_i0,c64137_g0_i2,c46546_g0_i0,c63157_g1_i0,c51714_g0_i1,c18386_g0_i0,c57304_g2_i0,c27487_g4_i0,c38736_g0_i1,c65117_g1_i0,c40250_g0_i0,c46447_g2_i0,c42949_g0_i1,c66328_g1_i0,c65462_g5_i0,c46447_g3_i1,c57112_g0_i0,c51198_g1_i0,c71967_g1_i0,c49604_g2_i0,c43721_g0_i0,c70532_g0_i3,c43033_g3_i0,c49259_g0…
GO:0000793	condensed chromosome	cellular_component	0.55109	1	3	664	206	55944	c46447_g7_i0,c46447_g3_i1,c66788_g0_i0
GO:0006772	thiamine metabolic process	biological_process	0.55116	1	1	664	54	55944	c67553_g4_i1
GO:0042723	thiamine-containing compound metabolic process	biological_process	0.55116	1	1	664	54	55944	c67553_g4_i1
GO:0016998	cell wall macromolecule catabolic process	biological_process	0.552	1	1	664	75	55944	c25033_g0_i0
GO:0051536	iron-sulfur cluster binding	molecular_function	0.5521	1	6	664	454	55944	c59976_g0_i0,c63717_g0_i1,c52715_g1_i0,c71514_g5_i0,c71514_g2_i3,c69474_g1_i5
GO:0051540	metal cluster binding	molecular_function	0.5521	1	6	664	454	55944	c71514_g2_i3,c69474_g1_i5,c52715_g1_i0,c71514_g5_i0,c59976_g0_i0,c63717_g0_i1
GO:0019087	transformation of host cell by virus	biological_process	0.55242	1	1	664	59	55944	c52695_g2_i2
GO:0009832	plant-type cell wall biogenesis	biological_process	0.55326	1	1	664	56	55944	c57530_g0_i0
GO:0003899	DNA-directed 5'-3' RNA polymerase activity	molecular_function	0.55381	1	5	664	385	55944	c67476_g3_i1,c42571_g2_i0,c37469_g1_i0,c16109_g0_i0,c55686_g0_i0
GO:0006213	pyrimidine nucleoside metabolic process	biological_process	0.5552	1	1	664	71	55944	c70474_g0_i8
GO:0008219	cell death	biological_process	0.55625	1	4	664	301	55944	c46447_g2_i0,c57571_g0_i0,c46462_g1_i3,c43721_g0_i0
GO:0000989	transcription factor activity, transcription factor binding	molecular_function	0.55716	1	6	664	480	55944	c58280_g0_i1,c25033_g0_i0,c69849_g0_i3,c11944_g1_i0,c33475_g0_i0,c54658_g0_i0
GO:0006449	regulation of translational termination	biological_process	0.5578	1	1	664	64	55944	c40049_g0_i4
GO:0000902	cell morphogenesis	biological_process	0.55843	1	3	664	216	55944	c40250_g0_i0,c68345_g2_i3,c60774_g1_i0
GO:0044257	cellular protein catabolic process	biological_process	0.55847	1	10	664	856	55944	c52740_g2_i1,c60428_g1_i1,c55290_g1_i0,c66217_g0_i1,c53318_g4_i1,c64137_g0_i2,c55290_g0_i0,c53318_g0_i0,c55465_g0_i1,c574_g1_i0
GO:0002252	immune effector process	biological_process	0.55873	1	1	664	53	55944	c59610_g6_i0
GO:0000794	condensed nuclear chromosome	cellular_component	0.5594	1	2	664	132	55944	c46447_g7_i0,c46447_g3_i1
GO:0008610	lipid biosynthetic process	biological_process	0.56093	1	17	664	1329	55944	c56973_g1_i1,c48596_g1_i0,c66328_g2_i3,c55170_g2_i0,c66328_g1_i0,c48459_g8_i1,c50792_g1_i2,c63699_g5_i1,c48655_g3_i0,c56973_g0_i0,c7113_g1_i0,c70446_g0_i1,c52064_g2_i1,c55170_g3_i1,c70474_g0_i8,c48459_g0_i0,c33325_g1_i0
GO:0016799	hydrolase activity, hydrolyzing N-glycosyl compounds	molecular_function	0.56594	1	2	664	158	55944	c70323_g0_i0,c38893_g0_i1
GO:0006357	regulation of transcription from RNA polymerase II promoter	biological_process	0.56754	1	7	664	560	55944	c11944_g1_i0,c33475_g0_i0,c54658_g0_i0,c66165_g1_i0,c69849_g0_i3,c58280_g0_i1,c25033_g0_i0
GO:0003700	transcription factor activity, sequence-specific DNA binding	molecular_function	0.56969	1	25	664	2075	55944	c66664_g0_i2,c68909_g4_i1,c45399_g1_i0,c70977_g0_i1,c66788_g0_i0,c42571_g0_i1,c38075_g3_i0,c18949_g0_i0,c68909_g5_i1,c30350_g1_i0,c63318_g3_i0,c70386_g0_i6,c44375_g1_i1,c67040_g0_i0,c37401_g0_i0,c42571_g2_i0,c32651_g0_i0,c62889_g2_i1,c19473_g0_i1,c55257_g3_i1,c69830_g0_i0,c70977_g5_i0,c66165_g1_i0,c68626_g0_i0,c29333_g0_i0
GO:0006415	translational termination	biological_process	0.57087	1	1	664	66	55944	c40049_g0_i4
GO:0016485	protein processing	biological_process	0.57104	1	4	664	312	55944	c27506_g1_i2,c63252_g2_i2,c70474_g0_i8,c50869_g0_i0
GO:0044815	DNA packaging complex	cellular_component	0.57145	1	2	664	181	55944	c51842_g1_i1,c58804_g0_i2
GO:0004721	phosphoprotein phosphatase activity	molecular_function	0.57166	1	4	664	299	55944	c34803_g0_i0,c45527_g0_i0,c27426_g0_i0,c58216_g0_i2
GO:0006023	aminoglycan biosynthetic process	biological_process	0.57192	1	2	664	140	55944	c51974_g0_i0,c68224_g1_i3
GO:0005996	monosaccharide metabolic process	biological_process	0.57227	1	11	664	966	55944	c71884_g0_i4,c47582_g0_i1,c31441_g0_i0,c59722_g4_i0,c18950_g2_i0,c68995_g2_i0,c57887_g0_i0,c66987_g0_i0,c30497_g0_i1,c66976_g0_i0,c67171_g0_i1
GO:0050793	regulation of developmental process	biological_process	0.57235	1	3	664	233	55944	c40250_g0_i0,c18195_g0_i1,c60774_g1_i0
GO:0035725	sodium ion transmembrane transport	biological_process	0.57387	1	1	664	61	55944	c71717_g1_i1
GO:0006839	mitochondrial transport	biological_process	0.57452	1	2	664	155	55944	c51451_g0_i0,c60716_g2_i1
GO:0043903	regulation of symbiosis, encompassing mutualism through parasitism	biological_process	0.57468	1	1	664	58	55944	c67560_g3_i0
GO:0072348	sulfur compound transport	biological_process	0.57479	1	1	664	57	55944	c71584_g0_i2
GO:0015276	ligand-gated ion channel activity	molecular_function	0.57582	1	2	664	153	55944	c71571_g0_i0,c63275_g0_i1
GO:0022834	ligand-gated channel activity	molecular_function	0.57582	1	2	664	153	55944	c63275_g0_i1,c71571_g0_i0
GO:0006323	DNA packaging	biological_process	0.57657	1	2	664	149	55944	c58804_g0_i2,c51842_g1_i1
GO:0031401	positive regulation of protein modification process	biological_process	0.5801	1	1	664	67	55944	c62572_g7_i0
GO:0090501	RNA phosphodiester bond hydrolysis	biological_process	0.58201	1	2	664	156	55944	c48864_g0_i4,c49495_g1_i0
GO:0009615	response to virus	biological_process	0.58244	1	1	664	55	55944	c57571_g0_i0
GO:0016646	oxidoreductase activity, acting on the CH-NH group of donors, NAD or NADP as acceptor	molecular_function	0.58293	1	1	664	69	55944	c48655_g3_i0
GO:0006835	dicarboxylic acid transport	biological_process	0.58302	1	1	664	72	55944	c64538_g0_i0
GO:0044436	thylakoid part	cellular_component	0.58415	1	9	664	720	55944	c64137_g0_i2,c38893_g0_i1,c64522_g4_i1,c71717_g1_i1,c64465_g0_i1,c69849_g0_i3,c58216_g0_i2,c60083_g2_i0,c69474_g1_i5
GO:0030182	neuron differentiation	biological_process	0.58441	1	1	664	65	55944	c68345_g2_i3
GO:0048699	generation of neurons	biological_process	0.58441	1	1	664	65	55944	c68345_g2_i3
GO:0030976	thiamine pyrophosphate binding	molecular_function	0.58539	1	1	664	66	55944	c62248_g0_i0
GO:0000977	RNA polymerase II regulatory region sequence-specific DNA binding	molecular_function	0.58613	1	1	664	70	55944	c63318_g3_i0
GO:0001012	RNA polymerase II regulatory region DNA binding	molecular_function	0.58613	1	1	664	70	55944	c63318_g3_i0
GO:0009982	pseudouridine synthase activity	molecular_function	0.58635	1	1	664	66	55944	c42577_g1_i0
GO:0016840	carbon-nitrogen lyase activity	molecular_function	0.5895	1	1	664	85	55944	c14915_g0_i0
GO:0022008	neurogenesis	biological_process	0.59204	1	1	664	66	55944	c68345_g2_i3
GO:0030150	protein import into mitochondrial matrix	biological_process	0.59317	1	1	664	75	55944	c51451_g0_i0
GO:0032989	cellular component morphogenesis	biological_process	0.59471	1	3	664	227	55944	c40250_g0_i0,c68345_g2_i3,c60774_g1_i0
GO:0006970	response to osmotic stress	biological_process	0.59579	1	1	664	69	55944	c71717_g1_i1
GO:0004197	cysteine-type endopeptidase activity	molecular_function	0.59711	1	3	664	242	55944	c60428_g1_i1,c49604_g2_i0,c50489_g1_i0
GO:0000097	sulfur amino acid biosynthetic process	biological_process	0.59774	1	1	664	69	55944	c70322_g1_i0
GO:0120036	plasma membrane bounded cell projection organization	biological_process	0.59989	1	1	664	68	55944	c68345_g2_i3
GO:0044769	ATPase activity, coupled to transmembrane movement of ions, rotational mechanism	molecular_function	0.60053	1	1	664	79	55944	c65510_g0_i0
GO:0007154	cell communication	biological_process	0.60074	1	51	664	4078	55944	c55841_g1_i0,c36926_g1_i1,c48296_g2_i0,c57112_g0_i0,c63143_g2_i2,c28642_g6_i0,c40537_g1_i1,c51714_g1_i0,c45621_g1_i0,c21848_g1_i0,c51198_g1_i0,c57530_g0_i0,c34166_g2_i0,c60747_g0_i0,c69112_g1_i0,c53067_g0_i0,c29098_g2_i0,c48596_g0_i0,c28642_g0_i2,c70308_g0_i0,c31457_g1_i0,c63944_g0_i2,c70318_g1_i0,c36420_g4_i2,c57414_g2_i0,c46924_g0_i0,c63318_g3_i0,c60434_g0_i0,c48596_g4_i0,c59610_g6_i0,c69333_g3…
GO:1901698	response to nitrogen compound	biological_process	0.60207	1	1	664	71	55944	c60747_g0_i0
GO:0005778	peroxisomal membrane	cellular_component	0.60288	1	1	664	67	55944	c42414_g0_i0
GO:0031903	microbody membrane	cellular_component	0.60288	1	1	664	67	55944	c42414_g0_i0
GO:0034357	photosynthetic membrane	cellular_component	0.60473	1	8	664	653	55944	c58216_g0_i2,c69474_g1_i5,c64465_g0_i1,c71717_g1_i1,c64522_g4_i1,c38893_g0_i1,c64137_g0_i2,c69849_g0_i3
GO:0046487	glyoxylate metabolic process	biological_process	0.60531	1	2	664	171	55944	c57068_g0_i0,c48655_g3_i0
GO:0044003	modification by symbiont of host morphology or physiology	biological_process	0.60578	1	3	664	242	55944	c52695_g2_i2,c46447_g2_i0,c57571_g0_i0
GO:0004003	ATP-dependent DNA helicase activity	molecular_function	0.60648	1	1	664	67	55944	c54938_g4_i1
GO:0006631	fatty acid metabolic process	biological_process	0.6068	1	7	664	582	55944	c55170_g2_i0,c42577_g1_i0,c55170_g3_i1,c56973_g1_i1,c7113_g1_i0,c33325_g1_i0,c56973_g0_i0
GO:0098800	inner mitochondrial membrane protein complex	cellular_component	0.60732	1	4	664	333	55944	c64522_g2_i0,c64522_g0_i0,c51451_g0_i0,c64522_g4_i1
GO:0005759	mitochondrial matrix	cellular_component	0.60946	1	2	664	166	55944	c52715_g1_i0,c38367_g0_i0
GO:0043094	cellular metabolic compound salvage	biological_process	0.60973	1	1	664	77	55944	c70322_g1_i0
GO:0009820	alkaloid metabolic process	biological_process	0.61115	1	1	664	82	55944	c14915_g0_i0
GO:0015979	photosynthesis	biological_process	0.61255	1	8	664	662	55944	c58216_g0_i2,c48459_g0_i0,c48459_g8_i1,c38893_g0_i1,c64137_g0_i2,c71717_g1_i1,c64465_g0_i1,c69849_g0_i3
GO:0031514	motile cilium	cellular_component	0.61259	1	2	664	143	55944	c55331_g1_i0,c66788_g0_i0
GO:0042981	regulation of apoptotic process	biological_process	0.61295	1	2	664	151	55944	c57571_g0_i0,c46447_g2_i0
GO:0015399	primary active transmembrane transporter activity	molecular_function	0.61357	1	6	664	512	55944	c68105_g1_i0,c58856_g2_i3,c65510_g0_i0,c70014_g0_i3,c65709_g0_i3,c65278_g0_i0
GO:0015405	P-P-bond-hydrolysis-driven transmembrane transporter activity	molecular_function	0.61357	1	6	664	512	55944	c58856_g2_i3,c68105_g1_i0,c65510_g0_i0,c70014_g0_i3,c65709_g0_i3,c65278_g0_i0
GO:0000313	organellar ribosome	cellular_component	0.61482	1	1	664	72	55944	c38367_g0_i0
GO:0005761	mitochondrial ribosome	cellular_component	0.61482	1	1	664	72	55944	c38367_g0_i0
GO:0023051	regulation of signaling	biological_process	0.61601	1	4	664	318	55944	c54938_g4_i1,c63944_g0_i2,c57530_g0_i0,c62572_g7_i0
GO:0009098	leucine biosynthetic process	biological_process	0.6166	1	1	664	75	55944	c66062_g0_i0
GO:0051817	modification of morphology or physiology of other organism involved in symbiotic interaction	biological_process	0.61675	1	3	664	245	55944	c52695_g2_i2,c46447_g2_i0,c57571_g0_i0
GO:0007596	blood coagulation	biological_process	0.61816	1	2	664	142	55944	c32736_g5_i0,c65462_g5_i0
GO:0006733	oxidoreduction coenzyme metabolic process	biological_process	0.61853	1	8	664	661	55944	c57887_g0_i0,c66987_g0_i0,c26249_g7_i0,c71157_g1_i0,c43269_g0_i2,c47582_g0_i1,c59722_g4_i0,c18950_g2_i0
GO:0007399	nervous system development	biological_process	0.61894	1	1	664	71	55944	c68345_g2_i3
GO:0005267	potassium channel activity	molecular_function	0.61919	1	3	664	249	55944	c69438_g0_i2,c30826_g3_i0,c30826_g2_i0
GO:0004521	endoribonuclease activity	molecular_function	0.62005	1	3	664	249	55944	c21848_g1_i0,c49495_g1_i0,c48864_g0_i4
GO:0042803	protein homodimerization activity	molecular_function	0.62007	1	3	664	227	55944	c66646_g2_i0,c66646_g0_i0,c66646_g3_i0
GO:0030145	manganese ion binding	molecular_function	0.62034	1	1	664	76	55944	c25955_g0_i0
GO:0071900	regulation of protein serine/threonine kinase activity	biological_process	0.62074	1	1	664	78	55944	c62572_g7_i0
GO:0006470	protein dephosphorylation	biological_process	0.62116	1	4	664	328	55944	c45527_g0_i0,c27426_g0_i0,c34803_g0_i0,c58216_g0_i2
GO:0006897	endocytosis	biological_process	0.62269	1	1	664	67	55944	c40250_g0_i0
GO:0044767	single-organism developmental process	biological_process	0.62289	1	19	664	1558	55944	c56973_g0_i0,c68358_g1_i1,c58914_g0_i0,c45399_g1_i0,c18195_g0_i1,c69265_g5_i0,c29157_g2_i0,c67814_g2_i1,c56973_g1_i1,c48596_g1_i0,c29157_g0_i0,c29157_g1_i0,c40250_g0_i0,c68345_g2_i3,c23108_g0_i0,c6679_g1_i0,c29059_g1_i1,c60774_g1_i0,c51225_g1_i0
GO:0050789	regulation of biological process	biological_process	0.62395	1	129	664	10414	55944	c60747_g0_i0,c25033_g0_i0,c71967_g0_i0,c28642_g6_i0,c55841_g1_i0,c28642_g0_i2,c48596_g0_i0,c53067_g0_i0,c54176_g0_i0,c58280_g0_i1,c47224_g1_i0,c69849_g0_i3,c64364_g0_i0,c48596_g5_i0,c69333_g0_i1,c63455_g1_i0,c33475_g0_i0,c53988_g0_i1,c47702_g0_i1,c71967_g1_i0,c43721_g0_i0,c51198_g1_i0,c45621_g1_i0,c27484_g3_i0,c66062_g0_i0,c47224_g2_i0,c57112_g0_i0,c38075_g3_i0,c62889_g2_i1,c60774_g1_i0,c51714_g0…
GO:0043067	regulation of programmed cell death	biological_process	0.62455	1	2	664	156	55944	c46447_g2_i0,c57571_g0_i0
GO:0009112	nucleobase metabolic process	biological_process	0.62566	1	12	664	975	55944	c21198_g13_i0,c42571_g2_i0,c50489_g1_i0,c55686_g0_i0,c63230_g0_i0,c21139_g0_i0,c49604_g2_i0,c16109_g0_i0,c66961_g1_i7,c67476_g3_i1,c38367_g0_i0,c43555_g2_i1
GO:0040007	growth	biological_process	0.62683	1	3	664	241	55944	c70318_g0_i1,c70318_g1_i0,c70318_g2_i1
GO:0016857	racemase and epimerase activity, acting on carbohydrates and derivatives	molecular_function	0.62687	1	1	664	77	55944	c67553_g4_i1
GO:0006368	transcription elongation from RNA polymerase II promoter	biological_process	0.62707	1	1	664	82	55944	c66165_g1_i0
GO:0044702	single organism reproductive process	biological_process	0.62753	1	10	664	851	55944	c18195_g0_i1,c29157_g0_i0,c29157_g1_i0,c46851_g0_i0,c29157_g2_i0,c40537_g1_i1,c23108_g0_i0,c29059_g1_i1,c51225_g1_i0,c53988_g0_i1
GO:0044438	microbody part	cellular_component	0.63028	1	1	664	72	55944	c42414_g0_i0
GO:0044439	peroxisomal part	cellular_component	0.63028	1	1	664	72	55944	c42414_g0_i0
GO:0000904	cell morphogenesis involved in differentiation	biological_process	0.63055	1	1	664	73	55944	c68345_g2_i3
GO:0016209	antioxidant activity	molecular_function	0.63142	1	5	664	498	55944	c36106_g2_i0,c41126_g0_i0,c61532_g0_i0,c68127_g0_i1,c17888_g0_i0
GO:0033014	tetrapyrrole biosynthetic process	biological_process	0.63209	1	4	664	317	55944	c71514_g2_i3,c40650_g1_i2,c70115_g1_i0,c71514_g5_i0
GO:0050662	coenzyme binding	molecular_function	0.63465	1	15	664	1238	55944	c56386_g1_i0,c56624_g1_i4,c44066_g0_i5,c32448_g2_i0,c58020_g4_i0,c47651_g0_i0,c38690_g0_i0,c48655_g3_i0,c63699_g5_i1,c42916_g0_i0,c71514_g5_i0,c71514_g2_i3,c70503_g1_i0,c62248_g0_i0,c70115_g1_i0
GO:0070069	cytochrome complex	cellular_component	0.63485	1	3	664	275	55944	c69474_g1_i5,c33372_g0_i0,c60083_g2_i0
GO:0031123	RNA 3'-end processing	biological_process	0.63491	1	1	664	71	55944	c66062_g0_i0
GO:0042430	indole-containing compound metabolic process	biological_process	0.63759	1	5	664	423	55944	c67553_g4_i1,c47224_g0_i0,c47224_g2_i0,c64702_g0_i0,c47224_g1_i0
GO:0005874	microtubule	cellular_component	0.63906	1	3	664	253	55944	c66788_g0_i0,c36459_g0_i0,c27736_g0_i0
GO:0072593	reactive oxygen species metabolic process	biological_process	0.63937	1	2	664	224	55944	c38690_g0_i0,c61532_g0_i0
GO:0038023	signaling receptor activity	molecular_function	0.63999	1	7	664	553	55944	c34166_g2_i0,c71571_g0_i0,c63143_g2_i2,c39614_g1_i0,c63275_g0_i1,c36420_g4_i2,c69112_g1_i0
GO:0019829	cation-transporting ATPase activity	molecular_function	0.64006	1	2	664	184	55944	c65510_g0_i0,c65278_g0_i0
GO:0031225	anchored component of membrane	cellular_component	0.64181	1	2	664	192	55944	c70061_g0_i0,c56647_g1_i2
GO:0009378	four-way junction helicase activity	molecular_function	0.64207	1	4	664	301	55944	c8551_g1_i3,c40539_g0_i1,c50736_g0_i0,c64137_g0_i2
GO:0009379	Holliday junction helicase complex	cellular_component	0.64207	1	4	664	301	55944	c40539_g0_i1,c8551_g1_i3,c50736_g0_i0,c64137_g0_i2
GO:0048476	Holliday junction resolvase complex	cellular_component	0.64207	1	4	664	301	55944	c8551_g1_i3,c40539_g0_i1,c50736_g0_i0,c64137_g0_i2
GO:0042625	ATPase coupled ion transmembrane transporter activity	molecular_function	0.64325	1	2	664	186	55944	c65278_g0_i0,c65510_g0_i0
GO:0043269	regulation of ion transport	biological_process	0.64634	1	1	664	86	55944	c34180_g0_i1
GO:0035251	UDP-glucosyltransferase activity	molecular_function	0.64643	1	5	664	492	55944	c21139_g0_i0,c31441_g0_i0,c33500_g0_i0,c27722_g1_i1,c67171_g0_i1
GO:0070011	peptidase activity, acting on L-amino acid peptides	molecular_function	0.64823	1	26	664	2147	55944	c55465_g0_i1,c49259_g0_i0,c63252_g2_i2,c21198_g13_i0,c60428_g1_i1,c55194_g1_i0,c46462_g1_i3,c17399_g2_i0,c43555_g2_i1,c53318_g0_i0,c17399_g10_i0,c40539_g0_i1,c49457_g0_i1,c63157_g1_i0,c49604_g2_i0,c574_g1_i0,c64766_g0_i0,c69265_g5_i0,c17399_g9_i0,c53318_g4_i1,c64137_g0_i2,c25955_g0_i0,c50489_g1_i0,c67560_g3_i0,c60678_g0_i0,c50869_g0_i0
GO:0000776	kinetochore	cellular_component	0.64963	1	3	664	230	55944	c46447_g3_i1,c46447_g7_i0,c66788_g0_i0
GO:0006915	apoptotic process	biological_process	0.65085	1	3	664	257	55944	c46462_g1_i3,c46447_g2_i0,c57571_g0_i0
GO:0006553	lysine metabolic process	biological_process	0.651	1	4	664	322	55944	c66328_g1_i0,c49794_g1_i2,c66328_g2_i3,c50792_g1_i2
GO:0018105	peptidyl-serine phosphorylation	biological_process	0.65231	1	1	664	81	55944	c40250_g0_i0
GO:0004177	aminopeptidase activity	molecular_function	0.65312	1	1	664	76	55944	c25955_g0_i0
GO:0036442	hydrogen-exporting ATPase activity	molecular_function	0.65319	1	1	664	88	55944	c65510_g0_i0
GO:0009085	lysine biosynthetic process	biological_process	0.65463	1	1	664	80	55944	c49794_g1_i2
GO:0006555	methionine metabolic process	biological_process	0.65463	1	1	664	91	55944	c70322_g1_i0
GO:0032501	multicellular organismal process	biological_process	0.65467	1	24	664	1994	55944	c34166_g2_i0,c45399_g1_i0,c62572_g7_i0,c68358_g1_i1,c58914_g0_i0,c21848_g1_i0,c18195_g0_i1,c40537_g1_i1,c29157_g2_i0,c43135_g0_i0,c63143_g2_i2,c65462_g5_i0,c48596_g1_i0,c67814_g2_i1,c29157_g1_i0,c32736_g5_i0,c29157_g0_i0,c46851_g0_i0,c51225_g1_i0,c53988_g0_i1,c29059_g1_i1,c6679_g1_i0,c23108_g0_i0,c68345_g2_i3
GO:0048513	animal organ development	biological_process	0.65602	1	1	664	78	55944	c6679_g1_i0
GO:0018209	peptidyl-serine modification	biological_process	0.65629	1	1	664	82	55944	c40250_g0_i0
GO:0046794	transport of virus	biological_process	0.65641	1	1	664	82	55944	c31407_g3_i0
GO:0017016	Ras GTPase binding	molecular_function	0.65836	1	1	664	69	55944	c69333_g3_i0
GO:0031267	small GTPase binding	molecular_function	0.65836	1	1	664	69	55944	c69333_g3_i0
GO:0051603	proteolysis involved in cellular protein catabolic process	biological_process	0.65959	1	9	664	843	55944	c574_g1_i0,c55465_g0_i1,c53318_g0_i0,c55290_g0_i0,c66217_g0_i1,c53318_g4_i1,c55290_g1_i0,c60428_g1_i1,c52740_g2_i1
GO:0019083	viral transcription	biological_process	0.65961	1	1	664	74	55944	c67560_g3_i0
GO:0051020	GTPase binding	molecular_function	0.66183	1	1	664	70	55944	c69333_g3_i0
GO:0043934	sporulation	biological_process	0.66186	1	1	664	79	55944	c69265_g5_i0
GO:0016820	hydrolase activity, acting on acid anhydrides, catalyzing transmembrane movement of substances	molecular_function	0.66355	1	6	664	526	55944	c70014_g0_i3,c65278_g0_i0,c65709_g0_i3,c58856_g2_i3,c68105_g1_i0,c65510_g0_i0
GO:0008374	O-acyltransferase activity	molecular_function	0.66399	1	2	664	179	55944	c52595_g0_i1,c49155_g0_i0
GO:0003729	mRNA binding	molecular_function	0.66413	1	1	664	83	55944	c36459_g0_i0
GO:0016788	hydrolase activity, acting on ester bonds	molecular_function	0.6645	1	32	664	2578	55944	c15671_g0_i0,c49495_g1_i0,c69263_g0_i2,c66160_g1_i1,c63157_g3_i0,c71157_g1_i0,c63157_g1_i0,c51351_g2_i0,c20127_g0_i0,c28125_g0_i4,c63157_g2_i0,c29870_g2_i0,c45527_g0_i0,c48864_g0_i4,c66987_g0_i0,c58216_g0_i2,c31822_g0_i0,c36478_g1_i1,c70322_g1_i0,c34803_g0_i0,c49155_g0_i0,c50736_g0_i0,c21848_g1_i0,c69357_g5_i0,c43675_g2_i1,c66160_g3_i1,c27426_g0_i0,c58190_g1_i2,c9813_g5_i3,c29870_g6_i0,c38251_g0_…
GO:0006554	lysine catabolic process	biological_process	0.66469	1	3	664	244	55944	c50792_g1_i2,c66328_g2_i3,c66328_g1_i0
GO:0005680	anaphase-promoting complex	cellular_component	0.66514	1	5	664	411	55944	c26386_g0_i1,c57304_g4_i0,c41988_g1_i0,c22994_g2_i0,c57304_g2_i0
GO:0005615	extracellular space	cellular_component	0.66754	1	3	664	261	55944	c62572_g7_i0,c60428_g1_i1,c40985_g3_i5
GO:0009068	aspartate family amino acid catabolic process	biological_process	0.66843	1	3	664	245	55944	c66328_g2_i3,c50792_g1_i2,c66328_g1_i0
GO:0001522	pseudouridine synthesis	biological_process	0.66862	1	1	664	88	55944	c42577_g1_i0
GO:0006612	protein targeting to membrane	biological_process	0.6688	1	2	664	159	55944	c50736_g0_i0,c42414_g0_i0
GO:0009100	glycoprotein metabolic process	biological_process	0.67182	1	3	664	258	55944	c43675_g1_i0,c66976_g0_i0,c41988_g1_i0
GO:0000152	nuclear ubiquitin ligase complex	cellular_component	0.67398	1	5	664	414	55944	c26386_g0_i1,c57304_g4_i0,c57304_g2_i0,c22994_g2_i0,c41988_g1_i0
GO:0030258	lipid modification	biological_process	0.67423	1	2	664	182	55944	c52239_g0_i3,c31441_g0_i0
GO:0070085	glycosylation	biological_process	0.67445	1	3	664	269	55944	c43675_g1_i0,c41988_g1_i0,c31441_g0_i0
GO:0032502	developmental process	biological_process	0.67495	1	20	664	1687	55944	c29157_g2_i0,c18195_g0_i1,c66062_g0_i0,c69265_g5_i0,c58914_g0_i0,c68358_g1_i1,c56973_g0_i0,c45399_g1_i0,c23108_g0_i0,c6679_g1_i0,c68345_g2_i3,c51225_g1_i0,c29059_g1_i1,c60774_g1_i0,c40250_g0_i0,c29157_g0_i0,c29157_g1_i0,c67814_g2_i1,c56973_g1_i1,c48596_g1_i0
GO:0050794	regulation of cellular process	biological_process	0.67556	1	122	664	9957	55944	c66788_g0_i0,c63944_g0_i2,c42571_g0_i1,c18949_g0_i0,c63318_g3_i0,c30350_g1_i0,c29157_g2_i0,c70373_g0_i1,c67040_g0_i0,c66664_g0_i2,c57959_g0_i0,c49766_g4_i0,c64396_g0_i1,c70318_g2_i1,c61463_g5_i1,c53988_g0_i1,c33475_g0_i0,c63455_g1_i0,c70977_g5_i0,c69333_g0_i1,c40049_g0_i4,c48596_g3_i3,c48596_g5_i0,c28642_g4_i0,c41981_g0_i0,c54658_g0_i0,c64364_g0_i0,c69849_g0_i3,c47224_g1_i0,c54176_g2_i0,c36926_g1…
GO:0044455	mitochondrial membrane part	cellular_component	0.67564	1	5	664	446	55944	c57571_g0_i0,c51451_g0_i0,c64522_g4_i1,c64522_g0_i0,c64522_g2_i0
GO:0002376	immune system process	biological_process	0.67598	1	5	664	413	55944	c57530_g0_i0,c59610_g6_i0,c60428_g1_i1,c27230_g0_i4,c6679_g1_i0
GO:0070566	adenylyltransferase activity	molecular_function	0.67599	1	1	664	81	55944	c63230_g0_i0
GO:0000746	conjugation	biological_process	0.67692	1	1	664	87	55944	c51451_g0_i0
GO:0007031	peroxisome organization	biological_process	0.67901	1	1	664	80	55944	c42414_g0_i0
GO:0044766	multi-organism transport	biological_process	0.68054	1	1	664	86	55944	c31407_g3_i0
GO:1902579	multi-organism localization	biological_process	0.68054	1	1	664	86	55944	c31407_g3_i0
GO:0006465	signal peptide processing	biological_process	0.68123	1	1	664	85	55944	c27506_g1_i2
GO:0003887	DNA-directed DNA polymerase activity	molecular_function	0.6837	1	3	664	257	55944	c62600_g0_i0,c71157_g1_i0,c69265_g5_i0
GO:0006913	nucleocytoplasmic transport	biological_process	0.68433	1	3	664	250	55944	c28642_g4_i0,c28642_g0_i2,c28642_g6_i0
GO:0051169	nuclear transport	biological_process	0.68433	1	3	664	250	55944	c28642_g0_i2,c28642_g4_i0,c28642_g6_i0
GO:0009521	photosystem	cellular_component	0.68615	1	5	664	444	55944	c58216_g0_i2,c38893_g0_i1,c71717_g1_i1,c64465_g0_i1,c69849_g0_i3
GO:0005856	cytoskeleton	cellular_component	0.68623	1	13	664	1075	55944	c46447_g7_i0,c69333_g3_i0,c28642_g6_i0,c46447_g3_i1,c27487_g1_i0,c61902_g0_i1,c66788_g0_i0,c71114_g0_i0,c27736_g0_i0,c36459_g0_i0,c28642_g4_i0,c28642_g0_i2,c66664_g0_i2
GO:0042995	cell projection	cellular_component	0.68639	1	3	664	260	55944	c66788_g0_i0,c44479_g1_i0,c55331_g1_i0
GO:0009579	thylakoid	cellular_component	0.69336	1	9	664	784	55944	c64465_g0_i1,c71717_g1_i1,c38893_g0_i1,c64522_g4_i1,c64137_g0_i2,c69849_g0_i3,c58216_g0_i2,c69474_g1_i5,c60083_g2_i0
GO:0033202	DNA helicase complex	cellular_component	0.69411	1	4	664	322	55944	c40539_g0_i1,c8551_g1_i3,c64137_g0_i2,c50736_g0_i0
GO:1901136	carbohydrate derivative catabolic process	biological_process	0.69543	1	2	664	195	55944	c32777_g0_i0,c25033_g0_i0
GO:0008026	ATP-dependent helicase activity	molecular_function	0.69544	1	2	664	174	55944	c54938_g4_i1,c50489_g1_i0
GO:0070035	purine NTP-dependent helicase activity	molecular_function	0.69544	1	2	664	174	55944	c54938_g4_i1,c50489_g1_i0
GO:0015977	carbon fixation	biological_process	0.69666	1	1	664	103	55944	c57068_g0_i0
GO:0006098	pentose-phosphate shunt	biological_process	0.69715	1	3	664	272	55944	c66987_g0_i0,c47582_g0_i1,c57887_g0_i0
GO:0007599	hemostasis	biological_process	0.69875	1	2	664	166	55944	c65462_g5_i0,c32736_g5_i0
GO:0050817	coagulation	biological_process	0.69875	1	2	664	166	55944	c65462_g5_i0,c32736_g5_i0
GO:0006284	base-excision repair	biological_process	0.69944	1	1	664	87	55944	c70323_g0_i0
GO:0009082	branched-chain amino acid biosynthetic process	biological_process	0.69991	1	1	664	94	55944	c66062_g0_i0
GO:0061025	membrane fusion	biological_process	0.70059	1	2	664	194	55944	c53988_g0_i1,c28422_g0_i0
GO:0033179	proton-transporting V-type ATPase, V0 domain	cellular_component	0.70114	1	1	664	95	55944	c55331_g1_i0
GO:0050878	regulation of body fluid levels	biological_process	0.70261	1	2	664	167	55944	c65462_g5_i0,c32736_g5_i0
GO:0051128	regulation of cellular component organization	biological_process	0.70428	1	5	664	435	55944	c40250_g0_i0,c40049_g0_i4,c66664_g0_i2,c61902_g0_i1,c60774_g1_i0
GO:0006979	response to oxidative stress	biological_process	0.7062	1	4	664	450	55944	c68127_g0_i1,c17888_g0_i0,c61532_g0_i0,c41126_g0_i0
GO:0006354	DNA-templated transcription, elongation	biological_process	0.70788	1	1	664	101	55944	c66165_g1_i0
GO:0012501	programmed cell death	biological_process	0.70989	1	3	664	278	55944	c57571_g0_i0,c46447_g2_i0,c46462_g1_i3
GO:0080043	quercetin 3-O-glucosyltransferase activity	molecular_function	0.7101	1	2	664	259	55944	c31441_g0_i0,c67171_g0_i1
GO:0080044	quercetin 7-O-glucosyltransferase activity	molecular_function	0.7101	1	2	664	259	55944	c31441_g0_i0,c67171_g0_i1
GO:0044430	cytoskeletal part	cellular_component	0.71068	1	12	664	1003	55944	c69333_g3_i0,c28642_g6_i0,c46447_g7_i0,c46447_g3_i1,c27487_g1_i0,c61902_g0_i1,c66788_g0_i0,c27736_g0_i0,c36459_g0_i0,c28642_g4_i0,c66664_g0_i2,c28642_g0_i2
GO:0016814	hydrolase activity, acting on carbon-nitrogen (but not peptide) bonds, in cyclic amidines	molecular_function	0.71226	1	1	664	84	55944	c52595_g0_i1
GO:0006955	immune response	biological_process	0.71673	1	4	664	357	55944	c27230_g0_i4,c57530_g0_i0,c59610_g6_i0,c60428_g1_i1
GO:0009072	aromatic amino acid family metabolic process	biological_process	0.71763	1	6	664	567	55944	c64702_g0_i0,c47224_g1_i0,c47224_g2_i0,c47224_g0_i0,c67553_g4_i1,c14915_g0_i0
GO:0016055	Wnt signaling pathway	biological_process	0.71811	1	1	664	100	55944	c40250_g0_i0
GO:0198738	cell-cell signaling by wnt	biological_process	0.71811	1	1	664	100	55944	c40250_g0_i0
GO:1905114	cell surface receptor signaling pathway involved in cell-cell signaling	biological_process	0.71811	1	1	664	100	55944	c40250_g0_i0
GO:0007283	spermatogenesis	biological_process	0.72033	1	1	664	95	55944	c46851_g0_i0
GO:0030880	RNA polymerase complex	cellular_component	0.72041	1	5	664	476	55944	c50489_g1_i0,c38367_g0_i0,c36459_g0_i0,c49604_g2_i0,c21139_g0_i0
GO:0009505	plant-type cell wall	cellular_component	0.72128	1	1	664	119	55944	c58856_g2_i3
GO:0010033	response to organic substance	biological_process	0.72137	1	8	664	763	55944	c57318_g0_i1,c59610_g6_i0,c63143_g2_i2,c29098_g2_i0,c58910_g1_i1,c45621_g1_i0,c60747_g0_i0,c34166_g2_i0
GO:0042060	wound healing	biological_process	0.72342	1	2	664	176	55944	c32736_g5_i0,c65462_g5_i0
GO:0042744	hydrogen peroxide catabolic process	biological_process	0.72376	1	1	664	152	55944	c61532_g0_i0
GO:0005543	phospholipid binding	molecular_function	0.72415	1	2	664	189	55944	c61053_g0_i0,c69176_g0_i2
GO:0009941	chloroplast envelope	cellular_component	0.72464	1	3	664	273	55944	c65278_g0_i0,c40565_g0_i1,c64137_g0_i2
GO:0048585	negative regulation of response to stimulus	biological_process	0.72527	1	1	664	102	55944	c62572_g7_i0
GO:0005929	cilium	cellular_component	0.72542	1	2	664	183	55944	c66788_g0_i0,c55331_g1_i0
GO:0072521	purine-containing compound metabolic process	biological_process	0.72696	1	22	664	1944	55944	c66987_g0_i0,c55686_g0_i0,c33372_g0_i0,c63230_g0_i0,c42571_g2_i0,c21198_g13_i0,c47582_g0_i1,c43555_g2_i1,c71157_g1_i0,c40565_g0_i1,c70322_g1_i0,c16109_g0_i0,c57887_g0_i0,c21139_g0_i0,c49604_g2_i0,c50489_g1_i0,c65510_g0_i0,c59722_g4_i0,c38367_g0_i0,c67476_g3_i1,c18950_g2_i0,c66961_g1_i7
GO:0046128	purine ribonucleoside metabolic process	biological_process	0.72772	1	1	664	108	55944	c70322_g1_i0
GO:0036459	thiol-dependent ubiquitinyl hydrolase activity	molecular_function	0.72788	1	1	664	93	55944	c55465_g0_i1
GO:0101005	ubiquitinyl hydrolase activity	molecular_function	0.72788	1	1	664	93	55944	c55465_g0_i1
GO:0032940	secretion by cell	biological_process	0.72896	1	3	664	273	55944	c69333_g3_i0,c69333_g0_i1,c41699_g0_i0
GO:0006547	histidine metabolic process	biological_process	0.72984	1	1	664	92	55944	c67553_g4_i1
GO:0052803	imidazole-containing compound metabolic process	biological_process	0.72984	1	1	664	92	55944	c67553_g4_i1
GO:0016579	protein deubiquitination	biological_process	0.73054	1	1	664	95	55944	c55465_g0_i1
GO:0002949	tRNA threonylcarbamoyladenosine modification	biological_process	0.73172	1	2	664	170	55944	c40539_g0_i1,c64137_g0_i2
GO:0070525	tRNA threonylcarbamoyladenosine metabolic process	biological_process	0.73172	1	2	664	170	55944	c64137_g0_i2,c40539_g0_i1
GO:0009060	aerobic respiration	biological_process	0.73216	1	2	664	212	55944	c33372_g0_i0,c71326_g0_i0
GO:0008137	NADH dehydrogenase (ubiquinone) activity	molecular_function	0.73226	1	1	664	106	55944	c71157_g1_i0
GO:0050136	NADH dehydrogenase (quinone) activity	molecular_function	0.73226	1	1	664	106	55944	c71157_g1_i0
GO:0051258	protein polymerization	biological_process	0.73388	1	2	664	182	55944	c66664_g0_i2,c61902_g0_i1
GO:0046903	secretion	biological_process	0.73609	1	3	664	277	55944	c69333_g0_i1,c69333_g3_i0,c41699_g0_i0
GO:0071704	organic substance metabolic process	biological_process	0.73724	1	334	664	27765	55944	c47702_g0_i1,c71967_g1_i0,c7113_g1_i0,c27484_g3_i0,c45621_g1_i0,c66062_g0_i0,c47224_g2_i0,c30232_g0_i0,c46447_g3_i1,c56124_g0_i0,c57112_g0_i0,c71514_g2_i3,c62889_g2_i1,c70060_g0_i1,c47485_g0_i0,c55290_g1_i0,c32228_g0_i4,c31441_g0_i0,c43033_g3_i0,c37469_g1_i0,c51714_g0_i1,c64702_g0_i0,c63157_g1_i0,c57124_g0_i0,c71967_g2_i0,c63592_g2_i1,c32777_g0_i0,c68909_g5_i1,c57414_g2_i0,c70115_g0_i1,c54938_g4_…
GO:0016567	protein ubiquitination	biological_process	0.73735	1	11	664	978	55944	c70115_g1_i0,c54747_g3_i0,c66217_g0_i1,c22994_g2_i0,c26386_g0_i1,c57304_g4_i0,c14778_g0_i0,c37401_g0_i0,c57304_g2_i0,c41988_g1_i0,c32777_g0_i0
GO:0009247	glycolipid biosynthetic process	biological_process	0.73757	1	2	664	192	55944	c70446_g0_i1,c52064_g2_i1
GO:0006739	NADP metabolic process	biological_process	0.73813	1	3	664	289	55944	c66987_g0_i0,c57887_g0_i0,c47582_g0_i1
GO:0009793	embryo development ending in seed dormancy	biological_process	0.73849	1	1	664	107	55944	c51225_g1_i0
GO:0016854	racemase and epimerase activity	molecular_function	0.73876	1	1	664	103	55944	c67553_g4_i1
GO:0006012	galactose metabolic process	biological_process	0.73908	1	2	664	204	55944	c18950_g2_i0,c30497_g0_i1
GO:0042743	hydrogen peroxide metabolic process	biological_process	0.73908	1	1	664	155	55944	c61532_g0_i0
GO:0008121	ubiquinol-cytochrome-c reductase activity	molecular_function	0.73927	1	1	664	104	55944	c40565_g0_i1
GO:0016681	oxidoreductase activity, acting on diphenols and related substances as donors, cytochrome as acceptor	molecular_function	0.73927	1	1	664	104	55944	c40565_g0_i1
GO:0030203	glycosaminoglycan metabolic process	biological_process	0.73976	1	2	664	189	55944	c51974_g0_i0,c68224_g1_i3
GO:0009725	response to hormone	biological_process	0.74092	1	6	664	597	55944	c57318_g0_i1,c58910_g1_i1,c45621_g1_i0,c60747_g0_i0,c59610_g6_i0,c29098_g2_i0
GO:0006720	isoprenoid metabolic process	biological_process	0.74248	1	3	664	288	55944	c48596_g1_i0,c48459_g8_i1,c48459_g0_i0
GO:0030163	protein catabolic process	biological_process	0.74274	1	10	664	981	55944	c52740_g2_i1,c60428_g1_i1,c64137_g0_i2,c55290_g0_i0,c55290_g1_i0,c53318_g4_i1,c66217_g0_i1,c574_g1_i0,c53318_g0_i0,c55465_g0_i1
GO:0042623	ATPase activity, coupled	molecular_function	0.7438	1	9	664	821	55944	c70014_g0_i3,c65709_g0_i3,c68105_g1_i0,c54938_g4_i1,c65278_g0_i0,c58856_g2_i3,c65510_g0_i0,c50489_g1_i0,c64137_g0_i2
GO:1901361	organic cyclic compound catabolic process	biological_process	0.74626	1	7	664	644	55944	c65079_g0_i0,c70323_g0_i0,c43555_g2_i1,c45156_g2_i0,c21198_g13_i0,c66961_g1_i7,c14915_g0_i0
GO:0072524	pyridine-containing compound metabolic process	biological_process	0.74779	1	6	664	565	55944	c66987_g0_i0,c37370_g0_i1,c59722_g4_i0,c47582_g0_i1,c57887_g0_i0,c18950_g2_i0
GO:0120025	plasma membrane bounded cell projection	cellular_component	0.74817	1	2	664	192	55944	c55331_g1_i0,c66788_g0_i0
GO:0048232	male gamete generation	biological_process	0.74832	1	1	664	103	55944	c46851_g0_i0
GO:0009719	response to endogenous stimulus	biological_process	0.74917	1	6	664	602	55944	c60747_g0_i0,c29098_g2_i0,c59610_g6_i0,c57318_g0_i1,c58910_g1_i1,c45621_g1_i0
GO:0009535	chloroplast thylakoid membrane	cellular_component	0.7509	1	2	664	222	55944	c64137_g0_i2,c64522_g4_i1
GO:0055035	plastid thylakoid membrane	cellular_component	0.7509	1	2	664	222	55944	c64522_g4_i1,c64137_g0_i2
GO:0044248	cellular catabolic process	biological_process	0.75145	1	33	664	2910	55944	c55290_g1_i0,c42571_g2_i0,c55290_g0_i0,c45156_g2_i0,c65079_g0_i0,c52740_g2_i1,c14915_g0_i0,c31822_g0_i0,c66165_g1_i0,c60428_g1_i1,c50792_g1_i2,c53318_g0_i0,c574_g1_i0,c70323_g0_i0,c25033_g0_i0,c66961_g1_i7,c9813_g5_i3,c17356_g3_i1,c55331_g1_i0,c66160_g3_i1,c66217_g0_i1,c66160_g1_i1,c21198_g13_i0,c66328_g1_i0,c55465_g0_i1,c66328_g2_i3,c43555_g2_i1,c53318_g4_i1,c61532_g0_i0,c64137_g0_i2,c64396_g0_i…
GO:0009908	flower development	biological_process	0.75147	1	1	664	100	55944	c18195_g0_i1
GO:0044423	virion part	cellular_component	0.75173	1	13	664	1144	55944	c63143_g2_i2,c60434_g0_i0,c40250_g0_i0,c20570_g0_i0,c68520_g1_i2,c18950_g2_i0,c61463_g5_i1,c31983_g1_i0,c41699_g0_i0,c28422_g0_i0,c50489_g1_i0,c64538_g0_i0,c28125_g0_i4
GO:0006120	mitochondrial electron transport, NADH to ubiquinone	biological_process	0.75191	1	1	664	111	55944	c71157_g1_i0
GO:0046467	membrane lipid biosynthetic process	biological_process	0.75219	1	2	664	197	55944	c52064_g2_i1,c70446_g0_i1
GO:0006950	response to stress	biological_process	0.75245	1	39	664	3449	55944	c58469_g1_i0,c8551_g1_i3,c59610_g6_i0,c54176_g4_i0,c64137_g0_i2,c61532_g0_i0,c62572_g7_i0,c63890_g0_i0,c68127_g0_i1,c22684_g0_i0,c57014_g0_i1,c41981_g0_i0,c71717_g1_i1,c66328_g1_i0,c54176_g2_i0,c65462_g5_i0,c66328_g2_i3,c41126_g0_i0,c69812_g1_i3,c57571_g0_i0,c17888_g0_i0,c61809_g1_i0,c63339_g0_i0,c61809_g0_i2,c50736_g0_i0,c40539_g0_i1,c60716_g2_i1,c43721_g0_i0,c70323_g0_i0,c52740_g2_i1,c61929_g0_…
GO:0000413	protein peptidyl-prolyl isomerization	biological_process	0.7526	1	1	664	117	55944	c66227_g0_i0
GO:0009526	plastid envelope	cellular_component	0.75381	1	3	664	285	55944	c65278_g0_i0,c40565_g0_i1,c64137_g0_i2
GO:0008408	3'-5' exonuclease activity	molecular_function	0.75398	1	1	664	98	55944	c71157_g1_i0
GO:0019682	glyceraldehyde-3-phosphate metabolic process	biological_process	0.75598	1	3	664	297	55944	c47582_g0_i1,c57887_g0_i0,c66987_g0_i0
GO:0000976	transcription regulatory region sequence-specific DNA binding	molecular_function	0.75811	1	1	664	117	55944	c63318_g3_i0
GO:0003755	peptidyl-prolyl cis-trans isomerase activity	molecular_function	0.75839	1	1	664	119	55944	c66227_g0_i0
GO:0016859	cis-trans isomerase activity	molecular_function	0.75839	1	1	664	119	55944	c66227_g0_i0
GO:0042278	purine nucleoside metabolic process	biological_process	0.75955	1	1	664	118	55944	c70322_g1_i0
GO:0052695	cellular glucuronidation	biological_process	0.76067	1	2	664	290	55944	c31441_g0_i0,c67171_g0_i1
GO:0052696	flavonoid glucuronidation	biological_process	0.76067	1	2	664	290	55944	c67171_g0_i1,c31441_g0_i0
GO:0006576	cellular biogenic amine metabolic process	biological_process	0.76075	1	5	664	484	55944	c64702_g0_i0,c47224_g1_i0,c47224_g2_i0,c47224_g0_i0,c67553_g4_i1
GO:0090567	reproductive shoot system development	biological_process	0.76244	1	1	664	105	55944	c18195_g0_i1
GO:0004872	receptor activity	molecular_function	0.76385	1	7	664	635	55944	c36420_g4_i2,c69112_g1_i0,c34166_g2_i0,c71571_g0_i0,c63143_g2_i2,c63275_g0_i1,c39614_g1_i0
GO:0060089	molecular transducer activity	molecular_function	0.76385	1	7	664	635	55944	c69112_g1_i0,c36420_g4_i2,c34166_g2_i0,c71571_g0_i0,c63143_g2_i2,c39614_g1_i0,c63275_g0_i1
GO:0044106	cellular amine metabolic process	biological_process	0.76389	1	5	664	487	55944	c67553_g4_i1,c47224_g0_i0,c47224_g2_i0,c47224_g1_i0,c64702_g0_i0
GO:0008375	acetylglucosaminyltransferase activity	molecular_function	0.76473	1	1	664	114	55944	c19605_g1_i5
GO:0009605	response to external stimulus	biological_process	0.76506	1	8	664	739	55944	c32736_g5_i0,c62572_g7_i0,c57571_g0_i0,c68345_g2_i3,c44479_g1_i0,c44066_g0_i5,c59610_g6_i0,c57014_g0_i1
GO:0051701	interaction with host	biological_process	0.7652	1	4	664	407	55944	c44066_g0_i5,c46447_g2_i0,c57571_g0_i0,c52695_g2_i2
GO:0006486	protein glycosylation	biological_process	0.76721	1	2	664	208	55944	c43675_g1_i0,c41988_g1_i0
GO:0043413	macromolecule glycosylation	biological_process	0.76721	1	2	664	208	55944	c41988_g1_i0,c43675_g1_i0
GO:0042393	histone binding	molecular_function	0.76726	1	1	664	110	55944	c48588_g1_i0
GO:0009987	cellular process	biological_process	0.76831	1	379	664	31750	55944	c66646_g0_i0,c70744_g1_i0,c64522_g0_i0,c52595_g0_i1,c40537_g1_i1,c50869_g0_i0,c48296_g2_i0,c57571_g0_i0,c66961_g1_i7,c57530_g0_i0,c40539_g0_i1,c45399_g1_i0,c38893_g0_i1,c54938_g3_i2,c60428_g1_i1,c29333_g0_i0,c67553_g4_i1,c58216_g0_i2,c35665_g0_i0,c43675_g1_i0,c19473_g0_i1,c55290_g0_i0,c8551_g1_i3,c59610_g6_i0,c48596_g4_i0,c69333_g3_i0,c36420_g4_i2,c57887_g0_i0,c63665_g3_i1,c41126_g1_i0,c8372_g5_i…
GO:0019585	glucuronate metabolic process	biological_process	0.76849	1	2	664	293	55944	c31441_g0_i0,c67171_g0_i1
GO:0044764	multi-organism cellular process	biological_process	0.76968	1	2	664	213	55944	c51451_g0_i0,c66063_g0_i0
GO:0044238	primary metabolic process	biological_process	0.7697	1	316	664	26371	55944	c40914_g1_i0,c43555_g2_i1,c61463_g5_i1,c68995_g2_i0,c68345_g2_i3,c54176_g2_i0,c57399_g0_i0,c54658_g0_i0,c36106_g2_i0,c21198_g13_i0,c45527_g0_i0,c29870_g2_i0,c63318_g3_i0,c18949_g0_i0,c42571_g0_i1,c42916_g0_i0,c62248_g0_i0,c66227_g0_i0,c49766_g4_i0,c28125_g0_i4,c66664_g0_i2,c14778_g0_i0,c48459_g8_i1,c63717_g0_i1,c63488_g1_i0,c66921_g5_i0,c55686_g0_i0,c66646_g3_i0,c48462_g0_i2,c66987_g0_i0,c17247_g…
GO:0032446	protein modification by small protein conjugation	biological_process	0.76972	1	11	664	1011	55944	c32777_g0_i0,c41988_g1_i0,c57304_g2_i0,c14778_g0_i0,c37401_g0_i0,c26386_g0_i1,c57304_g4_i0,c22994_g2_i0,c66217_g0_i1,c54747_g3_i0,c70115_g1_i0
GO:0006063	uronic acid metabolic process	biological_process	0.77165	1	2	664	294	55944	c31441_g0_i0,c67171_g0_i1
GO:0051188	cofactor biosynthetic process	biological_process	0.77196	1	11	664	993	55944	c43269_g0_i2,c48459_g8_i1,c71157_g1_i0,c40650_g1_i2,c48459_g0_i0,c51225_g1_i0,c48655_g3_i0,c71514_g2_i3,c71514_g5_i0,c52715_g1_i0,c26249_g7_i0
GO:0051028	mRNA transport	biological_process	0.77301	1	1	664	105	55944	c30935_g0_i0
GO:0005524	ATP binding	molecular_function	0.77323	1	85	664	7120	55944	c61463_g5_i1,c68345_g2_i3,c68105_g1_i0,c40914_g1_i0,c58856_g2_i3,c57399_g0_i0,c17579_g0_i0,c52226_g2_i1,c18950_g2_i0,c55551_g0_i0,c21787_g0_i0,c70014_g0_i3,c50489_g1_i0,c68544_g4_i0,c23794_g3_i0,c70318_g2_i1,c62248_g0_i0,c39140_g0_i0,c63717_g0_i1,c52740_g2_i1,c53067_g0_i0,c52239_g0_i3,c66866_g3_i9,c64114_g0_i9,c70308_g0_i0,c28928_g0_i0,c65278_g0_i0,c3588_g1_i2,c17247_g0_i0,c55841_g1_i0,c65117_g2_…
GO:0065004	protein-DNA complex assembly	biological_process	0.77404	1	2	664	216	55944	c51842_g1_i1,c58804_g0_i2
GO:0006732	coenzyme metabolic process	biological_process	0.77419	1	13	664	1178	55944	c48459_g8_i1,c43269_g0_i2,c71157_g1_i0,c59722_g4_i0,c48459_g0_i0,c47582_g0_i1,c70322_g1_i0,c48655_g3_i0,c18950_g2_i0,c66987_g0_i0,c57887_g0_i0,c26249_g7_i0,c58011_g0_i0
GO:0018208	peptidyl-proline modification	biological_process	0.77467	1	1	664	124	55944	c66227_g0_i0
GO:0046496	nicotinamide nucleotide metabolic process	biological_process	0.7751	1	5	664	498	55944	c47582_g0_i1,c57887_g0_i0,c66987_g0_i0,c59722_g4_i0,c18950_g2_i0
GO:0098798	mitochondrial protein complex	cellular_component	0.77574	1	4	664	409	55944	c64522_g2_i0,c64522_g0_i0,c51451_g0_i0,c64522_g4_i1
GO:0044550	secondary metabolite biosynthetic process	biological_process	0.77787	1	3	664	372	55944	c58011_g0_i0,c14915_g0_i0,c33149_g0_i0
GO:0043414	macromolecule methylation	biological_process	0.77916	1	3	664	285	55944	c50792_g1_i2,c66328_g2_i3,c66328_g1_i0
GO:0005667	transcription factor complex	cellular_component	0.78055	1	28	664	2527	55944	c44375_g1_i1,c30350_g1_i0,c70386_g0_i6,c37401_g0_i0,c67040_g0_i0,c66788_g0_i0,c68909_g5_i1,c42571_g0_i1,c18949_g0_i0,c38075_g3_i0,c40539_g0_i1,c45399_g1_i0,c39865_g3_i0,c70977_g0_i1,c64137_g0_i2,c66664_g0_i2,c68909_g4_i1,c70977_g5_i0,c69830_g0_i0,c68626_g0_i0,c29333_g0_i0,c66165_g1_i0,c55257_g3_i1,c32651_g0_i0,c19473_g0_i1,c39865_g1_i0,c62889_g2_i1,c42571_g2_i0
GO:0016836	hydro-lyase activity	molecular_function	0.78178	1	2	664	221	55944	c67553_g4_i1,c70322_g1_i0
GO:0007186	G-protein coupled receptor signaling pathway	biological_process	0.78218	1	5	664	498	55944	c39614_g1_i0,c63143_g2_i2,c34166_g2_i0,c62572_g7_i0,c60747_g0_i0
GO:0009966	regulation of signal transduction	biological_process	0.78234	1	3	664	308	55944	c57530_g0_i0,c62572_g7_i0,c63944_g0_i2
GO:1905348	endonuclease complex	cellular_component	0.78358	1	1	664	111	55944	c21848_g1_i0
GO:0004803	transposase activity	molecular_function	0.78405	1	2	664	194	55944	c29870_g6_i0,c29870_g2_i0
GO:0004540	ribonuclease activity	molecular_function	0.78538	1	3	664	326	55944	c49495_g1_i0,c48864_g0_i4,c21848_g1_i0
GO:1901701	cellular response to oxygen-containing compound	biological_process	0.78545	1	2	664	227	55944	c59610_g6_i0,c60747_g0_i0
GO:0005743	mitochondrial inner membrane	cellular_component	0.78565	1	5	664	519	55944	c64522_g2_i0,c64522_g0_i0,c57571_g0_i0,c51451_g0_i0,c64522_g4_i1
GO:0005657	replication fork	cellular_component	0.78574	1	7	664	656	55944	c50736_g0_i0,c54938_g4_i1,c64137_g0_i2,c37469_g1_i0,c8551_g1_i3,c49402_g1_i0,c40539_g0_i1
GO:0048856	anatomical structure development	biological_process	0.78651	1	16	664	1478	55944	c45399_g1_i0,c68358_g1_i1,c58914_g0_i0,c18195_g0_i1,c29157_g2_i0,c48596_g1_i0,c67814_g2_i1,c29157_g1_i0,c29157_g0_i0,c40250_g0_i0,c51225_g1_i0,c60774_g1_i0,c29059_g1_i1,c6679_g1_i0,c23108_g0_i0,c68345_g2_i3
GO:0000160	phosphorelay signal transduction system	biological_process	0.78664	1	2	664	201	55944	c37855_g0_i0,c69112_g1_i0
GO:0006626	protein targeting to mitochondrion	biological_process	0.78678	1	1	664	125	55944	c51451_g0_i0
GO:0006779	porphyrin-containing compound biosynthetic process	biological_process	0.78806	1	2	664	217	55944	c71514_g2_i3,c71514_g5_i0
GO:0048870	cell motility	biological_process	0.78815	1	2	664	203	55944	c55331_g1_i0,c66788_g0_i0
GO:0051674	localization of cell	biological_process	0.78815	1	2	664	203	55944	c55331_g1_i0,c66788_g0_i0
GO:0007267	cell-cell signaling	biological_process	0.78823	1	2	664	222	55944	c40250_g0_i0,c29098_g2_i0
GO:0009813	flavonoid biosynthetic process	biological_process	0.78846	1	2	664	307	55944	c31441_g0_i0,c67171_g0_i1
GO:0009734	auxin-activated signaling pathway	biological_process	0.78939	1	1	664	128	55944	c45621_g1_i0
GO:0071365	cellular response to auxin stimulus	biological_process	0.78939	1	1	664	128	55944	c45621_g1_i0
GO:0044454	nuclear chromosome part	cellular_component	0.78961	1	3	664	304	55944	c49402_g1_i0,c46447_g7_i0,c46447_g3_i1
GO:0045893	positive regulation of transcription, DNA-templated	biological_process	0.79025	1	2	664	227	55944	c53988_g0_i1,c66165_g1_i0
GO:0051254	positive regulation of RNA metabolic process	biological_process	0.79025	1	2	664	227	55944	c66165_g1_i0,c53988_g0_i1
GO:1902680	positive regulation of RNA biosynthetic process	biological_process	0.79025	1	2	664	227	55944	c66165_g1_i0,c53988_g0_i1
GO:1903508	positive regulation of nucleic acid-templated transcription	biological_process	0.79025	1	2	664	227	55944	c53988_g0_i1,c66165_g1_i0
GO:0006575	cellular modified amino acid metabolic process	biological_process	0.79093	1	6	664	626	55944	c17356_g3_i1,c41126_g0_i0,c70322_g1_i0,c52064_g2_i1,c42577_g1_i0,c48655_g3_i0
GO:0010646	regulation of cell communication	biological_process	0.79216	1	3	664	312	55944	c62572_g7_i0,c57530_g0_i0,c63944_g0_i2
GO:0042575	DNA polymerase complex	cellular_component	0.79226	1	3	664	319	55944	c62600_g0_i0,c71157_g1_i0,c69265_g5_i0
GO:0006818	hydrogen transport	biological_process	0.79302	1	10	664	995	55944	c45432_g1_i0,c55331_g1_i0,c68358_g0_i1,c71157_g1_i0,c63107_g36_i0,c40565_g0_i1,c68358_g1_i1,c33372_g0_i0,c65510_g0_i0,c71717_g1_i1
GO:0015992	proton transport	biological_process	0.79302	1	10	664	995	55944	c65510_g0_i0,c71717_g1_i1,c68358_g1_i1,c33372_g0_i0,c63107_g36_i0,c40565_g0_i1,c45432_g1_i0,c71157_g1_i0,c68358_g0_i1,c55331_g1_i0
GO:0071824	protein-DNA complex subunit organization	biological_process	0.79395	1	2	664	225	55944	c58804_g0_i2,c51842_g1_i1
GO:0003854	3-beta-hydroxy-delta5-steroid dehydrogenase activity	molecular_function	0.79465	1	2	664	222	55944	c63699_g5_i1,c48655_g3_i0
GO:0008207	C21-steroid hormone metabolic process	biological_process	0.79465	1	2	664	222	55944	c63699_g5_i1,c48655_g3_i0
GO:0033764	steroid dehydrogenase activity, acting on the CH-OH group of donors, NAD or NADP as acceptor	molecular_function	0.79465	1	2	664	222	55944	c63699_g5_i1,c48655_g3_i0
GO:0006928	movement of cell or subcellular component	biological_process	0.79581	1	4	664	387	55944	c55331_g1_i0,c27736_g0_i0,c66788_g0_i0,c68345_g2_i3
GO:0006081	cellular aldehyde metabolic process	biological_process	0.79611	1	5	664	515	55944	c66987_g0_i0,c57887_g0_i0,c47582_g0_i1,c48655_g3_i0,c57068_g0_i0
GO:0051186	cofactor metabolic process	biological_process	0.79898	1	18	664	1615	55944	c18950_g2_i0,c48459_g0_i0,c59722_g4_i0,c58011_g0_i0,c71514_g5_i0,c57887_g0_i0,c52715_g1_i0,c70322_g1_i0,c51225_g1_i0,c48655_g3_i0,c43269_g0_i2,c48459_g8_i1,c40650_g1_i2,c71157_g1_i0,c47582_g0_i1,c26249_g7_i0,c71514_g2_i3,c66987_g0_i0
GO:0000155	phosphorelay sensor kinase activity	molecular_function	0.79958	1	1	664	102	55944	c69112_g1_i0
GO:0008209	androgen metabolic process	biological_process	0.79983	1	2	664	225	55944	c48655_g3_i0,c63699_g5_i1
GO:0008210	estrogen metabolic process	biological_process	0.79983	1	2	664	225	55944	c63699_g5_i1,c48655_g3_i0
GO:0016229	steroid dehydrogenase activity	molecular_function	0.79983	1	2	664	225	55944	c48655_g3_i0,c63699_g5_i1
GO:0045087	innate immune response	biological_process	0.80033	1	1	664	121	55944	c59610_g6_i0
GO:0008299	isoprenoid biosynthetic process	biological_process	0.80143	1	2	664	227	55944	c48459_g0_i0,c48459_g8_i1
GO:0070585	protein localization to mitochondrion	biological_process	0.80162	1	1	664	130	55944	c51451_g0_i0
GO:0072655	establishment of protein localization to mitochondrion	biological_process	0.80162	1	1	664	130	55944	c51451_g0_i0
GO:0045935	positive regulation of nucleobase-containing compound metabolic process	biological_process	0.80197	1	2	664	234	55944	c53988_g0_i1,c66165_g1_i0
GO:0019362	pyridine nucleotide metabolic process	biological_process	0.80205	1	5	664	517	55944	c18950_g2_i0,c59722_g4_i0,c66987_g0_i0,c57887_g0_i0,c47582_g0_i1
GO:0006304	DNA modification	biological_process	0.80251	1	1	664	114	55944	c26386_g0_i1
GO:0071669	plant-type cell wall organization or biogenesis	biological_process	0.80314	1	1	664	143	55944	c57530_g0_i0
GO:0003678	DNA helicase activity	molecular_function	0.80341	1	6	664	582	55944	c8551_g1_i3,c40539_g0_i1,c49402_g1_i0,c54938_g4_i1,c64137_g0_i2,c50736_g0_i0
GO:0006413	translational initiation	biological_process	0.80525	1	2	664	237	55944	c69601_g1_i1,c49766_g4_i0
GO:0009812	flavonoid metabolic process	biological_process	0.80581	1	2	664	315	55944	c67171_g0_i1,c31441_g0_i0
GO:0048316	seed development	biological_process	0.80594	1	1	664	130	55944	c51225_g1_i0
GO:0006310	DNA recombination	biological_process	0.80618	1	9	664	823	55944	c50736_g0_i0,c64137_g0_i2,c71680_g1_i0,c40539_g0_i1,c29870_g6_i0,c71680_g0_i0,c29870_g2_i0,c8551_g1_i3,c49402_g1_i0
GO:0007268	chemical synaptic transmission	biological_process	0.80623	1	1	664	121	55944	c29098_g2_i0
GO:0098916	anterograde trans-synaptic signaling	biological_process	0.80623	1	1	664	121	55944	c29098_g2_i0
GO:0099536	synaptic signaling	biological_process	0.80623	1	1	664	121	55944	c29098_g2_i0
GO:0099537	trans-synaptic signaling	biological_process	0.80623	1	1	664	121	55944	c29098_g2_i0
GO:0009396	folic acid-containing compound biosynthetic process	biological_process	0.80627	1	1	664	126	55944	c48655_g3_i0
GO:0040011	locomotion	biological_process	0.80907	1	4	664	407	55944	c55331_g1_i0,c44479_g1_i0,c68345_g2_i3,c66788_g0_i0
GO:0009539	photosystem II reaction center	cellular_component	0.80915	1	1	664	116	55944	c58216_g0_i2
GO:0099080	supramolecular complex	cellular_component	0.80956	1	4	664	411	55944	c69333_g3_i0,c27736_g0_i0,c36459_g0_i0,c66788_g0_i0
GO:0099081	supramolecular polymer	cellular_component	0.80956	1	4	664	411	55944	c27736_g0_i0,c69333_g3_i0,c66788_g0_i0,c36459_g0_i0
GO:0099512	supramolecular fiber	cellular_component	0.80956	1	4	664	411	55944	c36459_g0_i0,c66788_g0_i0,c69333_g3_i0,c27736_g0_i0
GO:0008134	transcription factor binding	molecular_function	0.81359	1	4	664	384	55944	c64137_g0_i2,c40539_g0_i1,c39865_g1_i0,c39865_g3_i0
GO:0070647	protein modification by small protein conjugation or removal	biological_process	0.81373	1	12	664	1139	55944	c54747_g3_i0,c66217_g0_i1,c22994_g2_i0,c55465_g0_i1,c70115_g1_i0,c57304_g2_i0,c32777_g0_i0,c41988_g1_i0,c57304_g4_i0,c26386_g0_i1,c14778_g0_i0,c37401_g0_i0
GO:0006694	steroid biosynthetic process	biological_process	0.81543	1	4	664	415	55944	c48596_g1_i0,c50792_g1_i2,c63699_g5_i1,c48655_g3_i0
GO:0046148	pigment biosynthetic process	biological_process	0.81564	1	2	664	237	55944	c71514_g2_i3,c71514_g5_i0
GO:0032508	DNA duplex unwinding	biological_process	0.8167	1	1	664	156	55944	c49402_g1_i0
GO:0045944	positive regulation of transcription from RNA polymerase II promoter	biological_process	0.8168	1	1	664	136	55944	c66165_g1_i0
GO:0010154	fruit development	biological_process	0.81871	1	1	664	134	55944	c51225_g1_i0
GO:0016787	hydrolase activity	molecular_function	0.81895	1	116	664	9731	55944	c49259_g0_i0,c71034_g0_i0,c37469_g1_i0,c29870_g5_i0,c35665_g0_i0,c48655_g3_i0,c58216_g0_i2,c31822_g0_i0,c60428_g1_i1,c56647_g1_i2,c46462_g1_i3,c64766_g0_i0,c43675_g2_i1,c61493_g0_i0,c17399_g9_i0,c38893_g0_i1,c40539_g0_i1,c68319_g0_i0,c49457_g0_i1,c70323_g0_i0,c574_g1_i0,c49604_g2_i0,c66961_g1_i7,c60796_g3_i0,c50869_g0_i0,c9813_g5_i3,c52595_g0_i1,c30232_g0_i0,c54999_g0_i1,c56124_g0_i0,c39575_g0_i4…
GO:0033178	proton-transporting two-sector ATPase complex, catalytic domain	cellular_component	0.82088	1	1	664	127	55944	c65510_g0_i0
GO:0051539	4 iron, 4 sulfur cluster binding	molecular_function	0.82088	1	1	664	122	55944	c52715_g1_i0
GO:0004842	ubiquitin-protein transferase activity	molecular_function	0.82093	1	10	664	977	55944	c57304_g2_i0,c41988_g1_i0,c32777_g0_i0,c57304_g4_i0,c26386_g0_i1,c14778_g0_i0,c37401_g0_i0,c54747_g3_i0,c66217_g0_i1,c22994_g2_i0
GO:0051716	cellular response to stimulus	biological_process	0.82109	1	61	664	5232	55944	c44491_g0_i0,c18386_g0_i0,c61463_g5_i1,c70318_g0_i1,c57014_g0_i1,c69333_g0_i1,c40250_g0_i0,c48596_g3_i3,c28642_g4_i0,c48596_g5_i0,c69530_g1_i0,c65462_g5_i0,c64364_g0_i0,c46924_g0_i0,c36420_g4_i2,c63944_g0_i2,c57414_g2_i0,c70318_g1_i0,c69333_g3_i0,c48596_g4_i0,c63318_g3_i0,c60434_g0_i0,c59610_g6_i0,c8551_g1_i3,c37855_g0_i0,c70308_g1_i1,c64137_g0_i2,c62572_g7_i0,c63890_g0_i0,c70318_g2_i1,c64396_g0_…
GO:0009790	embryo development	biological_process	0.82143	1	1	664	135	55944	c51225_g1_i0
GO:0070646	protein modification by small protein removal	biological_process	0.82164	1	1	664	129	55944	c55465_g0_i1
GO:0032392	DNA geometric change	biological_process	0.82215	1	1	664	159	55944	c49402_g1_i0
GO:0019787	ubiquitin-like protein transferase activity	molecular_function	0.82252	1	10	664	979	55944	c57304_g2_i0,c41988_g1_i0,c32777_g0_i0,c26386_g0_i1,c57304_g4_i0,c14778_g0_i0,c37401_g0_i0,c54747_g3_i0,c66217_g0_i1,c22994_g2_i0
GO:0009534	chloroplast thylakoid	cellular_component	0.82264	1	2	664	254	55944	c64522_g4_i1,c64137_g0_i2
GO:0031976	plastid thylakoid	cellular_component	0.82264	1	2	664	254	55944	c64137_g0_i2,c64522_g4_i1
GO:0000775	chromosome, centromeric region	cellular_component	0.82284	1	3	664	323	55944	c66788_g0_i0,c46447_g3_i1,c46447_g7_i0
GO:0019439	aromatic compound catabolic process	biological_process	0.82489	1	6	664	622	55944	c14915_g0_i0,c66961_g1_i7,c21198_g13_i0,c65079_g0_i0,c70323_g0_i0,c43555_g2_i1
GO:0000096	sulfur amino acid metabolic process	biological_process	0.82555	1	1	664	143	55944	c70322_g1_i0
GO:0006302	double-strand break repair	biological_process	0.82584	1	1	664	142	55944	c49402_g1_i0
GO:0034061	DNA polymerase activity	molecular_function	0.82611	1	3	664	334	55944	c62600_g0_i0,c71157_g1_i0,c69265_g5_i0
GO:0098797	plasma membrane protein complex	cellular_component	0.82768	1	1	664	135	55944	c71717_g1_i1
GO:0008234	cysteine-type peptidase activity	molecular_function	0.82788	1	5	664	532	55944	c49457_g0_i1,c49604_g2_i0,c60428_g1_i1,c55465_g0_i1,c50489_g1_i0
GO:0044448	cell cortex part	cellular_component	0.82827	1	2	664	220	55944	c61902_g0_i1,c66664_g0_i2
GO:0016853	isomerase activity	molecular_function	0.82837	1	7	664	743	55944	c64702_g0_i0,c50792_g1_i2,c67553_g4_i1,c42577_g1_i0,c68995_g2_i0,c66227_g0_i0,c70322_g1_i0
GO:0006091	generation of precursor metabolites and energy	biological_process	0.82844	1	14	664	1407	55944	c65510_g0_i0,c64522_g4_i1,c64137_g0_i2,c66987_g0_i0,c57887_g0_i0,c33372_g0_i0,c71326_g0_i0,c18950_g2_i0,c40565_g0_i1,c59722_g4_i0,c47582_g0_i1,c64522_g2_i0,c64522_g0_i0,c71157_g1_i0
GO:0042559	pteridine-containing compound biosynthetic process	biological_process	0.82925	1	1	664	134	55944	c48655_g3_i0
GO:0061024	membrane organization	biological_process	0.82931	1	4	664	433	55944	c28422_g0_i0,c64137_g0_i2,c53988_g0_i1,c51225_g1_i0
GO:0019013	viral nucleocapsid	cellular_component	0.83008	1	1	664	142	55944	c18950_g2_i0
GO:0043168	anion binding	molecular_function	0.83078	1	115	664	9929	55944	c25955_g0_i0,c50489_g1_i0,c68544_g4_i0,c23794_g3_i0,c64396_g0_i1,c70318_g2_i1,c62248_g0_i0,c18950_g2_i0,c55551_g0_i0,c32448_g2_i0,c63318_g3_i0,c21787_g0_i0,c70014_g0_i3,c60901_g1_i1,c58856_g2_i3,c57399_g0_i0,c17579_g0_i0,c64364_g0_i0,c52226_g2_i1,c61463_g5_i1,c68345_g2_i3,c68105_g1_i0,c40914_g1_i0,c51714_g1_i0,c50736_g0_i0,c68544_g5_i0,c48588_g1_i0,c27736_g0_i0,c54184_g4_i1,c61053_g0_i0,c64408_g0…
GO:0004129	cytochrome-c oxidase activity	molecular_function	0.8316	1	1	664	156	55944	c33372_g0_i0
GO:0006123	mitochondrial electron transport, cytochrome c to oxygen	biological_process	0.8316	1	1	664	156	55944	c33372_g0_i0
GO:0016675	oxidoreductase activity, acting on a heme group of donors	molecular_function	0.8316	1	1	664	156	55944	c33372_g0_i0
GO:0016676	oxidoreductase activity, acting on a heme group of donors, oxygen as acceptor	molecular_function	0.8316	1	1	664	156	55944	c33372_g0_i0
GO:0045277	respiratory chain complex IV	cellular_component	0.8316	1	1	664	156	55944	c33372_g0_i0
GO:0051173	positive regulation of nitrogen compound metabolic process	biological_process	0.83168	1	3	664	372	55944	c62572_g7_i0,c66165_g1_i0,c53988_g0_i1
GO:0008202	steroid metabolic process	biological_process	0.83232	1	4	664	429	55944	c48655_g3_i0,c63699_g5_i1,c50792_g1_i2,c48596_g1_i0
GO:0015630	microtubule cytoskeleton	cellular_component	0.83241	1	6	664	615	55944	c27736_g0_i0,c46447_g3_i1,c46447_g7_i0,c66788_g0_i0,c36459_g0_i0,c27487_g1_i0
GO:0010557	positive regulation of macromolecule biosynthetic process	biological_process	0.83362	1	2	664	260	55944	c66165_g1_i0,c53988_g0_i1
GO:0042802	identical protein binding	molecular_function	0.83375	1	4	664	399	55944	c66646_g2_i0,c66646_g3_i0,c54184_g4_i1,c66646_g0_i0
GO:0009607	response to biotic stimulus	biological_process	0.83388	1	5	664	550	55944	c57571_g0_i0,c54658_g0_i0,c44066_g0_i5,c59610_g6_i0,c63339_g0_i0
GO:0015078	hydrogen ion transmembrane transporter activity	molecular_function	0.83423	1	7	664	763	55944	c45432_g1_i0,c55331_g1_i0,c33372_g0_i0,c65510_g0_i0,c71717_g1_i1,c40565_g0_i1,c63107_g36_i0
GO:0006352	DNA-templated transcription, initiation	biological_process	0.83424	1	3	664	371	55944	c42571_g2_i0,c62889_g2_i1,c66165_g1_i0
GO:0009891	positive regulation of biosynthetic process	biological_process	0.83608	1	2	664	261	55944	c53988_g0_i1,c66165_g1_i0
GO:0031328	positive regulation of cellular biosynthetic process	biological_process	0.83608	1	2	664	261	55944	c53988_g0_i1,c66165_g1_i0
GO:0006366	transcription from RNA polymerase II promoter	biological_process	0.83738	1	7	664	756	55944	c11944_g1_i0,c54658_g0_i0,c33475_g0_i0,c66165_g1_i0,c69849_g0_i3,c58280_g0_i1,c25033_g0_i0
GO:0019866	organelle inner membrane	cellular_component	0.83801	1	5	664	557	55944	c64522_g2_i0,c64522_g0_i0,c64522_g4_i1,c57571_g0_i0,c51451_g0_i0
GO:0009101	glycoprotein biosynthetic process	biological_process	0.8393	1	2	664	243	55944	c43675_g1_i0,c41988_g1_i0
GO:0019898	extrinsic component of membrane	cellular_component	0.8414	1	2	664	237	55944	c69849_g0_i3,c64465_g0_i1
GO:0051171	regulation of nitrogen compound metabolic process	biological_process	0.84163	1	67	664	5933	55944	c66664_g0_i2,c49766_g4_i0,c29157_g2_i0,c70373_g0_i1,c63318_g3_i0,c30350_g1_i0,c67040_g0_i0,c66788_g0_i0,c42571_g0_i1,c18949_g0_i0,c69849_g0_i3,c54176_g2_i0,c41981_g0_i0,c54658_g0_i0,c70977_g5_i0,c40049_g0_i4,c53988_g0_i1,c33475_g0_i0,c48588_g1_i0,c25033_g0_i0,c71967_g0_i0,c21848_g1_i0,c37401_g0_i0,c29157_g0_i0,c64114_g0_i9,c54176_g0_i0,c58280_g0_i1,c29098_g2_i0,c54176_g1_i0,c54549_g0_i0,c62572_g7…
GO:0006367	transcription initiation from RNA polymerase II promoter	biological_process	0.8418	1	1	664	145	55944	c66165_g1_i0
GO:0003777	microtubule motor activity	molecular_function	0.84226	1	1	664	124	55944	c27736_g0_i0
GO:0015002	heme-copper terminal oxidase activity	molecular_function	0.843	1	1	664	162	55944	c33372_g0_i0
GO:0005938	cell cortex	cellular_component	0.84413	1	2	664	230	55944	c66664_g0_i2,c61902_g0_i1
GO:0099568	cytoplasmic region	cellular_component	0.84413	1	2	664	230	55944	c61902_g0_i1,c66664_g0_i2
GO:0016655	oxidoreductase activity, acting on NAD(P)H, quinone or similar compound as acceptor	molecular_function	0.84509	1	1	664	150	55944	c71157_g1_i0
GO:0019783	ubiquitin-like protein-specific protease activity	molecular_function	0.8456	1	1	664	138	55944	c55465_g0_i1
GO:0033013	tetrapyrrole metabolic process	biological_process	0.84752	1	4	664	437	55944	c71514_g5_i0,c70115_g1_i0,c71514_g2_i3,c40650_g1_i2
GO:0000003	reproduction	biological_process	0.84791	1	12	664	1214	55944	c29157_g1_i0,c69265_g5_i0,c18195_g0_i1,c29157_g0_i0,c21848_g1_i0,c29059_g1_i1,c51225_g1_i0,c53988_g0_i1,c23108_g0_i0,c40537_g1_i1,c29157_g2_i0,c46851_g0_i0
GO:0098754	detoxification	biological_process	0.84927	1	2	664	350	55944	c17356_g3_i1,c61532_g0_i0
GO:0006355	regulation of transcription, DNA-templated	biological_process	0.85115	1	52	664	4675	55944	c66788_g0_i0,c18949_g0_i0,c42571_g0_i1,c68909_g5_i1,c70386_g0_i6,c63318_g3_i0,c30350_g1_i0,c44375_g1_i1,c70373_g0_i1,c29157_g2_i0,c63592_g2_i1,c67040_g0_i0,c66664_g0_i2,c64137_g0_i2,c8372_g5_i0,c57124_g0_i0,c68909_g4_i1,c55257_g3_i1,c53988_g0_i1,c33475_g0_i0,c69830_g0_i0,c70977_g5_i0,c63592_g3_i1,c68626_g0_i0,c38152_g0_i0,c11944_g1_i0,c54658_g0_i0,c32651_g0_i0,c69849_g0_i3,c57571_g0_i0,c38075_g3_…
GO:0080090	regulation of primary metabolic process	biological_process	0.85216	1	67	664	5959	55944	c21848_g1_i0,c71967_g0_i0,c48588_g1_i0,c25033_g0_i0,c37401_g0_i0,c64114_g0_i9,c29157_g0_i0,c54549_g0_i0,c29098_g2_i0,c58280_g0_i1,c54176_g0_i0,c54176_g1_i0,c66664_g0_i2,c49766_g4_i0,c66788_g0_i0,c18949_g0_i0,c42571_g0_i1,c63318_g3_i0,c30350_g1_i0,c70373_g0_i1,c29157_g2_i0,c67040_g0_i0,c41981_g0_i0,c54658_g0_i0,c69849_g0_i3,c54176_g2_i0,c33475_g0_i0,c53988_g0_i1,c70977_g5_i0,c40049_g0_i4,c66062_g0…
GO:1990837	sequence-specific double-stranded DNA binding	molecular_function	0.85222	1	1	664	159	55944	c63318_g3_i0
GO:0006914	autophagy	biological_process	0.85228	1	5	664	516	55944	c66165_g1_i0,c44479_g1_i0,c55331_g1_i0,c42571_g2_i0,c42571_g0_i1
GO:0032270	positive regulation of cellular protein metabolic process	biological_process	0.85282	1	1	664	166	55944	c62572_g7_i0
GO:0051247	positive regulation of protein metabolic process	biological_process	0.85282	1	1	664	166	55944	c62572_g7_i0
GO:0050657	nucleic acid transport	biological_process	0.85366	1	1	664	140	55944	c30935_g0_i0
GO:0050658	RNA transport	biological_process	0.85366	1	1	664	140	55944	c30935_g0_i0
GO:0051236	establishment of RNA localization	biological_process	0.85366	1	1	664	140	55944	c30935_g0_i0
GO:0045859	regulation of protein kinase activity	biological_process	0.85393	1	1	664	149	55944	c62572_g7_i0
GO:0008194	UDP-glycosyltransferase activity	molecular_function	0.85483	1	6	664	727	55944	c67171_g0_i1,c27722_g1_i1,c33500_g0_i0,c21139_g0_i0,c31441_g0_i0,c19605_g1_i5
GO:0010604	positive regulation of macromolecule metabolic process	biological_process	0.8549	1	3	664	388	55944	c53988_g0_i1,c62572_g7_i0,c66165_g1_i0
GO:1901681	sulfur compound binding	molecular_function	0.85515	1	1	664	144	55944	c62248_g0_i0
GO:0048608	reproductive structure development	biological_process	0.85527	1	2	664	256	55944	c51225_g1_i0,c18195_g0_i1
GO:0061458	reproductive system development	biological_process	0.85527	1	2	664	256	55944	c18195_g0_i1,c51225_g1_i0
GO:0007018	microtubule-based movement	biological_process	0.85601	1	1	664	133	55944	c27736_g0_i0
GO:0045892	negative regulation of transcription, DNA-templated	biological_process	0.85621	1	1	664	149	55944	c21835_g0_i0
GO:0043549	regulation of kinase activity	biological_process	0.85675	1	1	664	150	55944	c62572_g7_i0
GO:0006760	folic acid-containing compound metabolic process	biological_process	0.85683	1	1	664	152	55944	c48655_g3_i0
GO:0010628	positive regulation of gene expression	biological_process	0.85737	1	2	664	273	55944	c66165_g1_i0,c53988_g0_i1
GO:0009636	response to toxic substance	biological_process	0.85987	1	2	664	357	55944	c17356_g3_i1,c61532_g0_i0
GO:0005516	calmodulin binding	molecular_function	0.86002	1	2	664	272	55944	c61809_g0_i2,c61809_g1_i0
GO:0072527	pyrimidine-containing compound metabolic process	biological_process	0.86004	1	6	664	644	55944	c70474_g0_i8,c67476_g3_i1,c67553_g4_i1,c42571_g2_i0,c16109_g0_i0,c55686_g0_i0
GO:0001932	regulation of protein phosphorylation	biological_process	0.86134	1	1	664	152	55944	c62572_g7_i0
GO:0044801	single-organism membrane fusion	biological_process	0.86272	1	1	664	153	55944	c53988_g0_i1
GO:0006613	cotranslational protein targeting to membrane	biological_process	0.86283	1	1	664	138	55944	c50736_g0_i0
GO:0006614	SRP-dependent cotranslational protein targeting to membrane	biological_process	0.86283	1	1	664	138	55944	c50736_g0_i0
GO:0000228	nuclear chromosome	cellular_component	0.86394	1	3	664	347	55944	c46447_g3_i1,c49402_g1_i0,c46447_g7_i0
GO:0006418	tRNA aminoacylation for protein translation	biological_process	0.86559	1	2	664	261	55944	c55551_g0_i0,c46447_g7_i0
GO:0044212	transcription regulatory region DNA binding	molecular_function	0.86566	1	1	664	174	55944	c63318_g3_i0
GO:0009536	plastid	cellular_component	0.86602	1	14	664	1395	55944	c64137_g0_i2,c64522_g4_i1,c32758_g0_i1,c71717_g1_i1,c66217_g0_i1,c36106_g2_i0,c65278_g0_i0,c62236_g0_i0,c40565_g0_i1,c33475_g0_i0,c51225_g1_i0,c57068_g0_i0,c33325_g1_i0,c30935_g0_i0
GO:0051338	regulation of transferase activity	biological_process	0.86622	1	1	664	159	55944	c62572_g7_i0
GO:0044272	sulfur compound biosynthetic process	biological_process	0.86632	1	2	664	260	55944	c70322_g1_i0,c67553_g4_i1
GO:0031461	cullin-RING ubiquitin ligase complex	cellular_component	0.86678	1	5	664	568	55944	c57304_g4_i0,c26386_g0_i1,c22994_g2_i0,c41988_g1_i0,c57304_g2_i0
GO:0046700	heterocycle catabolic process	biological_process	0.86698	1	5	664	546	55944	c70323_g0_i0,c43555_g2_i1,c45156_g2_i0,c21198_g13_i0,c66961_g1_i7
GO:0005777	peroxisome	cellular_component	0.86771	1	1	664	148	55944	c42414_g0_i0
GO:0042579	microbody	cellular_component	0.86771	1	1	664	148	55944	c42414_g0_i0
GO:1901135	carbohydrate derivative metabolic process	biological_process	0.86874	1	29	664	2750	55944	c18950_g2_i0,c41988_g1_i0,c32777_g0_i0,c45815_g1_i1,c42916_g0_i0,c59722_g4_i0,c51974_g0_i0,c70474_g0_i8,c65510_g0_i0,c66976_g0_i0,c52064_g2_i1,c70446_g0_i1,c25033_g0_i0,c21139_g0_i0,c57887_g0_i0,c33500_g0_i0,c67553_g4_i1,c70322_g1_i0,c45815_g3_i0,c40565_g0_i1,c43675_g1_i0,c47582_g0_i1,c49006_g1_i0,c71157_g1_i0,c27722_g1_i1,c48462_g0_i2,c68224_g1_i3,c66987_g0_i0,c33372_g0_i0
GO:1901137	carbohydrate derivative biosynthetic process	biological_process	0.86899	1	11	664	1128	55944	c51974_g0_i0,c18950_g2_i0,c41988_g1_i0,c45815_g3_i0,c45815_g1_i1,c43675_g1_i0,c42916_g0_i0,c68224_g1_i3,c65510_g0_i0,c52064_g2_i1,c70446_g0_i1
GO:0045047	protein targeting to ER	biological_process	0.86932	1	1	664	141	55944	c50736_g0_i0
GO:0072599	establishment of protein localization to endoplasmic reticulum	biological_process	0.86932	1	1	664	141	55944	c50736_g0_i0
GO:0004871	signal transducer activity	molecular_function	0.86955	1	9	664	924	55944	c39614_g1_i0,c71571_g0_i0,c65462_g5_i0,c34166_g2_i0,c36420_g4_i2,c69112_g1_i0,c18386_g0_i0,c63143_g2_i2,c63275_g0_i1
GO:1903506	regulation of nucleic acid-templated transcription	biological_process	0.86958	1	52	664	4726	55944	c21835_g0_i0,c19473_g0_i1,c62889_g2_i1,c29157_g0_i0,c42571_g2_i0,c64114_g0_i9,c58280_g0_i1,c29098_g2_i0,c29333_g0_i0,c66165_g1_i0,c54549_g0_i0,c48588_g1_i0,c25033_g0_i0,c47702_g0_i1,c40539_g0_i1,c70977_g0_i1,c45399_g1_i0,c45621_g1_i0,c27484_g3_i0,c66062_g0_i0,c37401_g0_i0,c57571_g0_i0,c38075_g3_i0,c32651_g0_i0,c69849_g0_i3,c38152_g0_i0,c54658_g0_i0,c11944_g1_i0,c70977_g5_i0,c69830_g0_i0,c68626_g0…
GO:2001141	regulation of RNA biosynthetic process	biological_process	0.86958	1	52	664	4726	55944	c8372_g5_i0,c57124_g0_i0,c64137_g0_i2,c66664_g0_i2,c68909_g4_i1,c66788_g0_i0,c68909_g5_i1,c18949_g0_i0,c42571_g0_i1,c44375_g1_i1,c29157_g2_i0,c70373_g0_i1,c70386_g0_i6,c63318_g3_i0,c30350_g1_i0,c67040_g0_i0,c63592_g2_i1,c38152_g0_i0,c54658_g0_i0,c11944_g1_i0,c32651_g0_i0,c69849_g0_i3,c33475_g0_i0,c53988_g0_i1,c55257_g3_i1,c70977_g5_i0,c69830_g0_i0,c63592_g3_i1,c68626_g0_i0,c45621_g1_i0,c27484_g3_…
GO:0006403	RNA localization	biological_process	0.8697	1	1	664	148	55944	c30935_g0_i0
GO:0051049	regulation of transport	biological_process	0.87038	1	1	664	155	55944	c34180_g0_i1
GO:0009057	macromolecule catabolic process	biological_process	0.87068	1	16	664	1641	55944	c53318_g4_i1,c64137_g0_i2,c53318_g0_i0,c25033_g0_i0,c574_g1_i0,c70323_g0_i0,c32777_g0_i0,c38251_g0_i1,c55290_g1_i0,c66217_g0_i1,c55290_g0_i0,c55465_g0_i1,c34177_g2_i0,c52740_g2_i1,c35665_g0_i0,c60428_g1_i1
GO:0016747	transferase activity, transferring acyl groups other than amino-acyl groups	molecular_function	0.87093	1	8	664	932	55944	c33487_g0_i1,c52595_g0_i1,c45524_g2_i0,c46231_g5_i1,c49155_g0_i0,c30290_g3_i2,c55170_g3_i1,c55170_g2_i0
GO:0032870	cellular response to hormone stimulus	biological_process	0.87119	1	3	664	399	55944	c60747_g0_i0,c59610_g6_i0,c45621_g1_i0
GO:0098519	nucleotide phosphatase activity, acting on free nucleotides	molecular_function	0.87129	1	1	664	141	55944	c50736_g0_i0
GO:0016651	oxidoreductase activity, acting on NAD(P)H	molecular_function	0.8717	1	2	664	285	55944	c55686_g0_i0,c71157_g1_i0
GO:0033043	regulation of organelle organization	biological_process	0.87172	1	2	664	262	55944	c66664_g0_i2,c61902_g0_i1
GO:0042775	mitochondrial ATP synthesis coupled electron transport	biological_process	0.87195	1	2	664	304	55944	c71157_g1_i0,c33372_g0_i0
GO:0022414	reproductive process	biological_process	0.8721	1	11	664	1162	55944	c29059_g1_i1,c51225_g1_i0,c53988_g0_i1,c23108_g0_i0,c40537_g1_i1,c46851_g0_i0,c29157_g2_i0,c29157_g1_i0,c21848_g1_i0,c29157_g0_i0,c18195_g0_i1
GO:0000975	regulatory region DNA binding	molecular_function	0.87241	1	1	664	177	55944	c63318_g3_i0
GO:0001067	regulatory region nucleic acid binding	molecular_function	0.87241	1	1	664	177	55944	c63318_g3_i0
GO:0090305	nucleic acid phosphodiester bond hydrolysis	biological_process	0.87308	1	2	664	281	55944	c48864_g0_i4,c49495_g1_i0
GO:0090575	RNA polymerase II transcription factor complex	cellular_component	0.87373	1	1	664	169	55944	c66664_g0_i2
GO:0042558	pteridine-containing compound metabolic process	biological_process	0.87469	1	1	664	161	55944	c48655_g3_i0
GO:0035639	purine ribonucleoside triphosphate binding	molecular_function	0.87488	1	88	664	7708	55944	c55841_g1_i0,c27487_g1_i0,c65117_g2_i3,c51935_g0_i0,c34697_g1_i1,c23198_g0_i0,c63575_g3_i0,c51974_g0_i0,c50736_g0_i0,c51714_g1_i0,c27736_g0_i0,c68544_g5_i0,c64408_g0_i0,c61053_g0_i0,c39140_g0_i0,c52740_g2_i1,c63717_g0_i1,c53067_g0_i0,c52239_g0_i3,c64114_g0_i9,c66866_g3_i9,c28928_g0_i0,c70308_g0_i0,c17247_g0_i0,c3588_g1_i2,c65278_g0_i0,c18950_g2_i0,c63318_g3_i0,c21787_g0_i0,c55551_g0_i0,c70014_g0_…
GO:0004673	protein histidine kinase activity	molecular_function	0.87552	1	1	664	143	55944	c69112_g1_i0
GO:0009365	protein histidine kinase complex	cellular_component	0.87552	1	1	664	143	55944	c69112_g1_i0
GO:0016775	phosphotransferase activity, nitrogenous group as acceptor	molecular_function	0.87552	1	1	664	143	55944	c69112_g1_i0
GO:0042325	regulation of phosphorylation	biological_process	0.87557	1	1	664	160	55944	c62572_g7_i0
GO:0000981	RNA polymerase II transcription factor activity, sequence-specific DNA binding	molecular_function	0.87725	1	1	664	172	55944	c63318_g3_i0
GO:0071495	cellular response to endogenous stimulus	biological_process	0.87733	1	3	664	404	55944	c59610_g6_i0,c60747_g0_i0,c45621_g1_i0
GO:1902600	hydrogen ion transmembrane transport	biological_process	0.87776	1	4	664	500	55944	c45432_g1_i0,c55331_g1_i0,c65510_g0_i0,c71717_g1_i1
GO:0098687	chromosomal region	cellular_component	0.87791	1	3	664	362	55944	c66788_g0_i0,c46447_g7_i0,c46447_g3_i1
GO:0071103	DNA conformation change	biological_process	0.87861	1	3	664	409	55944	c49402_g1_i0,c51842_g1_i1,c58804_g0_i2
GO:0090150	establishment of protein localization to membrane	biological_process	0.87866	1	2	664	252	55944	c50736_g0_i0,c42414_g0_i0
[truncated: 390 more rows]

## Sheet: G3HN vs G3LN
GO_accession	Description	Term_type	Over_represented_pValue	Corrected_pValue	DEG_item	DEG_list	Bg_item	Bg_list	Gene_names
GO:0030002	cellular anion homeostasis	biological_process	1.27e-10	1.51e-07	5	174	11	55944	c66160_g0_i0,c9813_g0_i2,c66160_g1_i1,c25773_g0_i0,c9813_g5_i3
GO:0030320	cellular monovalent inorganic anion homeostasis	biological_process	1.27e-10	1.51e-07	5	174	11	55944	c25773_g0_i0,c9813_g5_i3,c9813_g0_i2,c66160_g1_i1,c66160_g0_i0
GO:0030643	cellular phosphate ion homeostasis	biological_process	1.27e-10	1.51e-07	5	174	11	55944	c66160_g0_i0,c9813_g0_i2,c66160_g1_i1,c25773_g0_i0,c9813_g5_i3
GO:0046475	glycerophospholipid catabolic process	biological_process	1.27e-10	1.51e-07	5	174	11	55944	c9813_g0_i2,c66160_g0_i0,c66160_g1_i1,c25773_g0_i0,c9813_g5_i3
GO:0046503	glycerolipid catabolic process	biological_process	1.27e-10	1.51e-07	5	174	11	55944	c25773_g0_i0,c9813_g5_i3,c9813_g0_i2,c66160_g1_i1,c66160_g0_i0
GO:0072501	cellular divalent inorganic anion homeostasis	biological_process	1.27e-10	1.51e-07	5	174	11	55944	c9813_g5_i3,c25773_g0_i0,c9813_g0_i2,c66160_g1_i1,c66160_g0_i0
GO:0072502	cellular trivalent inorganic anion homeostasis	biological_process	1.27e-10	1.51e-07	5	174	11	55944	c25773_g0_i0,c9813_g5_i3,c66160_g0_i0,c9813_g0_i2,c66160_g1_i1
GO:0072330	monocarboxylic acid biosynthetic process	biological_process	2.19e-10	2.27e-07	17	174	704	55944	c66239_g2_i1,c7920_g0_i0,c2240_g1_i0,c49262_g0_i0,c57571_g3_i0,c56973_g0_i0,c4721_g0_i0,c68606_g0_i2,c510_g0_i0,c66646_g1_i0,c2418_g0_i0,c56973_g1_i1,c49651_g0_i1,c66239_g0_i0,c68637_g0_i1,c8587_g0_i0,c66646_g3_i0
GO:0055062	phosphate ion homeostasis	biological_process	6.83e-10	4.71e-07	5	174	14	55944	c9813_g0_i2,c66160_g0_i0,c66160_g1_i1,c9813_g5_i3,c25773_g0_i0
GO:0055083	monovalent inorganic anion homeostasis	biological_process	6.83e-10	4.71e-07	5	174	14	55944	c66160_g0_i0,c9813_g0_i2,c66160_g1_i1,c25773_g0_i0,c9813_g5_i3
GO:0072505	divalent inorganic anion homeostasis	biological_process	6.83e-10	4.71e-07	5	174	14	55944	c25773_g0_i0,c9813_g5_i3,c9813_g0_i2,c66160_g1_i1,c66160_g0_i0
GO:0072506	trivalent inorganic anion homeostasis	biological_process	6.83e-10	4.71e-07	5	174	14	55944	c66160_g0_i0,c9813_g0_i2,c66160_g1_i1,c9813_g5_i3,c25773_g0_i0
GO:0032787	monocarboxylic acid metabolic process	biological_process	2.65e-09	1.69e-06	24	174	1774	55944	c20942_g0_i0,c66646_g3_i0,c8587_g0_i0,c68637_g0_i1,c66239_g0_i0,c62732_g3_i1,c49651_g0_i1,c56973_g1_i1,c2418_g0_i0,c66646_g1_i0,c510_g0_i0,c68606_g0_i2,c3891_g0_i8,c4721_g0_i0,c56973_g0_i0,c57571_g3_i0,c20942_g1_i0,c2240_g1_i0,c49262_g0_i0,c30218_g0_i0,c63303_g0_i0,c3239_g2_i0,c7920_g0_i0,c66239_g2_i1
GO:0006629	lipid metabolic process	biological_process	3.35e-09	1.98e-06	29	174	2419	55944	c9813_g0_i2,c66160_g1_i1,c7920_g0_i0,c2322_g1_i1,c59127_g0_i3,c2240_g1_i0,c49262_g0_i0,c66160_g0_i0,c56973_g0_i0,c25773_g0_i0,c3123_g1_i0,c4721_g0_i0,c54969_g1_i4,c68606_g0_i2,c3891_g0_i8,c510_g0_i0,c56973_g1_i1,c9813_g5_i3,c4201_g2_i0,c2418_g0_i0,c1946_g0_i0,c4244_g0_i0,c62732_g3_i1,c49651_g0_i1,c48685_g0_i8,c13892_g0_i1,c8587_g0_i0,c68637_g0_i1,c2322_g0_i0
GO:0055081	anion homeostasis	biological_process	4.23e-09	2.34e-06	5	174	20	55944	c25773_g0_i0,c9813_g5_i3,c9813_g0_i2,c66160_g1_i1,c66160_g0_i0
GO:0006631	fatty acid metabolic process	biological_process	1.04e-08	5.36e-06	14	174	582	55944	c68637_g0_i1,c8587_g0_i0,c4721_g0_i0,c49262_g0_i0,c2240_g1_i0,c49651_g0_i1,c62732_g3_i1,c56973_g0_i0,c2418_g0_i0,c56973_g1_i1,c3891_g0_i8,c68606_g0_i2,c510_g0_i0,c7920_g0_i0
GO:0044255	cellular lipid metabolic process	biological_process	1.59e-08	7.75e-06	23	174	1690	55944	c4721_g0_i0,c25773_g0_i0,c56973_g0_i0,c66160_g0_i0,c2240_g1_i0,c49262_g0_i0,c2322_g1_i1,c7920_g0_i0,c9813_g0_i2,c66160_g1_i1,c2322_g0_i0,c13892_g0_i1,c68637_g0_i1,c8587_g0_i0,c48685_g0_i8,c62732_g3_i1,c49651_g0_i1,c56973_g1_i1,c9813_g5_i3,c2418_g0_i0,c510_g0_i0,c68606_g0_i2,c3891_g0_i8
GO:0008889	glycerophosphodiester phosphodiesterase activity	molecular_function	2.31e-08	1.06e-05	5	174	27	55944	c66160_g0_i0,c9813_g0_i2,c66160_g1_i1,c25773_g0_i0,c9813_g5_i3
GO:0044699	single-organism process	biological_process	5.17e-08	2.26e-05	106	174	21849	55944	c48462_g0_i2,c67579_g2_i0,c13389_g0_i0,c2322_g1_i1,c1336_g1_i2,c8114_g0_i0,c49638_g2_i0,c2153_g0_i1,c4193_g0_i0,c17832_g1_i2,c3276_g0_i0,c643_g1_i0,c2418_g0_i0,c4244_g0_i0,c31611_g1_i0,c52750_g2_i0,c40233_g1_i5,c3891_g0_i8,c510_g0_i0,c21850_g0_i0,c38251_g0_i1,c41342_g6_i1,c8587_g0_i0,c20942_g0_i0,c62732_g3_i1,c802_g0_i0,c18859_g1_i0,c3212_g2_i0,c30218_g0_i0,c63230_g0_i0,c10567_g0_i0,c9813_g0_i2,c…
GO:0004315	3-oxoacyl-[acyl-carrier-protein] synthase activity	molecular_function	5.6e-08	2.32e-05	6	174	57	55944	c49262_g0_i0,c2240_g1_i0,c49651_g0_i1,c8587_g0_i0,c2418_g0_i0,c4721_g0_i0
GO:0006633	fatty acid biosynthetic process	biological_process	6.09e-08	2.4e-05	12	174	480	55944	c2418_g0_i0,c56973_g1_i1,c510_g0_i0,c7920_g0_i0,c68606_g0_i2,c68637_g0_i1,c8587_g0_i0,c4721_g0_i0,c56973_g0_i0,c49262_g0_i0,c2240_g1_i0,c49651_g0_i1
GO:0004312	fatty acid synthase activity	molecular_function	2.55e-07	9.2e-05	6	174	73	55944	c2240_g1_i0,c49262_g0_i0,c49651_g0_i1,c8587_g0_i0,c2418_g0_i0,c4721_g0_i0
GO:0005835	fatty acid synthase complex	cellular_component	2.55e-07	9.2e-05	6	174	73	55944	c2418_g0_i0,c8587_g0_i0,c4721_g0_i0,c2240_g1_i0,c49262_g0_i0,c49651_g0_i1
GO:0008081	phosphoric diester hydrolase activity	molecular_function	5.74e-07	0.00019817	7	174	138	55944	c9813_g5_i3,c25773_g0_i0,c54969_g1_i4,c9813_g0_i2,c66160_g1_i1,c66160_g0_i0,c27306_g4_i1
GO:0008610	lipid biosynthetic process	biological_process	6.85e-07	0.00022698	18	174	1329	55944	c2322_g0_i0,c8587_g0_i0,c68637_g0_i1,c48685_g0_i8,c62732_g3_i1,c49651_g0_i1,c2418_g0_i0,c56973_g1_i1,c510_g0_i0,c68606_g0_i2,c4721_g0_i0,c3123_g1_i0,c56973_g0_i0,c49262_g0_i0,c2240_g1_i0,c2322_g1_i1,c59127_g0_i3,c7920_g0_i0
GO:0005506	iron ion binding	molecular_function	1.11e-06	0.0003505	15	174	1028	55944	c56973_g1_i1,c18859_g0_i0,c41301_g1_i0,c5813_g2_i1,c68606_g0_i2,c7920_g0_i0,c7546_g0_i0,c71514_g3_i0,c68637_g0_i1,c858_g0_i0,c13257_g0_i1,c18859_g1_i0,c3510_g0_i1,c7945_g1_i1,c56973_g0_i0
GO:0044710	single-organism metabolic process	biological_process	1.14e-06	0.0003505	75	174	14251	55944	c7945_g1_i1,c20220_g1_i0,c68637_g0_i1,c68606_g0_i2,c13550_g0_i0,c18859_g0_i0,c4201_g2_i0,c57571_g3_i0,c41101_g11_i2,c858_g0_i0,c13257_g0_i1,c4721_g0_i0,c69357_g4_i0,c51714_g0_i1,c66239_g2_i1,c5813_g2_i1,c66160_g1_i1,c63303_g0_i0,c66239_g0_i0,c3510_g0_i1,c69357_g5_i0,c69357_g3_i1,c2322_g0_i0,c13892_g0_i1,c3103_g1_i1,c43269_g0_i2,c13389_g2_i1,c69357_g0_i0,c56973_g1_i1,c9813_g5_i3,c27306_g4_i1,c2240…
GO:0004066	asparagine synthase (glutamine-hydrolyzing) activity	molecular_function	1.27e-06	0.00036244	4	174	23	55944	c66646_g1_i0,c66239_g0_i0,c66239_g2_i1,c66646_g3_i0
GO:0006529	asparagine biosynthetic process	biological_process	1.27e-06	0.00036244	4	174	23	55944	c66646_g3_i0,c66646_g1_i0,c66239_g0_i0,c66239_g2_i1
GO:0046394	carboxylic acid biosynthetic process	biological_process	1.37e-06	0.00037156	18	174	1424	55944	c71514_g3_i0,c4721_g0_i0,c56973_g0_i0,c57571_g3_i0,c2240_g1_i0,c49262_g0_i0,c7920_g0_i0,c66239_g2_i1,c66646_g3_i0,c8587_g0_i0,c68637_g0_i1,c66239_g0_i0,c49651_g0_i1,c56973_g1_i1,c2418_g0_i0,c66646_g1_i0,c510_g0_i0,c68606_g0_i2
GO:0016053	organic acid biosynthetic process	biological_process	1.39e-06	0.00037156	18	174	1425	55944	c7920_g0_i0,c66239_g2_i1,c56973_g0_i0,c57571_g3_i0,c2240_g1_i0,c49262_g0_i0,c4721_g0_i0,c71514_g3_i0,c66646_g1_i0,c510_g0_i0,c68606_g0_i2,c56973_g1_i1,c2418_g0_i0,c66239_g0_i0,c49651_g0_i1,c66646_g3_i0,c8587_g0_i0,c68637_g0_i1
GO:0016747	transferase activity, transferring acyl groups other than amino-acyl groups	molecular_function	1.69e-06	0.00043412	14	174	932	55944	c172_g0_i0,c510_g0_i0,c643_g1_i0,c2322_g1_i1,c2418_g0_i0,c49651_g0_i1,c880_g1_i0,c2240_g1_i0,c49262_g0_i0,c495_g0_i1,c52111_g1_i0,c4721_g0_i0,c8587_g0_i0,c2322_g0_i0
GO:0006071	glycerol metabolic process	biological_process	1.73e-06	0.00043412	5	174	61	55944	c9813_g0_i2,c66160_g0_i0,c66160_g1_i1,c9813_g5_i3,c25773_g0_i0
GO:0019400	alditol metabolic process	biological_process	2.41e-06	0.00058763	5	174	66	55944	c9813_g0_i2,c66160_g1_i1,c66160_g0_i0,c25773_g0_i0,c9813_g5_i3
GO:0003993	acid phosphatase activity	molecular_function	4.69e-06	0.0010798	5	174	71	55944	c69357_g5_i0,c69357_g4_i0,c41101_g11_i2,c69357_g3_i1,c69357_g0_i0
GO:0019497	hexachlorocyclohexane metabolic process	biological_process	4.69e-06	0.0010798	5	174	71	55944	c69357_g5_i0,c69357_g4_i0,c41101_g11_i2,c69357_g3_i1,c69357_g0_i0
GO:0044711	single-organism biosynthetic process	biological_process	6.89e-06	0.001544	33	174	4369	55944	c56973_g1_i1,c43269_g0_i2,c66646_g1_i0,c2322_g0_i0,c66646_g3_i0,c48685_g0_i8,c66239_g0_i0,c49651_g0_i1,c59127_g0_i3,c30218_g0_i0,c7920_g0_i0,c10567_g0_i0,c41301_g1_i0,c2344_g0_i0,c53405_g0_i0,c3123_g1_i0,c71514_g3_i0,c56973_g0_i0,c49262_g0_i0,c2240_g1_i0,c2418_g0_i0,c3276_g0_i0,c510_g0_i0,c68606_g0_i2,c68637_g0_i1,c8587_g0_i0,c7945_g1_i1,c62732_g3_i1,c2322_g1_i1,c66239_g2_i1,c858_g0_i0,c4721_g0_i…
GO:0006528	asparagine metabolic process	biological_process	7.45e-06	0.0016252	4	174	35	55944	c66646_g3_i0,c66239_g2_i1,c66646_g1_i0,c66239_g0_i0
GO:0030280	structural constituent of epidermis	molecular_function	1.43e-05	0.0030304	2	174	3	55944	c31611_g1_i0,c31611_g3_i0
GO:0044281	small molecule metabolic process	biological_process	1.8e-05	0.0036592	48	174	8205	55944	c8587_g0_i0,c68637_g0_i1,c20942_g0_i0,c18859_g1_i0,c62732_g3_i1,c2418_g0_i0,c643_g1_i0,c13550_g0_i0,c3891_g0_i8,c68606_g0_i2,c510_g0_i0,c4721_g0_i0,c57571_g3_i0,c41101_g11_i2,c13389_g0_i0,c63303_g0_i0,c48462_g0_i2,c66160_g1_i1,c66239_g2_i1,c69357_g4_i0,c51714_g0_i1,c66646_g3_i0,c13892_g0_i1,c69357_g3_i1,c49651_g0_i1,c69357_g5_i0,c66239_g0_i0,c9813_g5_i3,c56973_g1_i1,c69357_g0_i0,c13389_g2_i1,c432…
GO:0016746	transferase activity, transferring acyl groups	molecular_function	1.81e-05	0.0036592	14	174	1138	55944	c172_g0_i0,c510_g0_i0,c643_g1_i0,c2322_g1_i1,c2418_g0_i0,c495_g0_i1,c52111_g1_i0,c49651_g0_i1,c880_g1_i0,c2240_g1_i0,c49262_g0_i0,c2322_g0_i0,c4721_g0_i0,c8587_g0_i0
GO:0042626	ATPase activity, coupled to transmembrane movement of substances	molecular_function	1.99e-05	0.0037851	9	174	457	55944	c53405_g0_i0,c17887_g1_i0,c4193_g0_i0,c2344_g0_i0,c13175_g0_i1,c64181_g0_i1,c2153_g0_i1,c13656_g0_i1,c21850_g0_i0
GO:0042196	chlorinated hydrocarbon metabolic process	biological_process	2.01e-05	0.0037851	5	174	92	55944	c41101_g11_i2,c69357_g0_i0,c69357_g3_i1,c69357_g4_i0,c69357_g5_i0
GO:0042197	halogenated hydrocarbon metabolic process	biological_process	2.01e-05	0.0037851	5	174	92	55944	c69357_g4_i0,c69357_g5_i0,c41101_g11_i2,c69357_g3_i1,c69357_g0_i0
GO:0043492	ATPase activity, coupled to movement of substances	molecular_function	2.65e-05	0.0048852	9	174	471	55944	c64181_g0_i1,c21850_g0_i0,c2153_g0_i1,c13656_g0_i1,c4193_g0_i0,c2344_g0_i0,c17887_g1_i0,c53405_g0_i0,c13175_g0_i1
GO:0044283	small molecule biosynthetic process	biological_process	2.9e-05	0.0052193	20	174	2129	55944	c56973_g1_i1,c2418_g0_i0,c66646_g1_i0,c510_g0_i0,c43269_g0_i2,c68606_g0_i2,c66646_g3_i0,c68637_g0_i1,c8587_g0_i0,c66239_g0_i0,c49651_g0_i1,c30218_g0_i0,c7920_g0_i0,c66239_g2_i1,c4721_g0_i0,c71514_g3_i0,c56973_g0_i0,c57571_g3_i0,c2240_g1_i0,c49262_g0_i0
GO:0015399	primary active transmembrane transporter activity	molecular_function	4.78e-05	0.00826	9	174	512	55944	c13175_g0_i1,c2344_g0_i0,c4193_g0_i0,c53405_g0_i0,c17887_g1_i0,c2153_g0_i1,c13656_g0_i1,c21850_g0_i0,c64181_g0_i1
GO:0015405	P-P-bond-hydrolysis-driven transmembrane transporter activity	molecular_function	4.78e-05	0.00826	9	174	512	55944	c13175_g0_i1,c17887_g1_i0,c53405_g0_i0,c2344_g0_i0,c4193_g0_i0,c21850_g0_i0,c13656_g0_i1,c2153_g0_i1,c64181_g0_i1
GO:0042967	acyl-carrier-protein biosynthetic process	biological_process	5.95e-05	0.010062	9	174	508	55944	c2322_g0_i0,c4721_g0_i0,c8587_g0_i0,c52111_g1_i0,c49651_g0_i1,c49262_g0_i0,c2240_g1_i0,c2418_g0_i0,c2322_g1_i1
GO:0016820	hydrolase activity, acting on acid anhydrides, catalyzing transmembrane movement of substances	molecular_function	6.93e-05	0.011239	9	174	526	55944	c21850_g0_i0,c2153_g0_i1,c13656_g0_i1,c64181_g0_i1,c13175_g0_i1,c4193_g0_i0,c2344_g0_i0,c17887_g1_i0,c53405_g0_i0
GO:0006771	riboflavin metabolic process	biological_process	7.05e-05	0.011239	5	174	123	55944	c69357_g4_i0,c69357_g5_i0,c69357_g3_i1,c41101_g11_i2,c69357_g0_i0
GO:0042726	flavin-containing compound metabolic process	biological_process	7.05e-05	0.011239	5	174	123	55944	c69357_g4_i0,c69357_g5_i0,c41101_g11_i2,c69357_g0_i0,c69357_g3_i1
GO:0006869	lipid transport	biological_process	7.43e-05	0.01162	6	174	208	55944	c3934_g0_i0,c22211_g0_i0,c21850_g0_i0,c68524_g0_i0,c3934_g1_i2,c68524_g1_i1
GO:0006805	xenobiotic metabolic process	biological_process	7.88e-05	0.011655	5	174	122	55944	c69357_g3_i1,c41101_g11_i2,c69357_g0_i0,c69357_g4_i0,c69357_g5_i0
GO:0009410	response to xenobiotic stimulus	biological_process	7.88e-05	0.011655	5	174	122	55944	c41101_g11_i2,c69357_g0_i0,c69357_g3_i1,c69357_g4_i0,c69357_g5_i0
GO:0071466	cellular response to xenobiotic stimulus	biological_process	7.88e-05	0.011655	5	174	122	55944	c69357_g5_i0,c69357_g4_i0,c69357_g0_i0,c41101_g11_i2,c69357_g3_i1
GO:0042578	phosphoric ester hydrolase activity	molecular_function	8.49e-05	0.012343	12	174	902	55944	c69357_g0_i0,c9813_g0_i2,c66160_g1_i1,c69357_g4_i0,c9813_g5_i3,c41101_g11_i2,c69357_g3_i1,c66160_g0_i0,c69357_g5_i0,c27306_g4_i1,c25773_g0_i0,c54969_g1_i4
GO:0016884	carbon-nitrogen ligase activity, with glutamine as amido-N-donor	molecular_function	8.95e-05	0.012795	4	174	66	55944	c66239_g2_i1,c66239_g0_i0,c66646_g1_i0,c66646_g3_i0
GO:0006873	cellular ion homeostasis	biological_process	0.00011845	0.01664	6	174	236	55944	c9813_g0_i2,c52750_g2_i0,c66160_g1_i1,c66160_g0_i0,c25773_g0_i0,c9813_g5_i3
GO:0010876	lipid localization	biological_process	0.00013881	0.019175	6	174	235	55944	c22211_g0_i0,c21850_g0_i0,c68524_g0_i0,c68524_g1_i1,c3934_g1_i2,c3934_g0_i0
GO:0044445	cytosolic part	cellular_component	0.00014447	0.019629	8	174	504	55944	c4721_g0_i0,c8587_g0_i0,c49651_g0_i1,c2240_g1_i0,c49262_g0_i0,c30218_g0_i0,c2418_g0_i0,c8114_g0_i0
GO:0016705	oxidoreductase activity, acting on paired donors, with incorporation or reduction of molecular oxygen	molecular_function	0.00014991	0.020039	11	174	896	55944	c18859_g0_i0,c5813_g2_i1,c41301_g1_i0,c7546_g0_i0,c71514_g3_i0,c13257_g0_i1,c54969_g1_i4,c858_g0_i0,c18859_g1_i0,c7945_g1_i1,c3510_g0_i1
GO:0046983	protein dimerization activity	molecular_function	0.00019616	0.025806	13	174	1229	55944	c45566_g2_i3,c21850_g0_i0,c13656_g0_i1,c66646_g1_i0,c8114_g0_i0,c17832_g1_i2,c44865_g1_i0,c23622_g0_i0,c70226_g2_i1,c2344_g0_i0,c17832_g0_i0,c53405_g0_i0,c66646_g3_i0
GO:0009395	phospholipid catabolic process	biological_process	0.00020512	0.026563	5	174	152	55944	c25773_g0_i0,c9813_g5_i3,c66160_g1_i1,c9813_g0_i2,c66160_g0_i0
GO:0004497	monooxygenase activity	molecular_function	0.00029402	0.03749	9	174	689	55944	c18859_g0_i0,c7546_g0_i0,c41301_g1_i0,c5813_g2_i1,c858_g0_i0,c71514_g3_i0,c7945_g1_i1,c3510_g0_i1,c18859_g1_i0
GO:0020037	heme binding	molecular_function	0.00033933	0.042611	11	174	1035	55944	c13257_g0_i1,c858_g0_i0,c3510_g0_i1,c7945_g1_i1,c18859_g1_i0,c62732_g3_i1,c18859_g0_i0,c66646_g1_i0,c7546_g0_i0,c5813_g2_i1,c41301_g1_i0
GO:0006531	aspartate metabolic process	biological_process	0.00035138	0.043466	4	174	101	55944	c66646_g3_i0,c66239_g0_i0,c66646_g1_i0,c66239_g2_i1
GO:0044763	single-organism cellular process	biological_process	0.00035833	0.043674	68	174	14335	55944	c17832_g1_i2,c8114_g0_i0,c49638_g2_i0,c2322_g1_i1,c13389_g0_i0,c48462_g0_i2,c802_g0_i0,c62732_g3_i1,c18859_g1_i0,c8587_g0_i0,c38251_g0_i1,c20942_g0_i0,c52750_g2_i0,c3891_g0_i8,c510_g0_i0,c2418_g0_i0,c643_g1_i0,c3276_g0_i0,c20942_g1_i0,c49262_g0_i0,c66160_g0_i0,c56973_g0_i0,c25773_g0_i0,c3123_g1_i0,c32138_g1_i0,c9813_g0_i2,c10567_g0_i0,c7920_g0_i0,c63230_g0_i0,c30218_g0_i0,c49651_g0_i1,c48685_g0_i…
GO:0009646	response to absence of light	biological_process	0.00039428	0.04736	2	174	9	55944	c66646_g3_i0,c66646_g1_i0
GO:0019751	polyol metabolic process	biological_process	0.00043602	0.051624	5	174	199	55944	c9813_g5_i3,c25773_g0_i0,c9813_g0_i2,c66160_g0_i0,c66160_g1_i1
GO:0046486	glycerolipid metabolic process	biological_process	0.00045063	0.052603	9	174	638	55944	c62732_g3_i1,c66160_g0_i0,c25773_g0_i0,c13892_g0_i1,c2322_g0_i0,c9813_g0_i2,c66160_g1_i1,c9813_g5_i3,c2322_g1_i1
GO:0001533	cornified envelope	cellular_component	0.00051183	0.058544	2	174	11	55944	c31611_g1_i0,c31611_g3_i0
GO:0006522	alanine metabolic process	biological_process	0.00052272	0.058544	4	174	107	55944	c66646_g3_i0,c66239_g2_i1,c66646_g1_i0,c66239_g0_i0
GO:0009078	pyruvate family amino acid metabolic process	biological_process	0.00052272	0.058544	4	174	107	55944	c66239_g2_i1,c66239_g0_i0,c66646_g1_i0,c66646_g3_i0
GO:0055082	cellular chemical homeostasis	biological_process	0.00055014	0.060794	6	174	313	55944	c9813_g0_i2,c52750_g2_i0,c66160_g0_i0,c66160_g1_i1,c9813_g5_i3,c25773_g0_i0
GO:0004097	catechol oxidase activity	molecular_function	0.00064825	0.070693	2	174	13	55944	c13389_g0_i0,c13389_g2_i1
GO:0046906	tetrapyrrole binding	molecular_function	0.00065833	0.07086	11	174	1124	55944	c13257_g0_i1,c858_g0_i0,c18859_g1_i0,c62732_g3_i1,c7945_g1_i1,c3510_g0_i1,c18859_g0_i0,c41301_g1_i0,c5813_g2_i1,c7546_g0_i0,c66646_g1_i0
GO:0046434	organophosphate catabolic process	biological_process	0.00081662	0.086771	5	174	206	55944	c66160_g0_i0,c9813_g0_i2,c66160_g1_i1,c9813_g5_i3,c25773_g0_i0
GO:0044242	cellular lipid catabolic process	biological_process	0.00096698	0.10145	5	174	208	55944	c9813_g0_i2,c66160_g1_i1,c66160_g0_i0,c9813_g5_i3,c25773_g0_i0
GO:0006066	alcohol metabolic process	biological_process	0.0010782	0.1117	5	174	241	55944	c25773_g0_i0,c9813_g5_i3,c66160_g1_i1,c9813_g0_i2,c66160_g0_i0
GO:0098771	inorganic ion homeostasis	biological_process	0.0012083	0.12363	6	174	353	55944	c9813_g5_i3,c25773_g0_i0,c52750_g2_i0,c9813_g0_i2,c66160_g1_i1,c66160_g0_i0
GO:0050801	ion homeostasis	biological_process	0.0013446	0.13591	6	174	362	55944	c52750_g2_i0,c9813_g0_i2,c66160_g0_i0,c66160_g1_i1,c25773_g0_i0,c9813_g5_i3
GO:0016042	lipid catabolic process	biological_process	0.0015841	0.15818	6	174	348	55944	c4201_g2_i0,c25773_g0_i0,c9813_g5_i3,c66160_g1_i1,c9813_g0_i2,c66160_g0_i0
GO:0016036	cellular response to phosphate starvation	biological_process	0.0017087	0.16859	2	174	15	55944	c69279_g0_i1,c57014_g0_i1
GO:0009067	aspartate family amino acid biosynthetic process	biological_process	0.0017798	0.17354	4	174	152	55944	c66646_g3_i0,c66239_g0_i0,c66646_g1_i0,c66239_g2_i1
GO:0042623	ATPase activity, coupled	molecular_function	0.0019557	0.18848	9	174	821	55944	c2344_g0_i0,c4193_g0_i0,c17887_g1_i0,c53405_g0_i0,c13175_g0_i1,c64181_g0_i1,c21850_g0_i0,c2153_g0_i1,c13656_g0_i1
GO:0055085	transmembrane transport	biological_process	0.0021794	0.20762	20	174	3003	55944	c57571_g5_i0,c13550_g0_i0,c37795_g1_i4,c1336_g2_i0,c21850_g0_i0,c17887_g1_i0,c29525_g1_i2,c3212_g2_i0,c1336_g1_i2,c34180_g0_i1,c2153_g0_i1,c53405_g0_i0,c32138_g1_i0,c2344_g0_i0,c4193_g0_i0,c3286_g0_i0,c57571_g3_i0,c13175_g0_i1,c1458_g0_i0,c32138_g2_i0
GO:0032505	reproduction of a single-celled organism	biological_process	0.0023944	0.22297	4	174	157	55944	c17832_g1_i2,c49638_g0_i0,c49638_g2_i0,c2344_g0_i0
GO:0043093	FtsZ-dependent cytokinesis	biological_process	0.0023944	0.22297	4	174	157	55944	c49638_g0_i0,c17832_g1_i2,c49638_g2_i0,c2344_g0_i0
GO:0005829	cytosol	cellular_component	0.0027813	0.25506	11	174	1239	55944	c49651_g0_i1,c49262_g0_i0,c2240_g1_i0,c1473_g0_i0,c66646_g3_i0,c4721_g0_i0,c8587_g0_i0,c66646_g1_i0,c8114_g0_i0,c30218_g0_i0,c2418_g0_i0
GO:0016879	ligase activity, forming carbon-nitrogen bonds	molecular_function	0.0028004	0.25506	5	174	281	55944	c66646_g3_i0,c66646_g1_i0,c66239_g0_i0,c57571_g3_i0,c66239_g2_i1
GO:0003002	regionalization	biological_process	0.0030666	0.27626	2	174	23	55944	c8114_g0_i0,c21850_g0_i0
GO:0016491	oxidoreductase activity	molecular_function	0.0031071	0.2769	28	174	5102	55944	c68833_g0_i0,c3103_g1_i1,c68637_g0_i1,c18859_g1_i0,c3510_g0_i1,c7945_g1_i1,c643_g1_i0,c56973_g1_i1,c18859_g0_i0,c13389_g2_i1,c3891_g0_i8,c68606_g0_i2,c56624_g1_i4,c71514_g3_i0,c3123_g1_i0,c858_g0_i0,c54969_g1_i4,c13257_g0_i1,c56973_g0_i0,c63303_g0_i0,c59127_g0_i3,c13389_g0_i0,c885_g1_i1,c41301_g1_i0,c10567_g0_i0,c5813_g2_i1,c7920_g0_i0,c7546_g0_i0
GO:0016788	hydrolase activity, acting on ester bonds	molecular_function	0.0032892	0.29001	18	174	2578	55944	c48864_g0_i4,c54969_g1_i4,c41989_g0_i0,c25773_g0_i0,c27306_g4_i1,c41101_g11_i2,c66160_g0_i0,c13656_g0_i1,c69357_g4_i0,c9813_g0_i2,c66160_g1_i1,c38251_g0_i1,c69357_g5_i0,c69357_g3_i1,c8134_g1_i0,c9813_g5_i3,c4201_g2_i0,c69357_g0_i0
GO:0007389	pattern specification process	biological_process	0.0034391	0.30003	2	174	24	55944	c8114_g0_i0,c21850_g0_i0
GO:0044723	single-organism carbohydrate metabolic process	biological_process	0.0036607	0.31604	14	174	1908	55944	c30218_g0_i0,c3276_g0_i0,c9813_g5_i3,c9813_g0_i2,c66160_g1_i1,c3239_g2_i0,c729_g0_i2,c53405_g0_i0,c25773_g0_i0,c38251_g0_i1,c13892_g0_i1,c20942_g0_i0,c20942_g1_i0,c66160_g0_i0
GO:0055114	oxidation-reduction process	biological_process	0.003913	0.33434	29	174	5433	55944	c56624_g1_i4,c71514_g3_i0,c3123_g1_i0,c54969_g1_i4,c858_g0_i0,c13257_g0_i1,c56973_g0_i0,c59127_g0_i3,c63303_g0_i0,c13389_g0_i0,c24663_g1_i0,c10567_g0_i0,c41301_g1_i0,c5813_g2_i1,c7920_g0_i0,c7546_g0_i0,c68833_g0_i0,c68637_g0_i1,c3103_g1_i1,c18859_g1_i0,c3510_g0_i1,c7945_g1_i1,c56973_g1_i1,c643_g1_i0,c18859_g0_i0,c13550_g0_i0,c13389_g2_i1,c68606_g0_i2,c3891_g0_i8
GO:0000917	barrier septum assembly	biological_process	0.0040235	0.33923	4	174	186	55944	c2344_g0_i0,c49638_g2_i0,c17832_g1_i2,c49638_g0_i0
GO:0090529	cell septum assembly	biological_process	0.0040521	0.33923	4	174	187	55944	c49638_g2_i0,c17832_g1_i2,c49638_g0_i0,c2344_g0_i0
GO:0043648	dicarboxylic acid metabolic process	biological_process	0.0040946	0.33936	6	174	445	55944	c66646_g3_i0,c71514_g3_i0,c63303_g0_i0,c66239_g2_i1,c66239_g0_i0,c66646_g1_i0
GO:0006541	glutamine metabolic process	biological_process	0.0041744	0.34255	3	174	91	55944	c66646_g1_i0,c71514_g3_i0,c66646_g3_i0
GO:0016210	naringenin-chalcone synthase activity	molecular_function	0.0042182	0.34275	1	174	3	55944	c880_g1_i0
GO:0009897	external side of plasma membrane	cellular_component	0.0044413	0.35298	1	174	1	55944	c21850_g0_i0
GO:0080051	cutin transport	biological_process	0.0044413	0.35298	1	174	1	55944	c21850_g0_i0
GO:0009642	response to light intensity	biological_process	0.0044719	0.35298	2	174	31	55944	c66646_g1_i0,c66646_g3_i0
GO:1902410	mitotic cytokinetic process	biological_process	0.0048122	0.37415	4	174	197	55944	c49638_g0_i0,c17832_g1_i2,c49638_g2_i0,c2344_g0_i0
GO:0032506	cytokinetic process	biological_process	0.0048445	0.37415	4	174	198	55944	c2344_g0_i0,c17832_g1_i2,c49638_g0_i0,c49638_g2_i0
GO:0000281	mitotic cytokinesis	biological_process	0.0048864	0.37415	4	174	199	55944	c2344_g0_i0,c49638_g2_i0,c17832_g1_i2,c49638_g0_i0
GO:0061640	cytoskeleton-dependent cytokinesis	biological_process	0.0049207	0.37415	4	174	200	55944	c49638_g2_i0,c17832_g1_i2,c49638_g0_i0,c2344_g0_i0
GO:0003824	catalytic activity	molecular_function	0.0050247	0.37859	104	174	26829	55944	c18859_g1_i0,c802_g0_i0,c20942_g0_i0,c8587_g0_i0,c38251_g0_i1,c45566_g2_i3,c21850_g0_i0,c510_g0_i0,c3891_g0_i8,c8134_g1_i0,c4280_g0_i0,c2418_g0_i0,c4244_g0_i0,c2599_g0_i0,c3276_g0_i0,c643_g1_i0,c52111_g1_i0,c880_g1_i0,c4193_g0_i0,c2153_g0_i1,c13389_g0_i0,c67579_g2_i0,c2322_g1_i1,c69357_g1_i1,c48462_g0_i2,c48685_g0_i8,c49651_g0_i1,c17832_g0_i0,c17887_g1_i0,c66646_g3_i0,c68833_g0_i0,c66646_g1_i0,c7…
GO:0004144	diacylglycerol O-acyltransferase activity	molecular_function	0.0052637	0.38779	2	174	31	55944	c2322_g1_i1,c2322_g0_i0
GO:0016411	acylglycerol O-acyltransferase activity	molecular_function	0.0052637	0.38779	2	174	31	55944	c2322_g0_i0,c2322_g1_i1
GO:0006650	glycerophospholipid metabolic process	biological_process	0.0052872	0.38779	5	174	323	55944	c9813_g5_i3,c25773_g0_i0,c9813_g0_i2,c66160_g1_i1,c66160_g0_i0
GO:0019954	asexual reproduction	biological_process	0.0058935	0.42847	4	174	203	55944	c2344_g0_i0,c17832_g1_i2,c49638_g0_i0,c49638_g2_i0
GO:0090698	post-embryonic plant morphogenesis	biological_process	0.0063462	0.45725	2	174	36	55944	c8114_g0_i0,c21850_g0_i0
GO:0045444	fat cell differentiation	biological_process	0.0063997	0.45725	2	174	32	55944	c56973_g1_i1,c56973_g0_i0
GO:0042335	cuticle development	biological_process	0.0067826	0.47594	1	174	2	55944	c17887_g1_i0
GO:0048878	chemical homeostasis	biological_process	0.0071669	0.47594	6	174	504	55944	c66160_g1_i1,c52750_g2_i0,c9813_g0_i2,c66160_g0_i0,c9813_g5_i3,c25773_g0_i0
GO:0002250	adaptive immune response	biological_process	0.007293	0.47594	1	174	3	55944	c28445_g0_i2
GO:0002437	inflammatory response to antigenic stimulus	biological_process	0.007293	0.47594	1	174	3	55944	c28445_g0_i2
GO:0002438	acute inflammatory response to antigenic stimulus	biological_process	0.007293	0.47594	1	174	3	55944	c28445_g0_i2
GO:0002449	lymphocyte mediated immunity	biological_process	0.007293	0.47594	1	174	3	55944	c28445_g0_i2
GO:0002460	adaptive immune response based on somatic recombination of immune receptors built from immunoglobulin superfamily domains	biological_process	0.007293	0.47594	1	174	3	55944	c28445_g0_i2
GO:0002524	hypersensitivity	biological_process	0.007293	0.47594	1	174	3	55944	c28445_g0_i2
GO:0016064	immunoglobulin mediated immune response	biological_process	0.007293	0.47594	1	174	3	55944	c28445_g0_i2
GO:0016068	type I hypersensitivity	biological_process	0.007293	0.47594	1	174	3	55944	c28445_g0_i2
GO:0019724	B cell mediated immunity	biological_process	0.007293	0.47594	1	174	3	55944	c28445_g0_i2
GO:0010093	specification of floral organ identity	biological_process	0.0079036	0.50779	1	174	2	55944	c8114_g0_i0
GO:0090701	specification of plant organ identity	biological_process	0.0079036	0.50779	1	174	2	55944	c8114_g0_i0
GO:0009813	flavonoid biosynthetic process	biological_process	0.0081856	0.51951	4	174	307	55944	c20942_g0_i0,c880_g1_i0,c20942_g1_i0,c3239_g2_i0
GO:0019752	carboxylic acid metabolic process	biological_process	0.0082114	0.51951	28	174	5490	55944	c68606_g0_i2,c3891_g0_i8,c13389_g2_i1,c510_g0_i0,c66646_g1_i0,c2418_g0_i0,c56973_g1_i1,c62732_g3_i1,c49651_g0_i1,c66239_g0_i0,c68637_g0_i1,c8587_g0_i0,c66646_g3_i0,c20942_g0_i0,c66239_g2_i1,c3239_g2_i0,c51714_g0_i1,c7920_g0_i0,c13389_g0_i0,c63303_g0_i0,c30218_g0_i0,c20942_g1_i0,c2240_g1_i0,c49262_g0_i0,c57571_g3_i0,c56973_g0_i0,c4721_g0_i0,c71514_g3_i0
GO:0000910	cytokinesis	biological_process	0.0084215	0.52609	4	174	234	55944	c49638_g2_i0,c17832_g1_i2,c49638_g0_i0,c2344_g0_i0
GO:0008289	lipid binding	molecular_function	0.0084423	0.52609	6	174	524	55944	c68524_g1_i1,c3934_g1_i2,c68524_g0_i0,c22211_g0_i0,c1112_g0_i0,c3934_g0_i0
GO:0005975	carbohydrate metabolic process	biological_process	0.0087435	0.54079	18	174	2992	55944	c38251_g0_i1,c13892_g0_i1,c29525_g1_i2,c20942_g0_i0,c9813_g5_i3,c3276_g0_i0,c729_g0_i2,c53405_g0_i0,c25773_g0_i0,c858_g0_i0,c20942_g1_i0,c66160_g0_i0,c27306_g4_i1,c30218_g0_i0,c66160_g1_i1,c9813_g0_i2,c3239_g2_i0,c8806_g0_i4
GO:0009812	flavonoid metabolic process	biological_process	0.0092722	0.56924	4	174	315	55944	c20942_g0_i0,c20942_g1_i0,c880_g1_i0,c3239_g2_i0
GO:0016020	membrane	cellular_component	0.0093694	0.57098	71	174	17297	55944	c49262_g0_i0,c68524_g1_i1,c32138_g2_i0,c6699_g0_i0,c32138_g1_i0,c52274_g0_i1,c885_g1_i1,c45566_g0_i1,c49651_g0_i1,c17887_g1_i0,c1336_g2_i0,c31611_g3_i0,c1343_g0_i1,c45807_g0_i0,c52111_g1_i0,c4193_g0_i0,c8114_g0_i0,c34180_g0_i1,c2153_g0_i1,c67579_g2_i0,c69357_g1_i1,c1336_g1_i2,c3212_g2_i0,c2698_g0_i1,c18859_g1_i0,c802_g0_i0,c41342_g6_i1,c21850_g0_i0,c510_g0_i0,c45566_g2_i3,c2418_g0_i0,c4244_g0_i0,…
GO:0042803	protein homodimerization activity	molecular_function	0.0096236	0.58219	4	174	227	55944	c66646_g3_i0,c17832_g1_i2,c66646_g1_i0,c21850_g0_i0
GO:0043436	oxoacid metabolic process	biological_process	0.0098841	0.59362	28	174	5563	55944	c63303_g0_i0,c13389_g0_i0,c30218_g0_i0,c66239_g2_i1,c3239_g2_i0,c51714_g0_i1,c7920_g0_i0,c71514_g3_i0,c4721_g0_i0,c2240_g1_i0,c20942_g1_i0,c49262_g0_i0,c57571_g3_i0,c56973_g0_i0,c2418_g0_i0,c56973_g1_i1,c3891_g0_i8,c68606_g0_i2,c13389_g2_i1,c510_g0_i0,c66646_g1_i0,c68637_g0_i1,c8587_g0_i0,c66646_g3_i0,c20942_g0_i0,c49651_g0_i1,c62732_g3_i1,c66239_g0_i0
GO:1903047	mitotic cell cycle process	biological_process	0.0099964	0.59604	5	174	382	55944	c17832_g1_i2,c49638_g0_i0,c49638_g2_i0,c2344_g0_i0,c17832_g0_i0
GO:0006082	organic acid metabolic process	biological_process	0.010153	0.60108	28	174	5574	55944	c56973_g1_i1,c2418_g0_i0,c66646_g1_i0,c510_g0_i0,c13389_g2_i1,c68606_g0_i2,c3891_g0_i8,c20942_g0_i0,c66646_g3_i0,c68637_g0_i1,c8587_g0_i0,c66239_g0_i0,c62732_g3_i1,c49651_g0_i1,c30218_g0_i0,c13389_g0_i0,c63303_g0_i0,c51714_g0_i1,c3239_g2_i0,c7920_g0_i0,c66239_g2_i1,c71514_g3_i0,c4721_g0_i0,c56973_g0_i0,c57571_g3_i0,c20942_g1_i0,c2240_g1_i0,c49262_g0_i0
GO:0000278	mitotic cell cycle	biological_process	0.010976	0.64517	5	174	391	55944	c49638_g2_i0,c17832_g1_i2,c49638_g0_i0,c2344_g0_i0,c17832_g0_i0
GO:0044262	cellular carbohydrate metabolic process	biological_process	0.011133	0.64978	9	174	1107	55944	c3276_g0_i0,c9813_g5_i3,c9813_g0_i2,c66160_g1_i1,c729_g0_i2,c38251_g0_i1,c25773_g0_i0,c53405_g0_i0,c66160_g0_i0
GO:0022804	active transmembrane transporter activity	molecular_function	0.01233	0.71462	9	174	1126	55944	c64181_g0_i1,c13656_g0_i1,c2153_g0_i1,c21850_g0_i0,c2344_g0_i0,c4193_g0_i0,c17887_g1_i0,c53405_g0_i0,c13175_g0_i1
GO:0002526	acute inflammatory response	biological_process	0.013231	0.76057	1	174	6	55944	c28445_g0_i2
GO:0015245	fatty acid transporter activity	molecular_function	0.013398	0.76057	1	174	4	55944	c21850_g0_i0
GO:0015908	fatty acid transport	biological_process	0.013398	0.76057	1	174	4	55944	c21850_g0_i0
GO:0009605	response to external stimulus	biological_process	0.014228	0.80217	7	174	739	55944	c69279_g0_i1,c32138_g1_i0,c4036_g0_i1,c69207_g0_i0,c2153_g0_i1,c57014_g0_i1,c41301_g1_i0
GO:0016709	oxidoreductase activity, acting on paired donors, with incorporation or reduction of molecular oxygen, NAD(P)H as one donor, and incorporation of one atom of oxygen	molecular_function	0.014455	0.80741	4	174	301	55944	c858_g0_i0,c71514_g3_i0,c7945_g1_i1,c41301_g1_i0
GO:0004781	sulfate adenylyltransferase (ATP) activity	molecular_function	0.014515	0.80741	1	174	4	55944	c63230_g0_i0
GO:0016682	oxidoreductase activity, acting on diphenols and related substances as donors, oxygen as acceptor	molecular_function	0.014798	0.81762	2	174	65	55944	c13389_g0_i0,c13389_g2_i1
GO:0022414	reproductive process	biological_process	0.015271	0.8382	9	174	1162	55944	c1112_g0_i0,c69207_g0_i0,c8114_g0_i0,c49638_g2_i0,c21850_g0_i0,c68833_g0_i0,c2344_g0_i0,c49638_g0_i0,c17832_g1_i2
GO:0022857	transmembrane transporter activity	molecular_function	0.015549	0.84688	19	174	3402	55944	c17887_g1_i0,c3212_g2_i0,c64181_g0_i1,c643_g1_i0,c37795_g1_i4,c13550_g0_i0,c21850_g0_i0,c1336_g2_i0,c53405_g0_i0,c4193_g0_i0,c2344_g0_i0,c32138_g1_i0,c52274_g0_i1,c32138_g2_i0,c13175_g0_i1,c1336_g1_i2,c34180_g0_i1,c13656_g0_i1,c2153_g0_i1
GO:0035251	UDP-glucosyltransferase activity	molecular_function	0.015699	0.84688	5	174	492	55944	c53405_g0_i0,c3276_g0_i0,c20942_g0_i0,c20942_g1_i0,c3239_g2_i0
GO:1905392	plant organ morphogenesis	biological_process	0.015947	0.84688	2	174	54	55944	c21850_g0_i0,c8114_g0_i0
GO:0009267	cellular response to starvation	biological_process	0.015981	0.84688	2	174	55	55944	c57014_g0_i1,c69279_g0_i1
GO:0019725	cellular homeostasis	biological_process	0.016066	0.84688	6	174	625	55944	c25773_g0_i0,c9813_g5_i3,c52750_g2_i0,c9813_g0_i2,c66160_g0_i0,c66160_g1_i1
GO:0010222	stem vascular tissue pattern formation	biological_process	0.016376	0.84688	1	174	5	55944	c21850_g0_i0
GO:0010588	cotyledon vascular tissue pattern formation	biological_process	0.016376	0.84688	1	174	5	55944	c21850_g0_i0
GO:1901615	organic hydroxy compound metabolic process	biological_process	0.016509	0.84688	5	174	445	55944	c9813_g0_i2,c66160_g1_i1,c66160_g0_i0,c25773_g0_i0,c9813_g5_i3
GO:0004379	glycylpeptide N-tetradecanoyltransferase activity	molecular_function	0.016553	0.84688	1	174	4	55944	c52111_g1_i0
GO:0019107	myristoyltransferase activity	molecular_function	0.016553	0.84688	1	174	4	55944	c52111_g1_i0
GO:0042802	identical protein binding	molecular_function	0.01726	0.87761	5	174	399	55944	c17832_g1_i2,c57571_g3_i0,c21850_g0_i0,c66646_g1_i0,c66646_g3_i0
GO:0031669	cellular response to nutrient levels	biological_process	0.017541	0.88645	2	174	57	55944	c69279_g0_i1,c57014_g0_i1
GO:0005215	transporter activity	molecular_function	0.018128	0.91059	22	174	4179	55944	c34180_g0_i1,c13656_g0_i1,c2153_g0_i1,c1336_g1_i2,c49638_g0_i0,c13175_g0_i1,c1458_g0_i0,c32138_g2_i0,c53405_g0_i0,c52274_g0_i1,c2344_g0_i0,c32138_g1_i0,c4193_g0_i0,c1336_g2_i0,c21850_g0_i0,c64181_g0_i1,c643_g1_i0,c13550_g0_i0,c37795_g1_i4,c3212_g2_i0,c17887_g1_i0,c29525_g1_i2
GO:0045017	glycerolipid biosynthetic process	biological_process	0.019284	0.95598	3	174	166	55944	c62732_g3_i1,c2322_g1_i1,c2322_g0_i0
GO:0008429	phosphatidylethanolamine binding	molecular_function	0.019441	0.95598	1	174	5	55944	c1112_g0_i0
GO:0004015	adenosylmethionine-8-amino-7-oxononanoate transaminase activity	molecular_function	0.019493	0.95598	1	174	4	55944	c57571_g3_i0
GO:0004141	dethiobiotin synthase activity	molecular_function	0.019493	0.95598	1	174	4	55944	c57571_g3_i0
GO:0005125	cytokine activity	molecular_function	0.019653	0.95635	2	174	59	55944	c41342_g3_i0,c41342_g6_i1
GO:0000003	reproduction	biological_process	0.020075	0.95635	9	174	1214	55944	c69207_g0_i0,c1112_g0_i0,c49638_g2_i0,c21850_g0_i0,c8114_g0_i0,c2344_g0_i0,c68833_g0_i0,c17832_g1_i2,c49638_g0_i0
GO:0030243	cellulose metabolic process	biological_process	0.020289	0.95635	3	174	176	55944	c53405_g0_i0,c3276_g0_i0,c729_g0_i2
GO:0001518	voltage-gated sodium channel complex	cellular_component	0.020309	0.95635	1	174	6	55944	c32138_g1_i0
GO:0005248	voltage-gated sodium channel activity	molecular_function	0.020309	0.95635	1	174	6	55944	c32138_g1_i0
GO:0034706	sodium channel complex	cellular_component	0.020309	0.95635	1	174	6	55944	c32138_g1_i0
GO:1905030	voltage-gated ion channel activity involved in regulation of postsynaptic membrane potential	molecular_function	0.020309	0.95635	1	174	6	55944	c32138_g1_i0
GO:0004779	sulfate adenylyltransferase activity	molecular_function	0.020525	0.96108	1	174	6	55944	c63230_g0_i0
GO:0048826	cotyledon morphogenesis	biological_process	0.021204	0.9873	1	174	6	55944	c21850_g0_i0
GO:0019432	triglyceride biosynthetic process	biological_process	0.02203	1	1	174	8	55944	c62732_g3_i1
GO:0048367	shoot system development	biological_process	0.022853	1	3	174	177	55944	c8114_g0_i0,c21850_g0_i0,c1112_g0_i0
GO:0008813	chorismate lyase activity	molecular_function	0.022909	1	1	174	7	55944	c43269_g0_i2
GO:0005839	proteasome core complex	cellular_component	0.023229	1	2	174	85	55944	c17832_g0_i0,c3311_g0_i0
GO:0044550	secondary metabolite biosynthetic process	biological_process	0.023908	1	4	174	372	55944	c858_g0_i0,c7945_g1_i1,c41301_g1_i0,c10567_g0_i0
GO:0071949	FAD binding	molecular_function	0.024608	1	3	174	169	55944	c56624_g1_i4,c71514_g3_i0,c3891_g0_i8
GO:0002443	leukocyte mediated immunity	biological_process	0.024727	1	1	174	8	55944	c28445_g0_i2
GO:0006767	water-soluble vitamin metabolic process	biological_process	0.024917	1	6	174	625	55944	c41101_g11_i2,c57571_g3_i0,c69357_g0_i0,c69357_g3_i1,c69357_g4_i0,c69357_g5_i0
GO:0090231	regulation of spindle checkpoint	biological_process	0.025006	1	1	174	8	55944	c17832_g0_i0
GO:0090266	regulation of mitotic cell cycle spindle assembly checkpoint	biological_process	0.025006	1	1	174	8	55944	c17832_g0_i0
GO:1901976	regulation of cell cycle checkpoint	biological_process	0.025006	1	1	174	8	55944	c17832_g0_i0
GO:1903504	regulation of mitotic spindle checkpoint	biological_process	0.025006	1	1	174	8	55944	c17832_g0_i0
GO:0009102	biotin biosynthetic process	biological_process	0.02623	1	1	174	6	55944	c57571_g3_i0
GO:0017022	myosin binding	molecular_function	0.026396	1	1	174	8	55944	c41989_g0_i0
GO:0052692	raffinose alpha-galactosidase activity	molecular_function	0.02697	1	1	174	9	55944	c13892_g0_i1
GO:0042594	response to starvation	biological_process	0.027201	1	2	174	71	55944	c57014_g0_i1,c69279_g0_i1
GO:0051234	establishment of localization	biological_process	0.027473	1	37	174	8039	55944	c21850_g0_i0,c45566_g2_i3,c52750_g2_i0,c13550_g0_i0,c643_g1_i0,c3276_g0_i0,c57571_g5_i0,c68524_g0_i0,c3212_g2_i0,c1473_g0_i0,c29525_g1_i2,c2153_g0_i1,c34180_g0_i1,c8114_g0_i0,c1336_g1_i2,c57571_g3_i0,c3934_g1_i2,c4193_g0_i0,c3934_g0_i0,c1336_g2_i0,c37795_g1_i4,c64181_g0_i1,c17887_g1_i0,c2731_g1_i0,c13656_g0_i1,c22211_g0_i0,c45566_g0_i1,c1458_g0_i0,c13175_g0_i1,c32138_g2_i0,c3286_g0_i0,c49638_g0_i…
GO:0010345	suberin biosynthetic process	biological_process	0.027709	1	1	174	9	55944	c10567_g0_i0
GO:0035336	long-chain fatty-acyl-CoA metabolic process	biological_process	0.027709	1	1	174	9	55944	c10567_g0_i0
GO:0035337	fatty-acyl-CoA metabolic process	biological_process	0.027709	1	1	174	9	55944	c10567_g0_i0
GO:0006766	vitamin metabolic process	biological_process	0.028051	1	6	174	645	55944	c41101_g11_i2,c57571_g3_i0,c69357_g3_i1,c69357_g0_i0,c69357_g4_i0,c69357_g5_i0
GO:0003956	NAD(P)+-protein-arginine ADP-ribosyltransferase activity	molecular_function	0.028659	1	1	174	7	55944	c20220_g1_i0
GO:0046460	neutral lipid biosynthetic process	biological_process	0.028806	1	1	174	10	55944	c62732_g3_i1
GO:0046463	acylglycerol biosynthetic process	biological_process	0.028806	1	1	174	10	55944	c62732_g3_i1
GO:0046910	pectinesterase inhibitor activity	molecular_function	0.029144	1	1	174	11	55944	c38251_g0_i1
GO:0008963	phospho-N-acetylmuramoyl-pentapeptide-transferase activity	molecular_function	0.029268	1	1	174	9	55944	c4244_g0_i0
GO:0080043	quercetin 3-O-glucosyltransferase activity	molecular_function	0.029789	1	3	174	259	55944	c20942_g1_i0,c3239_g2_i0,c20942_g0_i0
GO:0080044	quercetin 7-O-glucosyltransferase activity	molecular_function	0.029789	1	3	174	259	55944	c20942_g0_i0,c20942_g1_i0,c3239_g2_i0
GO:0048449	floral organ formation	biological_process	0.031189	1	1	174	7	55944	c8114_g0_i0
GO:0032922	circadian regulation of gene expression	biological_process	0.031465	1	1	174	9	55944	c69279_g0_i1
GO:0005618	cell wall	cellular_component	0.03159	1	4	174	413	55944	c38251_g0_i1,c13892_g0_i1,c69207_g0_i0,c63303_g0_i0
GO:0016882	cyclo-ligase activity	molecular_function	0.031953	1	1	174	8	55944	c57571_g3_i0
GO:0031667	response to nutrient levels	biological_process	0.031995	1	2	174	78	55944	c69279_g0_i1,c57014_g0_i1
GO:0080019	fatty-acyl-CoA reductase (alcohol-forming) activity	molecular_function	0.032365	1	1	174	11	55944	c10567_g0_i0
GO:0046527	glucosyltransferase activity	molecular_function	0.032505	1	5	174	603	55944	c53405_g0_i0,c3276_g0_i0,c20942_g0_i0,c20942_g1_i0,c3239_g2_i0
GO:0009416	response to light stimulus	biological_process	0.03302	1	3	174	204	55944	c66646_g3_i0,c1112_g0_i0,c66646_g1_i0
GO:0016040	glutamate synthase (NADH) activity	molecular_function	0.033061	1	1	174	9	55944	c71514_g3_i0
GO:0045181	glutamate synthase activity, NAD(P)H as acceptor	molecular_function	0.033061	1	1	174	9	55944	c71514_g3_i0
GO:0051273	beta-glucan metabolic process	biological_process	0.03441	1	3	174	212	55944	c729_g0_i2,c53405_g0_i0,c3276_g0_i0
GO:0048825	cotyledon development	biological_process	0.036147	1	1	174	12	55944	c21850_g0_i0
GO:0009607	response to biotic stimulus	biological_process	0.037132	1	5	174	550	55944	c41301_g1_i0,c2153_g0_i1,c23812_g1_i0,c69207_g0_i0,c4036_g0_i1
GO:0006768	biotin metabolic process	biological_process	0.038091	1	1	174	9	55944	c57571_g3_i0
GO:0004557	alpha-galactosidase activity	molecular_function	0.038425	1	1	174	12	55944	c13892_g0_i1
GO:0052695	cellular glucuronidation	biological_process	0.038527	1	3	174	290	55944	c20942_g0_i0,c3239_g2_i0,c20942_g1_i0
GO:0052696	flavonoid glucuronidation	biological_process	0.038527	1	3	174	290	55944	c20942_g0_i0,c20942_g1_i0,c3239_g2_i0
GO:0051301	cell division	biological_process	0.039743	1	4	174	374	55944	c49638_g2_i0,c17832_g1_i2,c49638_g0_i0,c2344_g0_i0
GO:0019585	glucuronate metabolic process	biological_process	0.040034	1	3	174	293	55944	c20942_g1_i0,c3239_g2_i0,c20942_g0_i0
GO:0051179	localization	biological_process	0.040143	1	37	174	8265	55944	c8114_g0_i0,c34180_g0_i1,c2153_g0_i1,c1336_g1_i2,c57571_g3_i0,c3934_g1_i2,c3934_g0_i0,c4193_g0_i0,c52750_g2_i0,c21850_g0_i0,c45566_g2_i3,c3276_g0_i0,c643_g1_i0,c57571_g5_i0,c13550_g0_i0,c68524_g0_i0,c3212_g2_i0,c1473_g0_i0,c29525_g1_i2,c13656_g0_i1,c22211_g0_i0,c45566_g0_i1,c3286_g0_i0,c49638_g0_i0,c68524_g1_i1,c1458_g0_i0,c13175_g0_i1,c32138_g2_i0,c53405_g0_i0,c52274_g0_i1,c2344_g0_i0,c32138_g1_…
GO:0009314	response to radiation	biological_process	0.040603	1	3	174	223	55944	c66646_g1_i0,c66646_g3_i0,c1112_g0_i0
GO:0006063	uronic acid metabolic process	biological_process	0.040651	1	3	174	294	55944	c20942_g1_i0,c3239_g2_i0,c20942_g0_i0
GO:0019676	ammonia assimilation cycle	biological_process	0.042472	1	1	174	11	55944	c71514_g3_i0
GO:0016021	integral component of membrane	cellular_component	0.042805	1	47	174	11548	55944	c2153_g0_i1,c69357_g4_i0,c36151_g0_i2,c34180_g0_i1,c8114_g0_i0,c1336_g1_i2,c69357_g1_i1,c52111_g1_i0,c45807_g0_i0,c57571_g3_i0,c4193_g0_i0,c4721_g0_i0,c45807_g1_i0,c45566_g2_i3,c21850_g0_i0,c510_g0_i0,c68606_g0_i2,c1819_g1_i0,c13550_g0_i0,c48643_g1_i0,c57571_g5_i0,c4244_g0_i0,c2418_g0_i0,c18859_g0_i0,c3276_g0_i0,c60114_g0_i3,c18859_g1_i0,c29525_g1_i2,c68637_g0_i1,c19768_g1_i1,c13656_g0_i1,c13175_…
GO:0004114	3',5'-cyclic-nucleotide phosphodiesterase activity	molecular_function	0.043029	1	1	174	14	55944	c27306_g4_i1
GO:0005102	receptor binding	molecular_function	0.043705	1	6	174	742	55944	c41342_g3_i0,c31611_g3_i0,c67579_g2_i0,c41342_g6_i1,c37795_g1_i4,c31611_g1_i0
GO:0010051	xylem and phloem pattern formation	biological_process	0.04374	1	1	174	12	55944	c21850_g0_i0
GO:0006644	phospholipid metabolic process	biological_process	0.044777	1	5	174	554	55944	c9813_g5_i3,c25773_g0_i0,c66160_g1_i1,c9813_g0_i2,c66160_g0_i0
GO:0016639	oxidoreductase activity, acting on the CH-NH2 group of donors, NAD or NADP as acceptor	molecular_function	0.04513	1	1	174	13	55944	c71514_g3_i0
GO:0048444	floral organ morphogenesis	biological_process	0.045153	1	1	174	12	55944	c8114_g0_i0
GO:0030312	external encapsulating structure	cellular_component	0.04629	1	5	174	644	55944	c8114_g0_i0,c63303_g0_i0,c38251_g0_i1,c13892_g0_i1,c69207_g0_i0
GO:0019825	oxygen binding	molecular_function	0.046651	1	1	174	15	55944	c62732_g3_i1
GO:0046564	oxalate decarboxylase activity	molecular_function	0.047974	1	1	174	19	55944	c63303_g0_i0
GO:0031668	cellular response to extracellular stimulus	biological_process	0.049288	1	2	174	98	55944	c69279_g0_i1,c57014_g0_i1
GO:0071496	cellular response to external stimulus	biological_process	0.049288	1	2	174	98	55944	c69279_g0_i1,c57014_g0_i1
GO:0009908	flower development	biological_process	0.049786	1	2	174	100	55944	c1112_g0_i0,c8114_g0_i0
GO:1901568	fatty acid derivative metabolic process	biological_process	0.050418	1	1	174	17	55944	c10567_g0_i0
GO:0005905	clathrin-coated pit	cellular_component	0.05048	1	1	174	17	55944	c45566_g0_i1
GO:0030125	clathrin vesicle coat	cellular_component	0.05048	1	1	174	17	55944	c45566_g0_i1
GO:0030130	clathrin coat of trans-Golgi network vesicle	cellular_component	0.05048	1	1	174	17	55944	c45566_g0_i1
GO:0030132	clathrin coat of coated pit	cellular_component	0.05048	1	1	174	17	55944	c45566_g0_i1
GO:0031683	G-protein beta/gamma-subunit complex binding	molecular_function	0.052402	1	2	174	111	55944	c2153_g0_i1,c4193_g0_i0
GO:0031224	intrinsic component of membrane	cellular_component	0.052557	1	47	174	11713	55944	c3510_g0_i1,c69357_g3_i1,c17887_g1_i0,c1336_g2_i0,c69357_g0_i0,c37795_g1_i4,c64181_g0_i1,c54785_g1_i1,c56973_g1_i1,c1343_g0_i1,c13175_g0_i1,c1458_g0_i0,c68524_g1_i1,c3286_g0_i0,c32138_g1_i0,c6699_g0_i0,c13656_g0_i1,c18859_g1_i0,c29525_g1_i2,c68637_g0_i1,c19768_g1_i1,c510_g0_i0,c21850_g0_i0,c45566_g2_i3,c68606_g0_i2,c1819_g1_i0,c13550_g0_i0,c4244_g0_i0,c48643_g1_i0,c2418_g0_i0,c57571_g5_i0,c18859_…
GO:1901607	alpha-amino acid biosynthetic process	biological_process	0.052648	1	5	174	601	55944	c66646_g3_i0,c71514_g3_i0,c66646_g1_i0,c66239_g0_i0,c66239_g2_i1
GO:0009965	leaf morphogenesis	biological_process	0.052696	1	1	174	15	55944	c21850_g0_i0
GO:0090567	reproductive shoot system development	biological_process	0.052858	1	2	174	105	55944	c1112_g0_i0,c8114_g0_i0
GO:0012510	trans-Golgi network transport vesicle membrane	cellular_component	0.052931	1	1	174	18	55944	c45566_g0_i1
GO:0030140	trans-Golgi network transport vesicle	cellular_component	0.052931	1	1	174	18	55944	c45566_g0_i1
GO:0009903	chloroplast avoidance movement	biological_process	0.053267	1	1	174	12	55944	c1473_g0_i0
GO:0030154	cell differentiation	biological_process	0.054156	1	4	174	422	55944	c56973_g0_i0,c8114_g0_i0,c32138_g1_i0,c56973_g1_i1
GO:0006952	defense response	biological_process	0.054225	1	7	174	1048	55944	c41301_g1_i0,c2532_g0_i0,c28445_g0_i2,c69207_g0_i0,c19768_g1_i1,c23812_g1_i0,c4036_g0_i1
GO:0030665	clathrin-coated vesicle membrane	cellular_component	0.054592	1	1	174	19	55944	c45566_g0_i1
GO:0006810	transport	biological_process	0.055229	1	35	174	7959	55944	c1336_g2_i0,c37795_g1_i4,c64181_g0_i1,c17887_g1_i0,c2731_g1_i0,c22211_g0_i0,c13656_g0_i1,c45566_g0_i1,c13175_g0_i1,c1458_g0_i0,c32138_g2_i0,c68524_g1_i1,c49638_g0_i0,c3286_g0_i0,c32138_g1_i0,c2344_g0_i0,c52274_g0_i1,c53405_g0_i0,c45566_g2_i3,c21850_g0_i0,c52750_g2_i0,c13550_g0_i0,c57571_g5_i0,c643_g1_i0,c3212_g2_i0,c68524_g0_i0,c29525_g1_i2,c2153_g0_i1,c34180_g0_i1,c8114_g0_i0,c1336_g1_i2,c3934_g…
GO:0048598	embryonic morphogenesis	biological_process	0.057273	1	1	174	16	55944	c21850_g0_i0
GO:0006641	triglyceride metabolic process	biological_process	0.057669	1	1	174	21	55944	c62732_g3_i1
GO:0044425	membrane part	cellular_component	0.058315	1	52	174	13176	55944	c1336_g2_i0,c69357_g0_i0,c37795_g1_i4,c1343_g0_i1,c54785_g1_i1,c56973_g1_i1,c64181_g0_i1,c3510_g0_i1,c69357_g3_i1,c17887_g1_i0,c13656_g0_i1,c45566_g0_i1,c13175_g0_i1,c1458_g0_i0,c3286_g0_i0,c68524_g1_i1,c2344_g0_i0,c32138_g1_i0,c6699_g0_i0,c53405_g0_i0,c45566_g2_i3,c21850_g0_i0,c510_g0_i0,c1819_g1_i0,c68606_g0_i2,c13550_g0_i0,c60114_g0_i3,c3276_g0_i0,c643_g1_i0,c18859_g0_i0,c4244_g0_i0,c48643_g1_…
GO:0033609	oxalate metabolic process	biological_process	0.05869	1	1	174	22	55944	c63303_g0_i0
GO:0006118	obsolete electron transport	biological_process	0.0587	1	6	174	851	55944	c24663_g1_i0,c13389_g0_i0,c71514_g3_i0,c66646_g1_i0,c13389_g2_i1,c885_g1_i1
GO:0048608	reproductive structure development	biological_process	0.058746	1	3	174	256	55944	c21850_g0_i0,c8114_g0_i0,c1112_g0_i0
GO:0061458	reproductive system development	biological_process	0.058746	1	3	174	256	55944	c1112_g0_i0,c8114_g0_i0,c21850_g0_i0
GO:0005615	extracellular space	cellular_component	0.05935	1	3	174	261	55944	c49638_g2_i0,c49638_g0_i0,c37795_g1_i4
GO:0009904	chloroplast accumulation movement	biological_process	0.060261	1	1	174	14	55944	c1473_g0_i0
GO:0016759	cellulose synthase activity	molecular_function	0.060496	1	2	174	127	55944	c53405_g0_i0,c3276_g0_i0
GO:0016760	cellulose synthase (UDP-forming) activity	molecular_function	0.060496	1	2	174	127	55944	c3276_g0_i0,c53405_g0_i0
GO:0008652	cellular amino acid biosynthetic process	biological_process	0.061463	1	5	174	633	55944	c66646_g3_i0,c71514_g3_i0,c66239_g0_i0,c66646_g1_i0,c66239_g2_i1
GO:0019748	secondary metabolic process	biological_process	0.06279	1	4	174	519	55944	c41301_g1_i0,c10567_g0_i0,c7945_g1_i1,c858_g0_i0
GO:0004112	cyclic-nucleotide phosphodiesterase activity	molecular_function	0.063302	1	1	174	21	55944	c27306_g4_i1
GO:0034219	carbohydrate transmembrane transport	biological_process	0.063395	1	2	174	133	55944	c1336_g1_i2,c1336_g2_i0
GO:0043207	response to external biotic stimulus	biological_process	0.066004	1	4	174	450	55944	c4036_g0_i1,c69207_g0_i0,c2153_g0_i1,c41301_g1_i0
GO:0051707	response to other organism	biological_process	0.066004	1	4	174	450	55944	c41301_g1_i0,c2153_g0_i1,c69207_g0_i0,c4036_g0_i1
GO:0090697	post-embryonic plant organ morphogenesis	biological_process	0.066391	1	1	174	20	55944	c8114_g0_i0
GO:0005272	sodium channel activity	molecular_function	0.066863	1	1	174	19	55944	c32138_g1_i0
GO:0090150	establishment of protein localization to membrane	biological_process	0.066875	1	3	174	252	55944	c4193_g0_i0,c3276_g0_i0,c45566_g2_i3
GO:0010309	acireductone dioxygenase [iron(II)-requiring] activity	molecular_function	0.067926	1	1	174	23	55944	c63303_g0_i0
GO:0009628	response to abiotic stimulus	biological_process	0.067949	1	4	174	449	55944	c66646_g3_i0,c1112_g0_i0,c21850_g0_i0,c66646_g1_i0
GO:0072657	protein localization to membrane	biological_process	0.070248	1	3	174	257	55944	c3276_g0_i0,c4193_g0_i0,c45566_g2_i3
GO:0009991	response to extracellular stimulus	biological_process	0.071041	1	2	174	120	55944	c69279_g0_i1,c57014_g0_i1
GO:0048573	photoperiodism, flowering	biological_process	0.071207	1	1	174	18	55944	c1112_g0_i0
GO:0009902	chloroplast relocation	biological_process	0.071581	1	1	174	17	55944	c1473_g0_i0
GO:0019750	chloroplast localization	biological_process	0.071581	1	1	174	17	55944	c1473_g0_i0
GO:0051644	plastid localization	biological_process	0.071581	1	1	174	17	55944	c1473_g0_i0
GO:0051667	establishment of plastid localization	biological_process	0.071581	1	1	174	17	55944	c1473_g0_i0
GO:0006011	UDP-glucose metabolic process	biological_process	0.071776	1	2	174	136	55944	c53405_g0_i0,c3276_g0_i0
GO:0006471	protein ADP-ribosylation	biological_process	0.071894	1	1	174	19	55944	c20220_g1_i0
GO:0033178	proton-transporting two-sector ATPase complex, catalytic domain	cellular_component	0.071994	1	2	174	127	55944	c53405_g0_i0,c2344_g0_i0
GO:0016887	ATPase activity	molecular_function	0.073226	1	9	174	1470	55944	c21850_g0_i0,c2153_g0_i1,c13656_g0_i1,c64181_g0_i1,c13175_g0_i1,c53405_g0_i0,c17887_g1_i0,c2344_g0_i0,c4193_g0_i0
GO:0006954	inflammatory response	biological_process	0.073626	1	1	174	21	55944	c28445_g0_i2
GO:0051119	sugar transmembrane transporter activity	molecular_function	0.073707	1	2	174	139	55944	c1336_g2_i0,c1336_g1_i2
GO:0050909	sensory perception of taste	biological_process	0.074053	1	1	174	20	55944	c68524_g1_i1
GO:0008194	UDP-glycosyltransferase activity	molecular_function	0.074524	1	5	174	727	55944	c3239_g2_i0,c20942_g1_i0,c20942_g0_i0,c3276_g0_i0,c53405_g0_i0
GO:0030683	evasion or tolerance by virus of host immune response	biological_process	0.075357	1	1	174	22	55944	c2153_g0_i1
GO:0071944	cell periphery	cellular_component	0.076127	1	16	174	3412	55944	c32138_g1_i0,c858_g0_i0,c8114_g0_i0,c13656_g0_i1,c69207_g0_i0,c45566_g0_i1,c63303_g0_i0,c3212_g2_i0,c19768_g1_i1,c38251_g0_i1,c13892_g0_i1,c17887_g1_i0,c21850_g0_i0,c31611_g3_i0,c60114_g0_i3,c31611_g1_i0
GO:0030244	cellulose biosynthetic process	biological_process	0.076867	1	2	174	142	55944	c53405_g0_i0,c3276_g0_i0
GO:1905393	plant organ formation	biological_process	0.0779	1	1	174	22	55944	c8114_g0_i0
GO:0030133	transport vesicle	cellular_component	0.078003	1	2	174	129	55944	c8114_g0_i0,c45566_g0_i1
GO:0020012	evasion or tolerance of host immune response	biological_process	0.078387	1	1	174	24	55944	c2153_g0_i1
GO:0051805	evasion or tolerance of immune response of other organism involved in symbiotic interaction	biological_process	0.078387	1	1	174	24	55944	c2153_g0_i1
GO:0022402	cell cycle process	biological_process	0.078725	1	5	174	662	55944	c49638_g2_i0,c49638_g0_i0,c17832_g1_i2,c2344_g0_i0,c17832_g0_i0
GO:0000502	proteasome complex	cellular_component	0.079067	1	2	174	149	55944	c3311_g0_i0,c17832_g0_i0
GO:1905369	endopeptidase complex	cellular_component	0.079067	1	2	174	149	55944	c17832_g0_i0,c3311_g0_i0
GO:0015696	ammonium transport	biological_process	0.079345	1	1	174	27	55944	c52274_g0_i1
GO:0052564	response to immune response of other organism involved in symbiotic interaction	biological_process	0.079939	1	1	174	25	55944	c2153_g0_i1
GO:0052572	response to host immune response	biological_process	0.079939	1	1	174	25	55944	c2153_g0_i1
GO:0031423	hexon binding	molecular_function	0.080013	1	1	174	23	55944	c894_g0_i0
GO:0070887	cellular response to chemical stimulus	biological_process	0.080575	1	5	174	699	55944	c69357_g0_i0,c41101_g11_i2,c69357_g3_i1,c69357_g4_i0,c69357_g5_i0
GO:0001575	globoside metabolic process	biological_process	0.081498	1	1	174	26	55944	c13892_g0_i1
GO:0050151	oleate hydratase activity	molecular_function	0.082222	1	1	174	20	55944	c3891_g0_i8
GO:0050690	regulation of defense response to virus by virus	biological_process	0.082684	1	1	174	25	55944	c2153_g0_i1
GO:0009648	photoperiodism	biological_process	0.083248	1	1	174	22	55944	c1112_g0_i0
GO:0016787	hydrolase activity	molecular_function	0.083794	1	40	174	9731	55944	c729_g0_i2,c69357_g0_i0,c9813_g5_i3,c64181_g0_i1,c1946_g0_i0,c69357_g5_i0,c69357_g3_i1,c17832_g0_i0,c13892_g0_i1,c17887_g1_i0,c13656_g0_i1,c9813_g0_i2,c13175_g0_i1,c27306_g4_i1,c3286_g0_i0,c66160_g0_i0,c41989_g0_i0,c54969_g1_i4,c2344_g0_i0,c25773_g0_i0,c53405_g0_i0,c21850_g0_i0,c3311_g0_i0,c8134_g1_i0,c4201_g2_i0,c2599_g0_i0,c4244_g0_i0,c18859_g1_i0,c29525_g1_i2,c38251_g0_i1,c8806_g0_i4,c11600_g2…
GO:0033897	ribonuclease T2 activity	molecular_function	0.084359	1	1	174	28	55944	c48864_g0_i4
GO:0010506	regulation of autophagy	biological_process	0.08499	1	2	174	132	55944	c49638_g2_i0,c49638_g0_i0
GO:0019740	nitrogen utilization	biological_process	0.085075	1	1	174	27	55944	c71514_g3_i0
GO:0045330	aspartyl esterase activity	molecular_function	0.085157	1	1	174	26	55944	c38251_g0_i1
GO:0016758	transferase activity, transferring hexosyl groups	molecular_function	0.088461	1	7	174	1251	55944	c20942_g0_i0,c53405_g0_i0,c3276_g0_i0,c48685_g0_i8,c3239_g2_i0,c20942_g1_i0,c802_g0_i0
GO:0044877	macromolecular complex binding	molecular_function	0.089228	1	3	174	315	55944	c2153_g0_i1,c4193_g0_i0,c17887_g1_i0
GO:0006613	cotranslational protein targeting to membrane	biological_process	0.091419	1	2	174	138	55944	c4193_g0_i0,c45566_g2_i3
GO:0006614	SRP-dependent cotranslational protein targeting to membrane	biological_process	0.091419	1	2	174	138	55944	c4193_g0_i0,c45566_g2_i3
GO:0090696	post-embryonic plant organ development	biological_process	0.092306	1	1	174	28	55944	c8114_g0_i0
GO:0033036	macromolecule localization	biological_process	0.092948	1	12	174	2206	55944	c3276_g0_i0,c45566_g0_i1,c45566_g2_i3,c21850_g0_i0,c22211_g0_i0,c3934_g0_i0,c17887_g1_i0,c4193_g0_i0,c68524_g0_i0,c68524_g1_i1,c49638_g0_i0,c3934_g1_i2
GO:0045047	protein targeting to ER	biological_process	0.095185	1	2	174	141	55944	c4193_g0_i0,c45566_g2_i3
GO:0072599	establishment of protein localization to endoplasmic reticulum	biological_process	0.095185	1	2	174	141	55944	c45566_g2_i3,c4193_g0_i0
GO:0030136	clathrin-coated vesicle	cellular_component	0.096032	1	1	174	35	55944	c45566_g0_i1
GO:0005750	mitochondrial respiratory chain complex III	cellular_component	0.097131	1	1	174	36	55944	c13550_g0_i0
GO:0009791	post-embryonic development	biological_process	0.097774	1	3	174	328	55944	c8114_g0_i0,c21850_g0_i0,c1112_g0_i0
GO:0000272	polysaccharide catabolic process	biological_process	0.097919	1	2	174	160	55944	c38251_g0_i1,c729_g0_i2
GO:0045275	respiratory chain complex III	cellular_component	0.10146	1	1	174	37	55944	c13550_g0_i0
GO:0008519	ammonium transmembrane transporter activity	molecular_function	0.10254	1	1	174	37	55944	c52274_g0_i1
GO:0010016	shoot system morphogenesis	biological_process	0.10385	1	1	174	31	55944	c21850_g0_i0
GO:0045490	pectin catabolic process	biological_process	0.10425	1	1	174	33	55944	c38251_g0_i1
GO:0030682	evasion or tolerance of host defense response	biological_process	0.10482	1	1	174	34	55944	c2153_g0_i1
GO:0051807	evasion or tolerance of defense response of other organism involved in symbiotic interaction	biological_process	0.10482	1	1	174	34	55944	c2153_g0_i1
GO:0008810	cellulase activity	molecular_function	0.1049	1	1	174	33	55944	c729_g0_i2
GO:0070972	protein localization to endoplasmic reticulum	biological_process	0.10609	1	2	174	153	55944	c4193_g0_i0,c45566_g2_i3
GO:0019049	evasion or tolerance of host defenses by virus	biological_process	0.10804	1	1	174	33	55944	c2153_g0_i1
GO:0006122	mitochondrial electron transport, ubiquinol to cytochrome c	biological_process	0.10837	1	1	174	40	55944	c13550_g0_i0
GO:0008544	epidermis development	biological_process	0.1085	1	1	174	40	55944	c45566_g2_i3
GO:0048731	system development	biological_process	0.10955	1	4	174	529	55944	c8114_g0_i0,c21850_g0_i0,c1112_g0_i0,c32138_g1_i0
GO:0098589	membrane region	cellular_component	0.10985	1	1	174	37	55944	c45566_g0_i1
GO:0030245	cellulose catabolic process	biological_process	0.11197	1	1	174	34	55944	c729_g0_i2
GO:0051275	beta-glucan catabolic process	biological_process	0.11197	1	1	174	34	55944	c729_g0_i2
GO:0016791	phosphatase activity	molecular_function	0.11255	1	5	174	732	55944	c41101_g11_i2,c69357_g0_i0,c69357_g3_i1,c69357_g5_i0,c69357_g4_i0
GO:0051920	peroxiredoxin activity	molecular_function	0.11364	1	1	174	42	55944	c68833_g0_i0
GO:0009909	regulation of flower development	biological_process	0.11394	1	1	174	37	55944	c1112_g0_i0
GO:0005247	voltage-gated chloride channel activity	molecular_function	0.11442	1	1	174	39	55944	c34180_g0_i1
GO:0005254	chloride channel activity	molecular_function	0.11442	1	1	174	39	55944	c34180_g0_i1
GO:0009058	biosynthetic process	biological_process	0.11486	1	53	174	14116	55944	c68606_g0_i2,c510_g0_i0,c3276_g0_i0,c66821_g0_i1,c4244_g0_i0,c59148_g4_i0,c2418_g0_i0,c802_g0_i0,c62732_g3_i1,c7945_g1_i1,c68637_g0_i1,c8587_g0_i0,c20942_g0_i0,c20220_g1_i0,c8114_g0_i0,c66239_g2_i1,c2322_g1_i1,c57571_g3_i0,c880_g1_i0,c17832_g1_i2,c44865_g1_i0,c52111_g1_i0,c4721_g0_i0,c858_g0_i0,c66646_g1_i0,c542_g1_i7,c70060_g0_i1,c43269_g0_i2,c56973_g1_i1,c49651_g0_i1,c66239_g0_i0,c48685_g0_i8,c…
GO:0030599	pectinesterase activity	molecular_function	0.11643	1	1	174	38	55944	c38251_g0_i1
GO:0006612	protein targeting to membrane	biological_process	0.11719	1	2	174	159	55944	c4193_g0_i0,c45566_g2_i3
GO:0051274	beta-glucan biosynthetic process	biological_process	0.11768	1	2	174	178	55944	c53405_g0_i0,c3276_g0_i0
GO:0008374	O-acyltransferase activity	molecular_function	0.11866	1	2	174	179	55944	c2322_g1_i1,c2322_g0_i0
GO:0071702	organic substance transport	biological_process	0.12083	1	14	174	2880	55944	c49638_g0_i0,c68524_g1_i1,c3934_g1_i2,c3212_g2_i0,c68524_g0_i0,c17887_g1_i0,c3934_g0_i0,c4193_g0_i0,c21850_g0_i0,c45566_g2_i3,c22211_g0_i0,c1336_g2_i0,c45566_g0_i1,c1336_g1_i2
GO:0015108	chloride transmembrane transporter activity	molecular_function	0.12136	1	1	174	41	55944	c34180_g0_i1
GO:0042592	homeostatic process	biological_process	0.12188	1	6	174	1036	55944	c52750_g2_i0,c9813_g0_i2,c66160_g0_i0,c66160_g1_i1,c9813_g5_i3,c25773_g0_i0
GO:0042545	cell wall modification	biological_process	0.12247	1	1	174	40	55944	c38251_g0_i1
GO:1901135	carbohydrate derivative metabolic process	biological_process	0.12288	1	13	174	2750	55944	c13892_g0_i1,c53405_g0_i0,c20220_g1_i0,c2344_g0_i0,c802_g0_i0,c27306_g4_i1,c48685_g0_i8,c3276_g0_i0,c30218_g0_i0,c643_g1_i0,c48462_g0_i2,c4244_g0_i0,c13550_g0_i0
GO:0016874	ligase activity	molecular_function	0.1231	1	5	174	766	55944	c66239_g2_i1,c57571_g3_i0,c66239_g0_i0,c66646_g1_i0,c66646_g3_i0
GO:0016679	oxidoreductase activity, acting on diphenols and related substances as donors	molecular_function	0.12327	1	2	174	189	55944	c13389_g0_i0,c13389_g2_i1
GO:0016798	hydrolase activity, acting on glycosyl bonds	molecular_function	0.12407	1	7	174	1293	55944	c8806_g0_i4,c729_g0_i2,c27306_g4_i1,c13892_g0_i1,c4244_g0_i0,c858_g0_i0,c29525_g1_i2
GO:0015930	glutamate synthase activity	molecular_function	0.12503	1	1	174	35	55944	c71514_g3_i0
GO:0019773	proteasome core complex, alpha-subunit complex	cellular_component	0.12508	1	1	174	49	55944	c17832_g0_i0
GO:0032403	protein complex binding	molecular_function	0.12572	1	2	174	179	55944	c2153_g0_i1,c4193_g0_i0
GO:0099402	plant organ development	biological_process	0.1262	1	2	174	177	55944	c21850_g0_i0,c8114_g0_i0
GO:0098552	side of membrane	cellular_component	0.12623	1	1	174	38	55944	c21850_g0_i0
GO:0016833	oxo-acid-lyase activity	molecular_function	0.12737	1	1	174	34	55944	c43269_g0_i2
GO:0009064	glutamine family amino acid metabolic process	biological_process	0.12793	1	3	174	361	55944	c66646_g1_i0,c71514_g3_i0,c66646_g3_i0
GO:0007409	axonogenesis	biological_process	0.12939	1	1	174	42	55944	c32138_g1_i0
GO:0007411	axon guidance	biological_process	0.12939	1	1	174	42	55944	c32138_g1_i0
GO:0032990	cell part morphogenesis	biological_process	0.12939	1	1	174	42	55944	c32138_g1_i0
GO:0048667	cell morphogenesis involved in neuron differentiation	biological_process	0.12939	1	1	174	42	55944	c32138_g1_i0
GO:0048812	neuron projection morphogenesis	biological_process	0.12939	1	1	174	42	55944	c32138_g1_i0
GO:0048858	cell projection morphogenesis	biological_process	0.12939	1	1	174	42	55944	c32138_g1_i0
GO:0061564	axon development	biological_process	0.12939	1	1	174	42	55944	c32138_g1_i0
GO:0097485	neuron projection guidance	biological_process	0.12939	1	1	174	42	55944	c32138_g1_i0
GO:0120039	plasma membrane bounded cell projection morphogenesis	biological_process	0.12939	1	1	174	42	55944	c32138_g1_i0
GO:0031082	BLOC complex	cellular_component	0.13007	1	1	174	42	55944	c8114_g0_i0
GO:0031083	BLOC-1 complex	cellular_component	0.13007	1	1	174	42	55944	c8114_g0_i0
GO:0010228	vegetative to reproductive phase transition of meristem	biological_process	0.13075	1	1	174	37	55944	c1112_g0_i0
GO:0015985	energy coupled proton transport, down electrochemical gradient	biological_process	0.1311	1	2	174	201	55944	c2344_g0_i0,c53405_g0_i0
GO:0015986	ATP synthesis coupled proton transport	biological_process	0.1311	1	2	174	201	55944	c53405_g0_i0,c2344_g0_i0
GO:0030983	mismatched DNA binding	molecular_function	0.1319	1	1	174	37	55944	c8114_g0_i0
GO:0009225	nucleotide-sugar metabolic process	biological_process	0.13193	1	2	174	195	55944	c3276_g0_i0,c53405_g0_i0
GO:0044459	plasma membrane part	cellular_component	0.13204	1	6	174	1055	55944	c13656_g0_i1,c21850_g0_i0,c60114_g0_i3,c19768_g1_i1,c45566_g0_i1,c32138_g1_i0
GO:0048869	cellular developmental process	biological_process	0.13207	1	4	174	575	55944	c56973_g1_i1,c32138_g1_i0,c8114_g0_i0,c56973_g0_i0
GO:0048831	regulation of shoot system development	biological_process	0.13249	1	1	174	45	55944	c1112_g0_i0
GO:0016892	endoribonuclease activity, producing 3'-phosphomonoesters	molecular_function	0.13312	1	1	174	45	55944	c48864_g0_i4
GO:0016311	dephosphorylation	biological_process	0.13391	1	4	174	592	55944	c69357_g0_i0,c69357_g3_i1,c69357_g4_i0,c69357_g5_i0
GO:0050896	response to stimulus	biological_process	0.13493	1	31	174	7786	55944	c4036_g0_i1,c23812_g1_i0,c67579_g2_i0,c69207_g0_i0,c69357_g4_i0,c2153_g0_i1,c51714_g0_i1,c41301_g1_i0,c8114_g0_i0,c4193_g0_i0,c32138_g1_i0,c69279_g0_i1,c41101_g11_i2,c31611_g1_i0,c37795_g1_i4,c1112_g0_i0,c31611_g3_i0,c21850_g0_i0,c57014_g0_i1,c2532_g0_i0,c66646_g1_i0,c47323_g2_i0,c40233_g1_i5,c69357_g0_i0,c41342_g6_i1,c66646_g3_i0,c19768_g1_i1,c69357_g5_i0,c28445_g0_i2,c41342_g3_i0,c69357_g3_i1
GO:0098542	defense response to other organism	biological_process	0.13549	1	3	174	380	55944	c69207_g0_i0,c4036_g0_i1,c41301_g1_i0
GO:0016757	transferase activity, transferring glycosyl groups	molecular_function	0.13624	1	8	174	1609	55944	c3276_g0_i0,c3239_g2_i0,c53405_g0_i0,c20942_g0_i0,c20220_g1_i0,c802_g0_i0,c20942_g1_i0,c48685_g0_i8
GO:0003924	GTPase activity	molecular_function	0.13626	1	5	174	798	55944	c4193_g0_i0,c17887_g1_i0,c2153_g0_i1,c13175_g0_i1,c3286_g0_i0
GO:0044413	avoidance of host defenses	biological_process	0.13646	1	1	174	45	55944	c2153_g0_i1
GO:0044415	evasion or tolerance of host defenses	biological_process	0.13646	1	1	174	45	55944	c2153_g0_i1
GO:0051832	avoidance of defenses of other organism involved in symbiotic interaction	biological_process	0.13646	1	1	174	45	55944	c2153_g0_i1
GO:0051834	evasion or tolerance of defenses of other organism involved in symbiotic interaction	biological_process	0.13646	1	1	174	45	55944	c2153_g0_i1
GO:0044070	regulation of anion transport	biological_process	0.13758	1	1	174	44	55944	c34180_g0_i1
GO:1903959	regulation of anion transmembrane transport	biological_process	0.13758	1	1	174	44	55944	c34180_g0_i1
GO:0052173	response to defenses of other organism involved in symbiotic interaction	biological_process	0.13791	1	1	174	46	55944	c2153_g0_i1
GO:0052200	response to host defenses	biological_process	0.13791	1	1	174	46	55944	c2153_g0_i1
GO:0075136	response to host	biological_process	0.13791	1	1	174	46	55944	c2153_g0_i1
GO:1905368	peptidase complex	cellular_component	0.13876	1	2	174	203	55944	c17832_g0_i0,c3311_g0_i0
GO:0019953	sexual reproduction	biological_process	0.1392	1	3	174	403	55944	c8114_g0_i0,c68833_g0_i0,c69207_g0_i0
GO:0044703	multi-organism reproductive process	biological_process	0.1392	1	3	174	403	55944	c8114_g0_i0,c68833_g0_i0,c69207_g0_i0
GO:0048437	floral organ development	biological_process	0.13949	1	1	174	40	55944	c8114_g0_i0
GO:0031329	regulation of cellular catabolic process	biological_process	0.13961	1	2	174	187	55944	c49638_g0_i0,c49638_g2_i0
GO:0000774	adenyl-nucleotide exchange factor activity	molecular_function	0.14001	1	1	174	43	55944	c17832_g1_i2
GO:0065008	regulation of biological quality	biological_process	0.14192	1	9	174	1786	55944	c25773_g0_i0,c3123_g1_i0,c66160_g0_i0,c37795_g1_i4,c9813_g5_i3,c59127_g0_i3,c52750_g2_i0,c9813_g0_i2,c66160_g1_i1
GO:0005985	sucrose metabolic process	biological_process	0.14383	1	4	174	612	55944	c729_g0_i2,c53405_g0_i0,c38251_g0_i1,c3276_g0_i0
GO:0075733	intracellular transport of virus	biological_process	0.14388	1	1	174	46	55944	c8114_g0_i0
GO:0016894	endonuclease activity, active with either ribo- or deoxyribonucleic acids and producing 3'-phosphomonoesters	molecular_function	0.14399	1	1	174	48	55944	c48864_g0_i4
GO:0004553	hydrolase activity, hydrolyzing O-glycosyl compounds	molecular_function	0.14602	1	6	174	1100	55944	c27306_g4_i1,c729_g0_i2,c8806_g0_i4,c858_g0_i0,c29525_g1_i2,c13892_g0_i1
GO:0034762	regulation of transmembrane transport	biological_process	0.14698	1	1	174	47	55944	c34180_g0_i1
GO:0034765	regulation of ion transmembrane transport	biological_process	0.14698	1	1	174	47	55944	c34180_g0_i1
GO:0004568	chitinase activity	molecular_function	0.14771	1	1	174	61	55944	c27306_g4_i1
GO:0005982	starch metabolic process	biological_process	0.14863	1	4	174	619	55944	c729_g0_i2,c3276_g0_i0,c38251_g0_i1,c53405_g0_i0
GO:0006012	galactose metabolic process	biological_process	0.14892	1	2	174	204	55944	c30218_g0_i0,c13892_g0_i1
GO:0003872	6-phosphofructokinase activity	molecular_function	0.14975	1	1	174	49	55944	c30218_g0_i0
GO:0005945	6-phosphofructokinase complex	cellular_component	0.14975	1	1	174	49	55944	c30218_g0_i0
GO:0008308	voltage-gated anion channel activity	molecular_function	0.14991	1	1	174	52	55944	c34180_g0_i1
GO:0019048	modulation by virus of host morphology or physiology	biological_process	0.15056	1	2	174	206	55944	c48643_g1_i0,c2153_g0_i1
GO:1901576	organic substance biosynthetic process	biological_process	0.15095	1	50	174	13526	55944	c510_g0_i0,c68606_g0_i2,c3276_g0_i0,c66821_g0_i1,c2418_g0_i0,c59148_g4_i0,c4244_g0_i0,c802_g0_i0,c62732_g3_i1,c20942_g0_i0,c20220_g1_i0,c8587_g0_i0,c68637_g0_i1,c8114_g0_i0,c66239_g2_i1,c2322_g1_i1,c52111_g1_i0,c880_g1_i0,c57571_g3_i0,c44865_g1_i0,c17832_g1_i2,c4721_g0_i0,c542_g1_i7,c66646_g1_i0,c43269_g0_i2,c70060_g0_i1,c56973_g1_i1,c66239_g0_i0,c48685_g0_i8,c49651_g0_i1,c2322_g0_i0,c17832_g0_i0…
GO:0006638	neutral lipid metabolic process	biological_process	0.15147	1	1	174	51	55944	c62732_g3_i1
GO:0006639	acylglycerol metabolic process	biological_process	0.15147	1	1	174	51	55944	c62732_g3_i1
GO:0009251	glucan catabolic process	biological_process	0.15462	1	1	174	46	55944	c729_g0_i2
GO:0016780	phosphotransferase activity, for other substituted phosphate groups	molecular_function	0.15624	1	1	174	53	55944	c4244_g0_i0
GO:0005253	anion channel activity	molecular_function	0.1573	1	1	174	55	55944	c34180_g0_i1
GO:0006821	chloride transport	biological_process	0.15855	1	1	174	55	55944	c34180_g0_i1
GO:0009066	aspartate family amino acid metabolic process	biological_process	0.1595	1	4	174	620	55944	c66239_g2_i1,c66239_g0_i0,c66646_g1_i0,c66646_g3_i0
GO:0004298	threonine-type endopeptidase activity	molecular_function	0.15972	1	1	174	63	55944	c3311_g0_i0
GO:0070003	threonine-type peptidase activity	molecular_function	0.15972	1	1	174	63	55944	c3311_g0_i0
GO:0006637	acyl-CoA metabolic process	biological_process	0.15988	1	1	174	54	55944	c10567_g0_i0
GO:0035383	thioester metabolic process	biological_process	0.15988	1	1	174	54	55944	c10567_g0_i0
GO:0009894	regulation of catabolic process	biological_process	0.16046	1	2	174	205	55944	c49638_g2_i0,c49638_g0_i0
GO:0006486	protein glycosylation	biological_process	0.1613	1	2	174	208	55944	c802_g0_i0,c20220_g1_i0
GO:0043413	macromolecule glycosylation	biological_process	0.1613	1	2	174	208	55944	c802_g0_i0,c20220_g1_i0
GO:0019082	viral protein processing	biological_process	0.16385	1	1	174	54	55944	c11600_g2_i0
GO:0005785	signal recognition particle receptor complex	cellular_component	0.16605	1	1	174	51	55944	c17887_g1_i0
GO:0015925	galactosidase activity	molecular_function	0.16682	1	1	174	52	55944	c13892_g0_i1
GO:0006537	glutamate biosynthetic process	biological_process	0.16704	1	1	174	49	55944	c71514_g3_i0
GO:0044712	single-organism catabolic process	biological_process	0.16737	1	7	174	1372	55944	c30218_g0_i0,c9813_g5_i3,c25773_g0_i0,c4201_g2_i0,c9813_g0_i2,c66160_g0_i0,c66160_g1_i1
GO:0050660	flavin adenine dinucleotide binding	molecular_function	0.16742	1	3	174	413	55944	c3891_g0_i8,c71514_g3_i0,c56624_g1_i4
GO:0006298	mismatch repair	biological_process	0.1714	1	1	174	53	55944	c8114_g0_i0
GO:2000241	regulation of reproductive process	biological_process	0.17322	1	1	174	55	55944	c1112_g0_i0
GO:0044247	cellular polysaccharide catabolic process	biological_process	0.17377	1	1	174	53	55944	c729_g0_i2
GO:0005984	disaccharide metabolic process	biological_process	0.17378	1	4	174	652	55944	c729_g0_i2,c53405_g0_i0,c38251_g0_i1,c3276_g0_i0
GO:0000772	mating pheromone activity	molecular_function	0.17444	1	1	174	58	55944	c67579_g2_i0
GO:1901575	organic substance catabolic process	biological_process	0.17522	1	13	174	2953	55944	c9813_g0_i2,c66160_g1_i1,c3311_g0_i0,c729_g0_i2,c4201_g2_i0,c30218_g0_i0,c9813_g5_i3,c66160_g0_i0,c27306_g4_i1,c55290_g0_i0,c25773_g0_i0,c38251_g0_i1,c17832_g0_i0
GO:0005996	monosaccharide metabolic process	biological_process	0.1756	1	5	174	966	55944	c3239_g2_i0,c20942_g1_i0,c20942_g0_i0,c30218_g0_i0,c13892_g0_i1
GO:0046914	transition metal ion binding	molecular_function	0.17705	1	22	174	5353	55944	c71514_g3_i0,c858_g0_i0,c13257_g0_i1,c48864_g0_i4,c56973_g0_i0,c63303_g0_i0,c24663_g1_i0,c43438_g0_i0,c41301_g1_i0,c5813_g2_i1,c7546_g0_i0,c4481_g1_i2,c7920_g0_i0,c68637_g0_i1,c18859_g1_i0,c7945_g1_i1,c3510_g0_i1,c18859_g0_i0,c56973_g1_i1,c52750_g2_i0,c68606_g0_i2,c57014_g0_i1
GO:0010393	galacturonan metabolic process	biological_process	0.17729	1	1	174	55	55944	c38251_g0_i1
GO:0045488	pectin metabolic process	biological_process	0.17729	1	1	174	55	55944	c38251_g0_i1
GO:0031175	neuron projection development	biological_process	0.17775	1	1	174	58	55944	c32138_g1_i0
GO:0048666	neuron development	biological_process	0.17775	1	1	174	58	55944	c32138_g1_i0
GO:0050832	defense response to fungus	biological_process	0.17812	1	1	174	64	55944	c4036_g0_i1
GO:0003854	3-beta-hydroxy-delta5-steroid dehydrogenase activity	molecular_function	0.17814	1	2	174	222	55944	c59127_g0_i3,c3123_g1_i0
GO:0008207	C21-steroid hormone metabolic process	biological_process	0.17814	1	2	174	222	55944	c59127_g0_i3,c3123_g1_i0
GO:0033764	steroid dehydrogenase activity, acting on the CH-OH group of donors, NAD or NADP as acceptor	molecular_function	0.17814	1	2	174	222	55944	c59127_g0_i3,c3123_g1_i0
GO:0007623	circadian rhythm	biological_process	0.17906	1	1	174	52	55944	c69279_g0_i1
GO:0004499	N,N-dimethylaniline monooxygenase activity	molecular_function	0.17945	1	1	174	62	55944	c71514_g3_i0
GO:0009651	response to salt stress	biological_process	0.17962	1	1	174	59	55944	c21850_g0_i0
GO:0030597	RNA glycosylase activity	molecular_function	0.18022	1	1	174	61	55944	c4244_g0_i0
GO:0030598	rRNA N-glycosylase activity	molecular_function	0.18022	1	1	174	61	55944	c4244_g0_i0
GO:0009986	cell surface	cellular_component	0.18059	1	1	174	63	55944	c21850_g0_i0
GO:0008209	androgen metabolic process	biological_process	0.18133	1	2	174	225	55944	c3123_g1_i0,c59127_g0_i3
GO:0008210	estrogen metabolic process	biological_process	0.18133	1	2	174	225	55944	c3123_g1_i0,c59127_g0_i3
GO:0016229	steroid dehydrogenase activity	molecular_function	0.18133	1	2	174	225	55944	c59127_g0_i3,c3123_g1_i0
GO:0071554	cell wall organization or biogenesis	biological_process	0.18182	1	4	174	727	55944	c27306_g4_i1,c4244_g0_i0,c38251_g0_i1,c69207_g0_i0
GO:0048366	leaf development	biological_process	0.18185	1	1	174	58	55944	c21850_g0_i0
GO:0044707	single-multicellular organism process	biological_process	0.18206	1	7	174	1378	55944	c37795_g1_i4,c69279_g0_i1,c32138_g1_i0,c1112_g0_i0,c17887_g1_i0,c21850_g0_i0,c8114_g0_i0
GO:1901137	carbohydrate derivative biosynthetic process	biological_process	0.18256	1	6	174	1128	55944	c802_g0_i0,c48685_g0_i8,c4244_g0_i0,c53405_g0_i0,c20220_g1_i0,c2344_g0_i0
GO:0015144	carbohydrate transmembrane transporter activity	molecular_function	0.18362	1	2	174	248	55944	c1336_g1_i2,c1336_g2_i0
GO:1901476	carbohydrate transporter activity	molecular_function	0.18362	1	2	174	248	55944	c1336_g2_i0,c1336_g1_i2
GO:0005791	rough endoplasmic reticulum	cellular_component	0.18387	1	1	174	57	55944	c17887_g1_i0
GO:0030867	rough endoplasmic reticulum membrane	cellular_component	0.18387	1	1	174	57	55944	c17887_g1_i0
GO:0002252	immune effector process	biological_process	0.18429	1	1	174	53	55944	c28445_g0_i2
GO:0030118	clathrin coat	cellular_component	0.18442	1	1	174	56	55944	c45566_g0_i1
GO:0005047	signal recognition particle binding	molecular_function	0.18442	1	1	174	56	55944	c17887_g1_i0
GO:0006754	ATP biosynthetic process	biological_process	0.18586	1	2	174	244	55944	c53405_g0_i0,c2344_g0_i0
GO:0019087	transformation of host cell by virus	biological_process	0.18676	1	1	174	59	55944	c48643_g1_i0
GO:0008053	mitochondrial fusion	biological_process	0.18858	1	1	174	62	55944	c3286_g0_i0
GO:0016998	cell wall macromolecule catabolic process	biological_process	0.19096	1	1	174	75	55944	c27306_g4_i1
GO:0005186	pheromone activity	molecular_function	0.19158	1	1	174	64	55944	c67579_g2_i0
GO:0048511	rhythmic process	biological_process	0.19454	1	1	174	57	55944	c69279_g0_i1
GO:0044003	modification by symbiont of host morphology or physiology	biological_process	0.19481	1	2	174	242	55944	c2153_g0_i1,c48643_g1_i0
GO:0044421	extracellular region part	cellular_component	0.19556	1	3	174	458	55944	c49638_g2_i0,c49638_g0_i0,c37795_g1_i4
GO:0005886	plasma membrane	cellular_component	0.19578	1	11	174	2575	55944	c60114_g0_i3,c31611_g3_i0,c45566_g0_i1,c31611_g1_i0,c13656_g0_i1,c21850_g0_i0,c19768_g1_i1,c17887_g1_i0,c858_g0_i0,c32138_g1_i0,c3212_g2_i0
GO:0009620	response to fungus	biological_process	0.19613	1	1	174	69	55944	c4036_g0_i1
GO:0043248	proteasome assembly	biological_process	0.19848	1	1	174	63	55944	c729_g0_i2
GO:0006032	chitin catabolic process	biological_process	0.1985	1	1	174	82	55944	c27306_g4_i1
GO:0046348	amino sugar catabolic process	biological_process	0.1985	1	1	174	82	55944	c27306_g4_i1
GO:1901072	glucosamine-containing compound catabolic process	biological_process	0.1985	1	1	174	82	55944	c27306_g4_i1
GO:0009611	response to wounding	biological_process	0.19907	1	2	174	236	55944	c37795_g1_i4,c21850_g0_i0
GO:0051817	modification of morphology or physiology of other organism involved in symbiotic interaction	biological_process	0.19953	1	2	174	245	55944	c48643_g1_i0,c2153_g0_i1
GO:0030182	neuron differentiation	biological_process	0.19977	1	1	174	65	55944	c32138_g1_i0
GO:0048699	generation of neurons	biological_process	0.19977	1	1	174	65	55944	c32138_g1_i0
GO:0016846	carbon-sulfur lyase activity	molecular_function	0.20185	1	1	174	77	55944	c66239_g0_i0
GO:0015718	monocarboxylic acid transport	biological_process	0.20205	1	1	174	71	55944	c21850_g0_i0
GO:0098803	respiratory chain complex	cellular_component	0.20242	1	2	174	275	55944	c13550_g0_i0,c643_g1_i0
GO:0016459	myosin complex	cellular_component	0.20308	1	1	174	64	55944	c41989_g0_i0
GO:0022008	neurogenesis	biological_process	0.20349	1	1	174	66	55944	c32138_g1_i0
GO:0032502	developmental process	biological_process	0.20353	1	8	174	1687	55944	c56973_g0_i0,c32138_g1_i0,c17887_g1_i0,c21850_g0_i0,c45566_g2_i3,c8114_g0_i0,c56973_g1_i1,c1112_g0_i0
GO:0051656	establishment of organelle localization	biological_process	0.20391	1	1	174	63	55944	c1473_g0_i0
GO:0009101	glycoprotein biosynthetic process	biological_process	0.20651	1	2	174	243	55944	c802_g0_i0,c20220_g1_i0
GO:0005786	signal recognition particle, endoplasmic reticulum targeting	cellular_component	0.20673	1	1	174	64	55944	c17887_g1_i0
GO:0009699	phenylpropanoid biosynthetic process	biological_process	0.20698	1	1	174	89	55944	c10567_g0_i0
GO:0120036	plasma membrane bounded cell projection organization	biological_process	0.20769	1	1	174	68	55944	c32138_g1_i0
GO:0006970	response to osmotic stress	biological_process	0.20826	1	1	174	69	55944	c21850_g0_i0
GO:0044036	cell wall macromolecule metabolic process	biological_process	0.20841	1	2	174	278	55944	c27306_g4_i1,c4244_g0_i0
GO:0070069	cytochrome complex	cellular_component	0.21015	1	2	174	275	55944	c13550_g0_i0,c643_g1_i0
GO:0009056	catabolic process	biological_process	0.21087	1	15	174	3633	55944	c55290_g0_i0,c25773_g0_i0,c38251_g0_i1,c17832_g0_i0,c49638_g0_i0,c66160_g0_i0,c27306_g4_i1,c4201_g2_i0,c30218_g0_i0,c9813_g5_i3,c9813_g0_i2,c66160_g1_i1,c3311_g0_i0,c49638_g2_i0,c729_g0_i2
GO:0048580	regulation of post-embryonic development	biological_process	0.21169	1	1	174	74	55944	c1112_g0_i0
GO:0005244	voltage-gated ion channel activity	molecular_function	0.2124	1	2	174	269	55944	c32138_g1_i0,c34180_g0_i1
GO:0022832	voltage-gated channel activity	molecular_function	0.2124	1	2	174	269	55944	c32138_g1_i0,c34180_g0_i1
GO:0048468	cell development	biological_process	0.21257	1	2	174	255	55944	c8114_g0_i0,c32138_g1_i0
GO:0009250	glucan biosynthetic process	biological_process	0.21261	1	2	174	256	55944	c3276_g0_i0,c53405_g0_i0
GO:0009145	purine nucleoside triphosphate biosynthetic process	biological_process	0.21283	1	2	174	271	55944	c2344_g0_i0,c53405_g0_i0
GO:0009206	purine ribonucleoside triphosphate biosynthetic process	biological_process	0.21283	1	2	174	271	55944	c53405_g0_i0,c2344_g0_i0
GO:0007094	mitotic spindle assembly checkpoint	biological_process	0.21568	1	1	174	69	55944	c17832_g0_i0
GO:0031577	spindle checkpoint	biological_process	0.21568	1	1	174	69	55944	c17832_g0_i0
GO:0033046	negative regulation of sister chromatid segregation	biological_process	0.21568	1	1	174	69	55944	c17832_g0_i0
GO:0033048	negative regulation of mitotic sister chromatid segregation	biological_process	0.21568	1	1	174	69	55944	c17832_g0_i0
GO:0045839	negative regulation of mitotic nuclear division	biological_process	0.21568	1	1	174	69	55944	c17832_g0_i0
GO:0045841	negative regulation of mitotic metaphase/anaphase transition	biological_process	0.21568	1	1	174	69	55944	c17832_g0_i0
GO:0051985	negative regulation of chromosome segregation	biological_process	0.21568	1	1	174	69	55944	c17832_g0_i0
GO:0071173	spindle assembly checkpoint	biological_process	0.21568	1	1	174	69	55944	c17832_g0_i0
GO:0071174	mitotic spindle checkpoint	biological_process	0.21568	1	1	174	69	55944	c17832_g0_i0
GO:1902100	negative regulation of metaphase/anaphase transition of cell cycle	biological_process	0.21568	1	1	174	69	55944	c17832_g0_i0
GO:1905819	negative regulation of chromosome separation	biological_process	0.21568	1	1	174	69	55944	c17832_g0_i0
GO:2000816	negative regulation of mitotic sister chromatid separation	biological_process	0.21568	1	1	174	69	55944	c17832_g0_i0
GO:0006073	cellular glucan metabolic process	biological_process	0.21718	1	4	174	741	55944	c729_g0_i2,c3276_g0_i0,c38251_g0_i1,c53405_g0_i0
GO:0007399	nervous system development	biological_process	0.2174	1	1	174	71	55944	c32138_g1_i0
GO:0043115	precorrin-2 dehydrogenase activity	molecular_function	0.21796	1	1	174	67	55944	c71514_g3_i0
GO:0035821	modification of morphology or physiology of other organism	biological_process	0.21888	1	2	174	262	55944	c48643_g1_i0,c2153_g0_i1
GO:0019354	siroheme biosynthetic process	biological_process	0.21911	1	1	174	68	55944	c71514_g3_i0
GO:0046156	siroheme metabolic process	biological_process	0.21911	1	1	174	68	55944	c71514_g3_i0
GO:0044042	glucan metabolic process	biological_process	0.21914	1	4	174	743	55944	c729_g0_i2,c38251_g0_i1,c3276_g0_i0,c53405_g0_i0
GO:0051784	negative regulation of nuclear division	biological_process	0.21953	1	1	174	70	55944	c17832_g0_i0
GO:0016052	carbohydrate catabolic process	biological_process	0.22052	1	3	174	497	55944	c729_g0_i2,c30218_g0_i0,c38251_g0_i1
GO:0030145	manganese ion binding	molecular_function	0.22083	1	1	174	76	55944	c63303_g0_i0
GO:0051205	protein insertion into membrane	biological_process	0.22174	1	1	174	66	55944	c3276_g0_i0
[truncated: 744 more rows]

## Sheet: G152HN vs G3HN
GO_accession	Description	Term_type	Over_represented_pValue	Corrected_pValue	DEG_item	DEG_list	Bg_item	Bg_list	Gene_names
[truncated: 3,053 more rows]

## Sheet: G152LN vs G3LN
GO_accession	Description	Term_type	Over_represented_pValue	Corrected_pValue	DEG_item	DEG_list	Bg_item	Bg_list	Gene_names
[truncated: 3,075 more rows]
