# Supplementary material for: Physiological and molecular insights into the resilience of biological nitrogen fixation to applied nitrogen in Saccharum spontaneum, wild progenitor of sugarcane
Source: Front Plant Sci. 2023 Jan 13;13:1099701. doi: 10.3389/fpls.2022.1099701 (PMC9881415; doi:10.3389/fpls.2022.1099701)
Supplement: Supplementary file 1 [file DataSheet_1.zip › Supplementary Table 4.XLSX]

## Sheet: G152HN vs G152LN
Term	Database	ID	Input number	Background number	P-Value	Corrected P-Value	Input	Hyperlink
Alanine, aspartate and glutamate metabolism	KEGG PATHWAY	ko00250	17	155	6.16e-11	1.05e-08	c71514_g5_i0|c68224_g1_i3|c66646_g3_i0|c66646_g0_i0|c66646_g2_i0|c54184_g4_i1|c45483_g0_i0|c66239_g2_i1|c57595_g0_i2|c41126_g1_i0|c66239_g1_i1|c41126_g0_i0|c49259_g0_i0|c51974_g0_i0|c60901_g1_i1|c71514_g2_i3|c66239_g0_i0	http://www.genome.jp/kegg-bin/show_pathway?ko00250/K00264%09red/K16871%09red/K01953%09red/K00814%09red/K01580%09red/K01915%09red
Carotenoid biosynthesis	KEGG PATHWAY	ko00906	11	94	8.16e-08	6.97e-06	c60566_g0_i0|c48141_g0_i0|c48596_g3_i3|c48596_g0_i0|c60566_g1_i0|c48596_g5_i0|c48141_g3_i1|c48141_g1_i0|c48596_g4_i0|c48596_g1_i0|c38075_g3_i0	http://www.genome.jp/kegg-bin/show_pathway?ko00906/K02291%09red/K17913%09red/K15746%09red/K09843%09red
Nitrogen metabolism	KEGG PATHWAY	ko00910	9	102	1.05e-05	0.000595839	c18666_g3_i1|c71514_g5_i0|c68224_g1_i3|c18666_g4_i0|c38690_g0_i0|c71034_g0_i0|c55068_g0_i0|c51974_g0_i0|c71514_g2_i3	http://www.genome.jp/kegg-bin/show_pathway?ko00910/K01455%09red/K01915%09red/K02575%09red/K10534%09red/K00264%09red
GABAergic synapse	KEGG PATHWAY	ko04727	9	107	1.49e-05	0.0006385	c63944_g0_i2|c68224_g1_i3|c68551_g1_i3|c41126_g1_i0|c41126_g0_i0|c51974_g0_i0|c49259_g0_i0|c66767_g0_i0|c60901_g1_i1	http://www.genome.jp/kegg-bin/show_pathway?ko04727/K01915%09red/K01580%09red/K15015%09red
Taurine and hypotaurine metabolism	KEGG PATHWAY	ko00430	5	30	6.78e-05	0.00231915	c49259_g0_i0|c41126_g1_i0|c60901_g1_i1|c41126_g0_i0|c42577_g1_i0	http://www.genome.jp/kegg-bin/show_pathway?ko00430/K01580%09red/K18592%09red
Cyanoamino acid metabolism	KEGG PATHWAY	ko00460	10	171	9.43e-05	0.00268767	c68319_g0_i0|c56124_g0_i0|c66921_g5_i0|c70323_g0_i0|c49006_g1_i0|c42577_g1_i0|c71034_g0_i0|c57766_g2_i1|c58581_g0_i2|c69705_g3_i0	http://www.genome.jp/kegg-bin/show_pathway?ko00460/K01188%09red/K18592%09red/K00600%09red/K05350%09red/K13029%09red/K01455%09red/K13035%09red
beta-Alanine metabolism	KEGG PATHWAY	ko00410	8	124	0.000250321	0.00611498	c46870_g2_i5|c46870_g3_i0|c61272_g0_i0|c41126_g1_i0|c56624_g1_i4|c41126_g0_i0|c49259_g0_i0|c60901_g1_i1	http://www.genome.jp/kegg-bin/show_pathway?ko00410/K00128%09red/K13366%09red/K00276%09red/K01580%09red
Arginine and proline metabolism	KEGG PATHWAY	ko00330	9	180	0.000620863	0.0132709	c43527_g2_i0|c46870_g2_i5|c46870_g3_i0|c43527_g3_i1|c56624_g1_i4|c66595_g0_i0|c43527_g0_i0|c66595_g1_i4|c45156_g2_i0	http://www.genome.jp/kegg-bin/show_pathway?ko00330/K00128%09red/K13366%09red/K00318%09red/K12657%09red
Biosynthesis of amino acids	KEGG PATHWAY	ko01230	20	718	0.00102551	0.0194846	c57887_g0_i0|c43527_g2_i0|c71514_g5_i0|c67560_g3_i0|c43527_g3_i1|c57595_g0_i2|c59722_g4_i0|c49794_g1_i2|c67553_g4_i1|c47582_g0_i1|c37370_g0_i1|c28734_g2_i3|c51974_g0_i0|c64702_g0_i0|c66595_g0_i0|c43527_g0_i0|c66595_g1_i4|c71514_g2_i3|c70323_g0_i0|c68224_g1_i3	http://www.genome.jp/kegg-bin/show_pathway?ko01230/K00264%09red/K01695%09red/K01915%09red/K00600%09red/K01623%09red/K00766%09red/K01733%09red/K00927%09red/K00928%09red/K00814%09red/K01850%09red/K12657%09red
Type I diabetes mellitus	KEGG PATHWAY	ko04940	4	36	0.00148529	0.0253985	c49259_g0_i0|c41126_g1_i0|c60901_g1_i1|c41126_g0_i0	http://www.genome.jp/kegg-bin/show_pathway?ko04940/K01580%09red
Butanoate metabolism	KEGG PATHWAY	ko00650	5	67	0.00201006	0.0312472	c49259_g0_i0|c41126_g1_i0|c60901_g1_i1|c41126_g0_i0|c54184_g4_i1	http://www.genome.jp/kegg-bin/show_pathway?ko00650/K16871%09red/K01580%09red
Lysosome	KEGG PATHWAY	ko04142	8	187	0.00311508	0.0443898	c60428_g1_i1|c46231_g5_i1|c8423_g0_i0|c70446_g2_i0|c8423_g2_i0|c8423_g7_i0|c69357_g5_i0|c70446_g0_i1	http://www.genome.jp/kegg-bin/show_pathway?ko04142/K10532%09red/K14379%09red/K01366%09red/K01369%09red
Monobactam biosynthesis	KEGG PATHWAY	ko00261	3	24	0.00441095	0.058021	c49794_g1_i2|c63230_g0_i0|c28734_g2_i3	http://www.genome.jp/kegg-bin/show_pathway?ko00261/K00928%09red/K13811%09red
Nicotine addiction	KEGG PATHWAY	ko05033	3	26	0.00541065	0.0660872	c66767_g0_i0|c68551_g1_i3|c63944_g0_i2	http://www.genome.jp/kegg-bin/show_pathway?ko05033/K15015%09red
Glycine, serine and threonine metabolism	KEGG PATHWAY	ko00260	8	217	0.00726942	0.0828713	c64396_g0_i1|c70323_g0_i0|c44066_g0_i5|c37370_g0_i1|c61272_g0_i0|c49794_g1_i2|c28734_g2_i3|c67553_g4_i1	http://www.genome.jp/kegg-bin/show_pathway?ko00260/K15893%09red/K00276%09red/K01695%09red/K00281%09red/K00600%09red/K01733%09red/K00928%09red
Morphine addiction	KEGG PATHWAY	ko05032	3	31	0.0084665	0.0869143	c66767_g0_i0|c68551_g1_i3|c63944_g0_i2	http://www.genome.jp/kegg-bin/show_pathway?ko05032/K15015%09red
Two-component system	KEGG PATHWAY	ko02020	4	61	0.00864061	0.0869143	c51974_g0_i0|c18476_g0_i0|c54549_g0_i0|c68224_g1_i3	http://www.genome.jp/kegg-bin/show_pathway?ko02020/K00412%09red/K01915%09red
Retrograde endocannabinoid signaling	KEGG PATHWAY	ko04723	3	40	0.0160932	0.152886	c66767_g0_i0|c68551_g1_i3|c63944_g0_i2	http://www.genome.jp/kegg-bin/show_pathway?ko04723/K15015%09red
Starch and sucrose metabolism	KEGG PATHWAY	ko00500	12	484	0.0218245	0.186518	c68319_g0_i0|c35723_g0_i0|c56124_g0_i0|c66921_g5_i0|c34177_g2_i0|c49006_g1_i0|c69634_g0_i0|c63598_g0_i0|c30497_g0_i1|c35665_g0_i0|c58581_g0_i2|c18950_g2_i0	http://www.genome.jp/kegg-bin/show_pathway?ko00500/K01193%09red/K01177%09red/K01188%09red/K16055%09red/K00844%09red/K05350%09red
Phenylpropanoid biosynthesis	KEGG PATHWAY	ko00940	12	487	0.0227333	0.186518	c68319_g0_i0|c56124_g0_i0|c14915_g0_i0|c66921_g5_i0|c68127_g0_i1|c61532_g0_i0|c49006_g1_i0|c56386_g1_i0|c71680_g1_i0|c71680_g0_i0|c58581_g0_i2|c17888_g0_i0	http://www.genome.jp/kegg-bin/show_pathway?ko00940/K01188%09red/K00430%09red/K05350%09red/K00083%09red/K10775%09red
Fructose and mannose metabolism	KEGG PATHWAY	ko00051	7	220	0.0235515	0.186518	c57887_g0_i0|c47582_g0_i1|c66987_g0_i0|c38136_g0_i0|c66987_g3_i1|c42916_g0_i0|c18950_g2_i0	http://www.genome.jp/kegg-bin/show_pathway?ko00051/K02377%09red/K03841%09red/K01623%09red/K01805%09red/K00844%09red
Glycosaminoglycan degradation	KEGG PATHWAY	ko00531	3	47	0.0239965	0.186518	c70446_g2_i0|c46231_g5_i1|c70446_g0_i1	http://www.genome.jp/kegg-bin/show_pathway?ko00531/K10532%09red
Mineral absorption	KEGG PATHWAY	ko04978	3	48	0.0252681	0.187863	c60083_g2_i0|c52750_g2_i0|c52750_g4_i2	http://www.genome.jp/kegg-bin/show_pathway?ko04978/K14686%09red/K07213%09red
Antigen processing and presentation	KEGG PATHWAY	ko04612	6	183	0.03077	0.21146	c70744_g1_i0|c52084_g1_i0|c8423_g2_i0|c8423_g7_i0|c66664_g0_i2|c8423_g0_i0	http://www.genome.jp/kegg-bin/show_pathway?ko04612/K01369%09red/K08064%09red/K03283%09red
Carbon fixation in photosynthetic organisms	KEGG PATHWAY	ko00710	8	286	0.0309152	0.21146	c57887_g0_i0|c57595_g0_i2|c59722_g4_i0|c23794_g3_i0|c71326_g0_i0|c47582_g0_i1|c66987_g0_i0|c66987_g3_i1	http://www.genome.jp/kegg-bin/show_pathway?ko00710/K03841%09red/K01006%09red/K00051%09red/K01623%09red/K00814%09red/K00927%09red
Glycerophospholipid metabolism	KEGG PATHWAY	ko00564	8	320	0.0527158	0.346708	c66160_g1_i1|c66160_g3_i1|c49155_g0_i0|c43081_g1_i0|c66328_g1_i0|c42788_g1_i0|c66328_g2_i3|c70474_g0_i8	http://www.genome.jp/kegg-bin/show_pathway?ko00564/K18696%09red/K13508%09red/K01613%09red/K14156%09red/K05929%09red
Lysine biosynthesis	KEGG PATHWAY	ko00300	2	30	0.0593379	0.375806	c49794_g1_i2|c28734_g2_i3	http://www.genome.jp/kegg-bin/show_pathway?ko00300/K00928%09red
Hippo signaling pathway	KEGG PATHWAY	ko04390	4	116	0.0622178	0.379973	c69285_g2_i0|c69285_g1_i2|c40250_g0_i0|c58216_g0_i2	http://www.genome.jp/kegg-bin/show_pathway?ko04390/K06269%09red/K06685%09red/K08960%09red
Cysteine and methionine metabolism	KEGG PATHWAY	ko00270	7	281	0.0682535	0.402461	c70322_g1_i0|c68769_g1_i0|c49794_g1_i2|c68769_g0_i4|c28734_g2_i3|c25286_g0_i0|c39127_g0_i0	http://www.genome.jp/kegg-bin/show_pathway?ko00270/K00928%09red/K00547%09red/K05933%09red/K16054%09red
Cardiac muscle contraction	KEGG PATHWAY	ko04260	3	79	0.0815772	0.46499	c33372_g0_i0|c18476_g0_i0|c54549_g0_i0	http://www.genome.jp/kegg-bin/show_pathway?ko04260/K02256%09red/K00412%09red
Pentose and glucuronate interconversions	KEGG PATHWAY	ko00040	4	136	0.0963952	0.531728	c46870_g2_i5|c71884_g0_i4|c38136_g0_i0|c46870_g3_i0	http://www.genome.jp/kegg-bin/show_pathway?ko00040/K00854%09red/K00128%09red/K01805%09red
Arginine biosynthesis	KEGG PATHWAY	ko00220	3	87	0.100891	0.533147	c51974_g0_i0|c68224_g1_i3|c57595_g0_i2	http://www.genome.jp/kegg-bin/show_pathway?ko00220/K00814%09red/K01915%09red
Brassinosteroid biosynthesis	KEGG PATHWAY	ko00905	2	42	0.102888	0.533147	c46103_g0_i2|c3404_g4_i1	http://www.genome.jp/kegg-bin/show_pathway?ko00905/K09588%09red/K12638%09red
Glycolysis / Gluconeogenesis	KEGG PATHWAY	ko00010	9	441	0.108776	0.545427	c57887_g0_i0|c46870_g2_i5|c57530_g0_i0|c46870_g3_i0|c59722_g4_i0|c47582_g0_i1|c66987_g0_i0|c66987_g3_i1|c18950_g2_i0	http://www.genome.jp/kegg-bin/show_pathway?ko00010/K03841%09red/K00844%09red/K01568%09red/K00128%09red/K01623%09red/K00927%09red
Terpenoid backbone biosynthesis	KEGG PATHWAY	ko00900	4	144	0.112084	0.545427	c48459_g8_i1|c48459_g0_i0|c47651_g0_i0|c63699_g5_i1	http://www.genome.jp/kegg-bin/show_pathway?ko00900/K00099%09red/K05356%09red/K15891%09red
Diterpenoid biosynthesis	KEGG PATHWAY	ko00904	2	45	0.114827	0.545427	c35542_g3_i1|c49189_g1_i0	http://www.genome.jp/kegg-bin/show_pathway?ko00904/K04125%09red
Glyoxylate and dicarboxylate metabolism	KEGG PATHWAY	ko00630	6	269	0.127638	0.579694	c68224_g1_i3|c64396_g0_i1|c70323_g0_i0|c71034_g0_i0|c44066_g0_i5|c51974_g0_i0	http://www.genome.jp/kegg-bin/show_pathway?ko00630/K00600%09red/K15893%09red/K01455%09red/K00281%09red/K01915%09red
Insulin resistance	KEGG PATHWAY	ko04931	4	152	0.128821	0.579694	c45527_g0_i0|c57414_g2_i0|c58216_g0_i2|c34803_g0_i0	http://www.genome.jp/kegg-bin/show_pathway?ko04931/K06269%09red/K14497%09red/K07198%09red
Regulation of actin cytoskeleton	KEGG PATHWAY	ko04810	4	157	0.139779	0.599969	c71114_g4_i0|c58216_g0_i2|c71114_g0_i0|c52239_g0_i3	http://www.genome.jp/kegg-bin/show_pathway?ko04810/K05765%09red/K00921%09red/K06269%09red
Methane metabolism	KEGG PATHWAY	ko00680	5	216	0.140344	0.599969	c57887_g0_i0|c66987_g3_i1|c70323_g0_i0|c47582_g0_i1|c66987_g0_i0	http://www.genome.jp/kegg-bin/show_pathway?ko00680/K00600%09red/K03841%09red/K01623%09red
Hippo signaling pathway - fly	KEGG PATHWAY	ko04391	3	105	0.149983	0.625538	c69285_g1_i2|c40250_g0_i0|c69285_g2_i0	http://www.genome.jp/kegg-bin/show_pathway?ko04391/K06685%09red/K08960%09red
Limonene and pinene degradation	KEGG PATHWAY	ko00903	2	59	0.17429	0.695986	c46870_g3_i0|c46870_g2_i5	http://www.genome.jp/kegg-bin/show_pathway?ko00903/K00128%09red
Histidine metabolism	KEGG PATHWAY	ko00340	2	60	0.178714	0.695986	c46870_g3_i0|c46870_g2_i5	http://www.genome.jp/kegg-bin/show_pathway?ko00340/K00128%09red
Pentose phosphate pathway	KEGG PATHWAY	ko00030	4	175	0.182026	0.695986	c57887_g0_i0|c66987_g3_i1|c47582_g0_i1|c66987_g0_i0	http://www.genome.jp/kegg-bin/show_pathway?ko00030/K03841%09red/K01623%09red
Isoquinoline alkaloid biosynthesis	KEGG PATHWAY	ko00950	2	61	0.183154	0.695986	c37666_g0_i0|c61272_g0_i0	http://www.genome.jp/kegg-bin/show_pathway?ko00950/K00276%09red/K01592%09red
Chloroalkane and chloroalkene degradation	KEGG PATHWAY	ko00625	2	64	0.196567	0.730717	c46870_g3_i0|c46870_g2_i5	http://www.genome.jp/kegg-bin/show_pathway?ko00625/K00128%09red
Pertussis	KEGG PATHWAY	ko05133	4	190	0.220013	0.800472	c71114_g4_i0|c23198_g0_i0|c71114_g0_i0|c40914_g1_i0	http://www.genome.jp/kegg-bin/show_pathway?ko05133/K05765%09red/K04730%09red
Cutin, suberine and wax biosynthesis	KEGG PATHWAY	ko00073	2	71	0.228268	0.811669	c58011_g0_i0|c21384_g0_i1	http://www.genome.jp/kegg-bin/show_pathway?ko00073/K17991%09red/K13356%09red
Insulin signaling pathway	KEGG PATHWAY	ko04910	5	261	0.234278	0.811669	c66987_g3_i1|c57414_g2_i0|c66987_g0_i0|c18950_g2_i0|c58216_g0_i2	http://www.genome.jp/kegg-bin/show_pathway?ko04910/K06269%09red/K03841%09red/K07198%09red/K00844%09red
Phenylalanine, tyrosine and tryptophan biosynthesis	KEGG PATHWAY	ko00400	3	133	0.23733	0.811669	c64702_g0_i0|c67553_g4_i1|c67560_g3_i0	http://www.genome.jp/kegg-bin/show_pathway?ko00400/K01695%09red/K01850%09red/K00766%09red
Biosynthesis of unsaturated fatty acids	KEGG PATHWAY	ko01040	3	140	0.260441	0.873243	c33325_g1_i0|c16731_g1_i0|c16731_g0_i0	http://www.genome.jp/kegg-bin/show_pathway?ko01040/K10257%09red/K03921%09red
Butirosin and neomycin biosynthesis	KEGG PATHWAY	ko00524	1	24	0.26742	0.8794	c18950_g2_i0	http://www.genome.jp/kegg-bin/show_pathway?ko00524/K00844%09red
Platelet activation	KEGG PATHWAY	ko04611	1	26	0.285438	0.897491	c58216_g0_i2	http://www.genome.jp/kegg-bin/show_pathway?ko04611/K06269%09red
Plant hormone signal transduction	KEGG PATHWAY	ko04075	8	495	0.285511	0.897491	c45527_g0_i0|c57318_g0_i1|c34803_g0_i0|c47485_g0_i0|c69112_g1_i0|c61463_g5_i1|c68345_g2_i3|c68626_g0_i0	http://www.genome.jp/kegg-bin/show_pathway?ko04075/K14497%09red/K14431%09red/K14498%09red/K14488%09red/K14489%09red/K14515%09red
Synaptic vesicle cycle	KEGG PATHWAY	ko04721	3	153	0.304003	0.897491	c66767_g0_i0|c68551_g1_i3|c63944_g0_i2	http://www.genome.jp/kegg-bin/show_pathway?ko04721/K15015%09red
Toxoplasmosis	KEGG PATHWAY	ko05145	5	292	0.306925	0.897491	c70744_g1_i0|c23198_g0_i0|c55841_g1_i0|c52084_g1_i0|c40914_g1_i0	http://www.genome.jp/kegg-bin/show_pathway?ko05145/K04730%09red/K13412%09red/K03283%09red
2-Oxocarboxylic acid metabolism	KEGG PATHWAY	ko01210	3	154	0.307373	0.897491	c49794_g1_i2|c57595_g0_i2|c28734_g2_i3	http://www.genome.jp/kegg-bin/show_pathway?ko01210/K00928%09red/K00814%09red
Circadian rhythm - fly	KEGG PATHWAY	ko04711	1	29	0.311639	0.897491	c40250_g0_i0	http://www.genome.jp/kegg-bin/show_pathway?ko04711/K08960%09red
Pyruvate metabolism	KEGG PATHWAY	ko00620	5	297	0.318977	0.897491	c23794_g3_i0|c46870_g2_i5|c71326_g0_i0|c46870_g3_i0|c11944_g1_i0	http://www.genome.jp/kegg-bin/show_pathway?ko00620/K00128%09red/K00051%09red/K01006%09red/K18881%09red
Sesquiterpenoid and triterpenoid biosynthesis	KEGG PATHWAY	ko00909	1	30	0.320157	0.897491	c63699_g5_i1	http://www.genome.jp/kegg-bin/show_pathway?ko00909/K15891%09red
Vitamin B6 metabolism	KEGG PATHWAY	ko00750	1	30	0.320157	0.897491	c37370_g0_i1	http://www.genome.jp/kegg-bin/show_pathway?ko00750/K01733%09red
Carbohydrate digestion and absorption	KEGG PATHWAY	ko04973	1	32	0.336881	0.929138	c18950_g2_i0	http://www.genome.jp/kegg-bin/show_pathway?ko04973/K00844%09red
Measles	KEGG PATHWAY	ko05162	4	238	0.351113	0.950148	c70744_g1_i0|c23198_g0_i0|c52084_g1_i0|c40914_g1_i0	http://www.genome.jp/kegg-bin/show_pathway?ko05162/K04730%09red/K03283%09red
Carbon metabolism	KEGG PATHWAY	ko01200	13	918	0.36758	0.950148	c57887_g0_i0|c44066_g0_i5|c70323_g0_i0|c57595_g0_i2|c59722_g4_i0|c23794_g3_i0|c71034_g0_i0|c71326_g0_i0|c47582_g0_i1|c66987_g0_i0|c64396_g0_i1|c66987_g3_i1|c18950_g2_i0	http://www.genome.jp/kegg-bin/show_pathway?ko01200/K15893%09red/K03841%09red/K01006%09red/K00844%09red/K00281%09red/K00051%09red/K00600%09red/K01623%09red/K00814%09red/K00927%09red/K01455%09red
Meiosis - yeast	KEGG PATHWAY	ko04113	3	173	0.371372	0.950148	c39575_g0_i4|c36106_g2_i0|c58216_g0_i2	http://www.genome.jp/kegg-bin/show_pathway?ko04113/K02365%09red/K10878%09red/K06269%09red
Other glycan degradation	KEGG PATHWAY	ko00511	1	37	0.376914	0.950148	c66976_g0_i0	http://www.genome.jp/kegg-bin/show_pathway?ko00511/K01191%09red
Axon guidance	KEGG PATHWAY	ko04360	2	104	0.377836	0.950148	c71114_g4_i0|c71114_g0_i0	http://www.genome.jp/kegg-bin/show_pathway?ko04360/K05765%09red
Steroid biosynthesis	KEGG PATHWAY	ko00100	2	104	0.377836	0.950148	c56973_g1_i1|c56973_g0_i0	http://www.genome.jp/kegg-bin/show_pathway?ko00100/K14423%09red
Zeatin biosynthesis	KEGG PATHWAY	ko00908	1	38	0.384626	0.953205	c32448_g2_i0	http://www.genome.jp/kegg-bin/show_pathway?ko00908/K00279%09red
Streptomycin biosynthesis	KEGG PATHWAY	ko00521	1	39	0.392244	0.958195	c18950_g2_i0	http://www.genome.jp/kegg-bin/show_pathway?ko00521/K00844%09red
Lysine degradation	KEGG PATHWAY	ko00310	2	110	0.404002	0.960479	c46870_g3_i0|c46870_g2_i5	http://www.genome.jp/kegg-bin/show_pathway?ko00310/K00128%09red
One carbon pool by folate	KEGG PATHWAY	ko00670	1	41	0.407197	0.960479	c70323_g0_i0	http://www.genome.jp/kegg-bin/show_pathway?ko00670/K00600%09red
Glutamatergic synapse	KEGG PATHWAY	ko04724	2	112	0.412608	0.960479	c51974_g0_i0|c68224_g1_i3	http://www.genome.jp/kegg-bin/show_pathway?ko04724/K01915%09red
Hedgehog signaling pathway	KEGG PATHWAY	ko04340	1	44	0.428941	0.960479	c40250_g0_i0	http://www.genome.jp/kegg-bin/show_pathway?ko04340/K08960%09red
Circadian rhythm	KEGG PATHWAY	ko04710	2	117	0.433846	0.960479	c57414_g2_i0|c40250_g0_i0	http://www.genome.jp/kegg-bin/show_pathway?ko04710/K08960%09red/K07198%09red
Tryptophan metabolism	KEGG PATHWAY	ko00380	2	120	0.446389	0.960479	c46870_g3_i0|c46870_g2_i5	http://www.genome.jp/kegg-bin/show_pathway?ko00380/K00128%09red
Leishmaniasis	KEGG PATHWAY	ko05140	2	121	0.450536	0.960479	c23198_g0_i0|c40914_g1_i0	http://www.genome.jp/kegg-bin/show_pathway?ko05140/K04730%09red
Arachidonic acid metabolism	KEGG PATHWAY	ko00590	1	48	0.456699	0.960479	c42577_g1_i0	http://www.genome.jp/kegg-bin/show_pathway?ko00590/K18592%09red
Cell cycle - yeast	KEGG PATHWAY	ko04111	3	206	0.47898	0.960479	c39575_g0_i4|c69285_g1_i2|c69285_g2_i0	http://www.genome.jp/kegg-bin/show_pathway?ko04111/K02365%09red/K06685%09red
Selenocompound metabolism	KEGG PATHWAY	ko00450	1	52	0.483111	0.960479	c63230_g0_i0	http://www.genome.jp/kegg-bin/show_pathway?ko00450/K13811%09red
Pyrimidine metabolism	KEGG PATHWAY	ko00240	4	289	0.491025	0.960479	c60796_g1_i0|c61493_g2_i0|c60796_g3_i0|c61493_g0_i0	http://www.genome.jp/kegg-bin/show_pathway?ko00240/K14641%09red/K01937%09red
Peroxisome	KEGG PATHWAY	ko04146	4	290	0.493663	0.960479	c58011_g0_i0|c61889_g2_i0|c61889_g1_i0|c61889_g6_i0	http://www.genome.jp/kegg-bin/show_pathway?ko04146/K13348%09red/K13356%09red
Tyrosine metabolism	KEGG PATHWAY	ko00350	2	136	0.510516	0.960479	c37666_g0_i0|c61272_g0_i0	http://www.genome.jp/kegg-bin/show_pathway?ko00350/K00276%09red/K01592%09red
Monoterpenoid biosynthesis	KEGG PATHWAY	ko00902	1	57	0.514331	0.960479	c34112_g1_i1	http://www.genome.jp/kegg-bin/show_pathway?ko00902/K15095%09red
Glycerolipid metabolism	KEGG PATHWAY	ko00561	3	219	0.519022	0.960479	c46870_g3_i0|c49155_g0_i0|c46870_g2_i5	http://www.genome.jp/kegg-bin/show_pathway?ko00561/K00128%09red/K13508%09red
NF-kappa B signaling pathway	KEGG PATHWAY	ko04064	2	139	0.521988	0.960479	c23198_g0_i0|c40914_g1_i0	http://www.genome.jp/kegg-bin/show_pathway?ko04064/K04730%09red
Non-alcoholic fatty liver disease (NAFLD)	KEGG PATHWAY	ko04932	4	301	0.522292	0.960479	c33372_g0_i0|c57414_g2_i0|c18476_g0_i0|c54549_g0_i0	http://www.genome.jp/kegg-bin/show_pathway?ko04932/K02256%09red/K07198%09red/K00412%09red
Hypertrophic cardiomyopathy (HCM)	KEGG PATHWAY	ko05410	1	59	0.526285	0.960479	c57414_g2_i0	http://www.genome.jp/kegg-bin/show_pathway?ko05410/K07198%09red
Type II diabetes mellitus	KEGG PATHWAY	ko04930	1	59	0.526285	0.960479	c18950_g2_i0	http://www.genome.jp/kegg-bin/show_pathway?ko04930/K00844%09red
Inflammatory mediator regulation of TRP channels	KEGG PATHWAY	ko04750	1	61	0.537946	0.960479	c58216_g0_i2	http://www.genome.jp/kegg-bin/show_pathway?ko04750/K06269%09red
Legionellosis	KEGG PATHWAY	ko05134	3	227	0.542819	0.960479	c70744_g1_i0|c52084_g1_i0|c63318_g3_i0	http://www.genome.jp/kegg-bin/show_pathway?ko05134/K07874%09red/K03283%09red
Fatty acid elongation	KEGG PATHWAY	ko00062	2	145	0.544386	0.960479	c55170_g3_i1|c55170_g2_i0	http://www.genome.jp/kegg-bin/show_pathway?ko00062/K15397%09red
Ascorbate and aldarate metabolism	KEGG PATHWAY	ko00053	2	146	0.548047	0.960479	c46870_g3_i0|c46870_g2_i5	http://www.genome.jp/kegg-bin/show_pathway?ko00053/K00128%09red
Apoptosis	KEGG PATHWAY	ko04210	2	148	0.555307	0.960479	c23198_g0_i0|c40914_g1_i0	http://www.genome.jp/kegg-bin/show_pathway?ko04210/K04730%09red
MAPK signaling pathway	KEGG PATHWAY	ko04010	2	148	0.555307	0.960479	c70744_g1_i0|c52084_g1_i0	http://www.genome.jp/kegg-bin/show_pathway?ko04010/K03283%09red
Phenylalanine metabolism	KEGG PATHWAY	ko00360	2	148	0.555307	0.960479	c14915_g0_i0|c61272_g0_i0	http://www.genome.jp/kegg-bin/show_pathway?ko00360/K00276%09red/K10775%09red
Purine metabolism	KEGG PATHWAY	ko00230	5	402	0.567303	0.960479	c66961_g1_i7|c63230_g0_i0|c60796_g1_i0|c60796_g3_i0|c21198_g13_i0	http://www.genome.jp/kegg-bin/show_pathway?ko00230/K01466%09red/K14641%09red/K02083%09red/K13811%09red
Toll-like receptor signaling pathway	KEGG PATHWAY	ko04620	2	155	0.580062	0.960479	c23198_g0_i0|c40914_g1_i0	http://www.genome.jp/kegg-bin/show_pathway?ko04620/K04730%09red
Valine, leucine and isoleucine degradation	KEGG PATHWAY	ko00280	2	156	0.583515	0.960479	c46870_g3_i0|c46870_g2_i5	http://www.genome.jp/kegg-bin/show_pathway?ko00280/K00128%09red
Tropane, piperidine and pyridine alkaloid biosynthesis	KEGG PATHWAY	ko00960	1	72	0.597142	0.960479	c61272_g0_i0	http://www.genome.jp/kegg-bin/show_pathway?ko00960/K00276%09red
Photosynthesis - antenna proteins	KEGG PATHWAY	ko00196	1	74	0.607062	0.960479	c68995_g2_i0	http://www.genome.jp/kegg-bin/show_pathway?ko00196/K08912%09red
Focal adhesion	KEGG PATHWAY	ko04510	1	76	0.616738	0.960479	c58216_g0_i2	http://www.genome.jp/kegg-bin/show_pathway?ko04510/K06269%09red
Fatty acid metabolism	KEGG PATHWAY	ko01212	3	258	0.628205	0.960479	c33325_g1_i0|c16731_g1_i0|c16731_g0_i0	http://www.genome.jp/kegg-bin/show_pathway?ko01212/K10257%09red/K03921%09red
Chagas disease (American trypanosomiasis)	KEGG PATHWAY	ko05142	2	171	0.63279	0.960479	c23198_g0_i0|c40914_g1_i0	http://www.genome.jp/kegg-bin/show_pathway?ko05142/K04730%09red
Fc gamma R-mediated phagocytosis	KEGG PATHWAY	ko04666	2	173	0.639005	0.960479	c71114_g4_i0|c71114_g0_i0	http://www.genome.jp/kegg-bin/show_pathway?ko04666/K05765%09red
Vascular smooth muscle contraction	KEGG PATHWAY	ko04270	1	82	0.644361	0.960479	c58216_g0_i2	http://www.genome.jp/kegg-bin/show_pathway?ko04270/K06269%09red
Osteoclast differentiation	KEGG PATHWAY	ko04380	1	83	0.648768	0.960479	c69357_g5_i0	http://www.genome.jp/kegg-bin/show_pathway?ko04380/K14379%09red
ABC transporters	KEGG PATHWAY	ko02010	1	87	0.665856	0.960479	c70014_g0_i3	http://www.genome.jp/kegg-bin/show_pathway?ko02010/K05658%09red
Fatty acid degradation	KEGG PATHWAY	ko00071	2	183	0.668841	0.960479	c46870_g3_i0|c46870_g2_i5	http://www.genome.jp/kegg-bin/show_pathway?ko00071/K00128%09red
Rheumatoid arthritis	KEGG PATHWAY	ko05323	1	89	0.674087	0.960479	c69357_g5_i0	http://www.genome.jp/kegg-bin/show_pathway?ko05323/K14379%09red
Amphetamine addiction	KEGG PATHWAY	ko05031	1	89	0.674087	0.960479	c58216_g0_i2	http://www.genome.jp/kegg-bin/show_pathway?ko05031/K06269%09red
Bile secretion	KEGG PATHWAY	ko04976	1	90	0.678126	0.960479	c70014_g0_i3	http://www.genome.jp/kegg-bin/show_pathway?ko04976/K05658%09red
AMPK signaling pathway	KEGG PATHWAY	ko04152	3	280	0.681761	0.960479	c66987_g3_i1|c57414_g2_i0|c66987_g0_i0	http://www.genome.jp/kegg-bin/show_pathway?ko04152/K03841%09red/K07198%09red
Mismatch repair	KEGG PATHWAY	ko03430	1	92	0.686054	0.960479	c69474_g1_i5	http://www.genome.jp/kegg-bin/show_pathway?ko03430/K07466%09red
Chemical carcinogenesis	KEGG PATHWAY	ko05204	2	190	0.688518	0.960479	c52064_g2_i1|c17356_g3_i1	http://www.genome.jp/kegg-bin/show_pathway?ko05204/K00799%09red
Sulfur metabolism	KEGG PATHWAY	ko00920	1	93	0.689945	0.960479	c63230_g0_i0	http://www.genome.jp/kegg-bin/show_pathway?ko00920/K13811%09red
Estrogen signaling pathway	KEGG PATHWAY	ko04915	2	193	0.696653	0.960479	c70744_g1_i0|c52084_g1_i0	http://www.genome.jp/kegg-bin/show_pathway?ko04915/K03283%09red
Oxytocin signaling pathway	KEGG PATHWAY	ko04921	2	193	0.696653	0.960479	c57414_g2_i0|c58216_g0_i2	http://www.genome.jp/kegg-bin/show_pathway?ko04921/K06269%09red/K07198%09red
Metabolism of xenobiotics by cytochrome P450	KEGG PATHWAY	ko00980	2	201	0.717488	0.960479	c52064_g2_i1|c17356_g3_i1	http://www.genome.jp/kegg-bin/show_pathway?ko00980/K00799%09red
Galactose metabolism	KEGG PATHWAY	ko00052	2	206	0.729889	0.960479	c30497_g0_i1|c18950_g2_i0	http://www.genome.jp/kegg-bin/show_pathway?ko00052/K01193%09red/K00844%09red
Drug metabolism - cytochrome P450	KEGG PATHWAY	ko00982	2	209	0.737107	0.960479	c52064_g2_i1|c17356_g3_i1	http://www.genome.jp/kegg-bin/show_pathway?ko00982/K00799%09red
FoxO signaling pathway	KEGG PATHWAY	ko04068	2	209	0.737107	0.960479	c57414_g2_i0|c40250_g0_i0	http://www.genome.jp/kegg-bin/show_pathway?ko04068/K08960%09red/K07198%09red
Carbon fixation pathways in prokaryotes	KEGG PATHWAY	ko00720	1	108	0.742854	0.960479	c23794_g3_i0	http://www.genome.jp/kegg-bin/show_pathway?ko00720/K01006%09red
Regulation of autophagy	KEGG PATHWAY	ko04140	1	110	0.749191	0.960479	c57414_g2_i0	http://www.genome.jp/kegg-bin/show_pathway?ko04140/K07198%09red
Parkinson's disease	KEGG PATHWAY	ko05012	3	313	0.750993	0.960479	c33372_g0_i0|c18476_g0_i0|c54549_g0_i0	http://www.genome.jp/kegg-bin/show_pathway?ko05012/K02256%09red/K00412%09red
Adrenergic signaling in cardiomyocytes	KEGG PATHWAY	ko04261	1	117	0.770168	0.960479	c58216_g0_i2	http://www.genome.jp/kegg-bin/show_pathway?ko04261/K06269%09red
Proteoglycans in cancer	KEGG PATHWAY	ko05205	1	118	0.773018	0.960479	c58216_g0_i2	http://www.genome.jp/kegg-bin/show_pathway?ko05205/K06269%09red
Fatty acid biosynthesis	KEGG PATHWAY	ko00061	1	122	0.784071	0.960479	c33325_g1_i0	http://www.genome.jp/kegg-bin/show_pathway?ko00061/K03921%09red
Adipocytokine signaling pathway	KEGG PATHWAY	ko04920	1	122	0.784071	0.960479	c57414_g2_i0	http://www.genome.jp/kegg-bin/show_pathway?ko04920/K07198%09red
mTOR signaling pathway	KEGG PATHWAY	ko04150	1	124	0.789394	0.960479	c57414_g2_i0	http://www.genome.jp/kegg-bin/show_pathway?ko04150/K07198%09red
Long-term potentiation	KEGG PATHWAY	ko04720	1	126	0.794586	0.960479	c58216_g0_i2	http://www.genome.jp/kegg-bin/show_pathway?ko04720/K06269%09red
Dopaminergic synapse	KEGG PATHWAY	ko04728	1	126	0.794586	0.960479	c58216_g0_i2	http://www.genome.jp/kegg-bin/show_pathway?ko04728/K06269%09red
Glutathione metabolism	KEGG PATHWAY	ko00480	3	341	0.799796	0.960479	c52064_g2_i1|c17356_g3_i1|c42577_g1_i0	http://www.genome.jp/kegg-bin/show_pathway?ko00480/K18592%09red/K00799%09red
Oxidative phosphorylation	KEGG PATHWAY	ko00190	4	440	0.800504	0.960479	c33372_g0_i0|c65510_g0_i0|c18476_g0_i0|c54549_g0_i0	http://www.genome.jp/kegg-bin/show_pathway?ko00190/K02256%09red/K02115%09red/K00412%09red
Influenza A	KEGG PATHWAY	ko05164	2	244	0.809766	0.960479	c70744_g1_i0|c52084_g1_i0	http://www.genome.jp/kegg-bin/show_pathway?ko05164/K03283%09red
Homologous recombination	KEGG PATHWAY	ko03440	1	133	0.811772	0.960479	c69474_g1_i5	http://www.genome.jp/kegg-bin/show_pathway?ko03440/K07466%09red
Porphyrin and chlorophyll metabolism	KEGG PATHWAY	ko00860	1	138	0.823162	0.960479	c40650_g1_i2	http://www.genome.jp/kegg-bin/show_pathway?ko00860/K13545%09red
Epstein-Barr virus infection	KEGG PATHWAY	ko05169	4	459	0.825843	0.960479	c70744_g1_i0|c23198_g0_i0|c52084_g1_i0|c40914_g1_i0	http://www.genome.jp/kegg-bin/show_pathway?ko05169/K04730%09red/K03283%09red
Circadian rhythm - plant	KEGG PATHWAY	ko04712	1	140	0.827523	0.960479	c37855_g0_i0	http://www.genome.jp/kegg-bin/show_pathway?ko04712/K12130%09red
Tuberculosis	KEGG PATHWAY	ko05152	3	361	0.829538	0.960479	c23198_g0_i0|c66664_g0_i2|c40914_g1_i0	http://www.genome.jp/kegg-bin/show_pathway?ko05152/K04730%09red/K08064%09red
Fanconi anemia pathway	KEGG PATHWAY	ko03460	1	141	0.829663	0.960479	c69474_g1_i5	http://www.genome.jp/kegg-bin/show_pathway?ko03460/K07466%09red
Neurotrophin signaling pathway	KEGG PATHWAY	ko04722	2	256	0.830226	0.960479	c23198_g0_i0|c40914_g1_i0	http://www.genome.jp/kegg-bin/show_pathway?ko04722/K04730%09red
mRNA surveillance pathway	KEGG PATHWAY	ko03015	2	258	0.833437	0.960479	c40049_g0_i4|c58216_g0_i2	http://www.genome.jp/kegg-bin/show_pathway?ko03015/K03265%09red/K06269%09red
Central carbon metabolism in cancer	KEGG PATHWAY	ko05230	1	145	0.837962	0.960479	c18950_g2_i0	http://www.genome.jp/kegg-bin/show_pathway?ko05230/K00844%09red
cGMP-PKG signaling pathway	KEGG PATHWAY	ko04022	1	145	0.837962	0.960479	c58216_g0_i2	http://www.genome.jp/kegg-bin/show_pathway?ko04022/K06269%09red
DNA replication	KEGG PATHWAY	ko03030	1	145	0.837962	0.960479	c69474_g1_i5	http://www.genome.jp/kegg-bin/show_pathway?ko03030/K07466%09red
Amino sugar and nucleotide sugar metabolism	KEGG PATHWAY	ko00520	3	368	0.839015	0.960479	c25033_g0_i0|c42916_g0_i0|c18950_g2_i0	http://www.genome.jp/kegg-bin/show_pathway?ko00520/K01183%09red/K02377%09red/K00844%09red
alpha-Linolenic acid metabolism	KEGG PATHWAY	ko00592	1	148	0.84392	0.960479	c62105_g0_i4	http://www.genome.jp/kegg-bin/show_pathway?ko00592/K08241%09red
Alzheimer's disease	KEGG PATHWAY	ko05010	3	372	0.844224	0.960479	c33372_g0_i0|c18476_g0_i0|c54549_g0_i0	http://www.genome.jp/kegg-bin/show_pathway?ko05010/K02256%09red/K00412%09red
Oocyte meiosis	KEGG PATHWAY	ko04114	2	267	0.847218	0.960479	c39575_g0_i4|c58216_g0_i2	http://www.genome.jp/kegg-bin/show_pathway?ko04114/K02365%09red/K06269%09red
Inositol phosphate metabolism	KEGG PATHWAY	ko00562	1	151	0.849659	0.960479	c52239_g0_i3	http://www.genome.jp/kegg-bin/show_pathway?ko00562/K00921%09red
Nucleotide excision repair	KEGG PATHWAY	ko03420	1	156	0.858761	0.960479	c69474_g1_i5	http://www.genome.jp/kegg-bin/show_pathway?ko03420/K07466%09red
Huntington's disease	KEGG PATHWAY	ko05016	3	385	0.860157	0.960479	c33372_g0_i0|c18476_g0_i0|c54549_g0_i0	http://www.genome.jp/kegg-bin/show_pathway?ko05016/K02256%09red/K00412%09red
HIF-1 signaling pathway	KEGG PATHWAY	ko04066	1	165	0.873779	0.960479	c18950_g2_i0	http://www.genome.jp/kegg-bin/show_pathway?ko04066/K00844%09red
Photosynthesis	KEGG PATHWAY	ko00195	1	176	0.889988	0.960479	c65510_g0_i0	http://www.genome.jp/kegg-bin/show_pathway?ko00195/K02115%09red
Aminoacyl-tRNA biosynthesis	KEGG PATHWAY	ko00970	1	182	0.897935	0.960479	c55551_g0_i0	http://www.genome.jp/kegg-bin/show_pathway?ko00970/K01868%09red
MicroRNAs in cancer	KEGG PATHWAY	ko05206	1	183	0.899203	0.960479	c70014_g0_i3	http://www.genome.jp/kegg-bin/show_pathway?ko05206/K05658%09red
Choline metabolism in cancer	KEGG PATHWAY	ko05231	1	184	0.900454	0.960479	c42788_g1_i0	http://www.genome.jp/kegg-bin/show_pathway?ko05231/K14156%09red
Phosphatidylinositol signaling system	KEGG PATHWAY	ko04070	1	186	0.902912	0.960479	c52239_g0_i3	http://www.genome.jp/kegg-bin/show_pathway?ko04070/K00921%09red
cAMP signaling pathway	KEGG PATHWAY	ko04024	1	187	0.904118	0.960479	c58216_g0_i2	http://www.genome.jp/kegg-bin/show_pathway?ko04024/K06269%09red
Plant-pathogen interaction	KEGG PATHWAY	ko04626	5	649	0.908394	0.960479	c31457_g1_i0|c55841_g1_i0|c50884_g2_i0|c50884_g0_i0|c32651_g0_i0	http://www.genome.jp/kegg-bin/show_pathway?ko04626/K13448%09red/K13473%09red/K13412%09red/K13424%09red
Wnt signaling pathway	KEGG PATHWAY	ko04310	1	192	0.909927	0.960479	c40250_g0_i0	http://www.genome.jp/kegg-bin/show_pathway?ko04310/K08960%09red
Alcoholism	KEGG PATHWAY	ko05034	1	205	0.92344	0.968762	c58216_g0_i2	http://www.genome.jp/kegg-bin/show_pathway?ko05034/K06269%09red
Herpes simplex infection	KEGG PATHWAY	ko05168	1	222	0.938104	0.978145	c58216_g0_i2	http://www.genome.jp/kegg-bin/show_pathway?ko05168/K06269%09red
Glucagon signaling pathway	KEGG PATHWAY	ko04922	1	230	0.943999	0.978326	c57414_g2_i0	http://www.genome.jp/kegg-bin/show_pathway?ko04922/K07198%09red
Phagosome	KEGG PATHWAY	ko04145	1	257	0.960058	0.984184	c52239_g0_i3	http://www.genome.jp/kegg-bin/show_pathway?ko04145/K00921%09red
Endocytosis	KEGG PATHWAY	ko04144	2	419	0.967308	0.984184	c70744_g1_i0|c52084_g1_i0	http://www.genome.jp/kegg-bin/show_pathway?ko04144/K03283%09red
Cell cycle	KEGG PATHWAY	ko04110	1	284	0.971518	0.984184	c39575_g0_i4	http://www.genome.jp/kegg-bin/show_pathway?ko04110/K02365%09red
PI3K-Akt signaling pathway	KEGG PATHWAY	ko04151	1	294	0.974872	0.984184	c57414_g2_i0	http://www.genome.jp/kegg-bin/show_pathway?ko04151/K07198%09red
Spliceosome	KEGG PATHWAY	ko03040	2	467	0.980389	0.984184	c70744_g1_i0|c52084_g1_i0	http://www.genome.jp/kegg-bin/show_pathway?ko03040/K03283%09red
Protein processing in endoplasmic reticulum	KEGG PATHWAY	ko04141	3	623	0.984184	0.984184	c70744_g1_i0|c52084_g1_i0|c45705_g4_i3	http://www.genome.jp/kegg-bin/show_pathway?ko04141/K09503%09red/K03283%09red

## Sheet: G3HN vs G3LN
Term	Database	ID	Input number	Background number	P-Value	Corrected P-Value	Input	Hyperlink
Cutin, suberine and wax biosynthesis	KEGG PATHWAY	ko00073	6	71	1.63e-07	9.6e-06	c18859_g0_i0|c68637_g0_i1|c10567_g0_i0|c18859_g1_i0|c59127_g0_i3|c68606_g0_i2	http://www.genome.jp/kegg-bin/show_pathway?ko00073/K13356%09red/K15398%09red/K15404%09red
Osteoclast differentiation	KEGG PATHWAY	ko04380	5	83	8.72e-06	0.000192976	c69357_g4_i0|c69357_g1_i1|c69357_g0_i0|c69357_g5_i0|c69357_g3_i1	http://www.genome.jp/kegg-bin/show_pathway?ko04380/K14379%09red
Rheumatoid arthritis	KEGG PATHWAY	ko05323	5	89	1.2e-05	0.000192976	c69357_g4_i0|c69357_g1_i1|c69357_g0_i0|c69357_g5_i0|c69357_g3_i1	http://www.genome.jp/kegg-bin/show_pathway?ko05323/K14379%09red
Flavonoid biosynthesis	KEGG PATHWAY	ko00941	6	157	1.31e-05	0.000192976	c49651_g0_i1|c3103_g1_i1|c3123_g1_i0|c2240_g1_i0|c8587_g0_i0|c880_g1_i0	http://www.genome.jp/kegg-bin/show_pathway?ko00941/K00475%09red/K13082%09red/K00660%09red
Lysosome	KEGG PATHWAY	ko04142	6	187	3.39e-05	0.000399997	c69357_g3_i1|c69357_g5_i0|c4201_g2_i0|c69357_g4_i0|c69357_g1_i1|c69357_g0_i0	http://www.genome.jp/kegg-bin/show_pathway?ko04142/K14379%09red/K01052%09red
Circadian rhythm - plant	KEGG PATHWAY	ko04712	5	140	9.63e-05	0.000946523	c2240_g1_i0|c8587_g0_i0|c49651_g0_i1|c880_g1_i0|c1112_g0_i0	http://www.genome.jp/kegg-bin/show_pathway?ko04712/K16223%09red/K00660%09red
Fatty acid elongation	KEGG PATHWAY	ko00062	5	145	0.000112893	0.000951531	c52111_g1_i0|c4721_g0_i0|c510_g0_i0|c1343_g0_i1|c2418_g0_i0	http://www.genome.jp/kegg-bin/show_pathway?ko00062/K10251%09red/K15397%09red
Alanine, aspartate and glutamate metabolism	KEGG PATHWAY	ko00250	5	155	0.000152711	0.00112624	c66646_g1_i0|c66239_g2_i1|c71514_g3_i0|c66239_g0_i0|c66646_g3_i0	http://www.genome.jp/kegg-bin/show_pathway?ko00250/K01953%09red/K00264%09red
Steroid biosynthesis	KEGG PATHWAY	ko00100	4	104	0.000377618	0.00247549	c56973_g0_i0|c7920_g0_i0|c56973_g1_i1|c4201_g2_i0	http://www.genome.jp/kegg-bin/show_pathway?ko00100/K01052%09red/K14423%09red
Fatty acid metabolism	KEGG PATHWAY	ko01212	5	258	0.00145577	0.00858903	c59148_g4_i0|c59148_g3_i1|c52111_g1_i0|c1343_g0_i1|c71896_g3_i2	http://www.genome.jp/kegg-bin/show_pathway?ko01212/K01897%09red/K00059%09red/K10251%09red
Steroid hormone biosynthesis	KEGG PATHWAY	ko00140	2	22	0.00254991	0.0136768	c52111_g1_i0|c1343_g0_i1	http://www.genome.jp/kegg-bin/show_pathway?ko00140/K10251%09red
ABC transporters	KEGG PATHWAY	ko02010	3	87	0.0028622	0.0140725	c4193_g0_i0|c2153_g0_i1|c13175_g0_i1	http://www.genome.jp/kegg-bin/show_pathway?ko02010/K05658%09red
Bile secretion	KEGG PATHWAY	ko04976	3	90	0.00314015	0.0142514	c4193_g0_i0|c2153_g0_i1|c13175_g0_i1	http://www.genome.jp/kegg-bin/show_pathway?ko04976/K05658%09red
Fatty acid biosynthesis	KEGG PATHWAY	ko00061	3	122	0.00715353	0.030147	c59148_g4_i0|c59148_g3_i1|c71896_g3_i2	http://www.genome.jp/kegg-bin/show_pathway?ko00061/K01897%09red/K00059%09red
Biosynthesis of unsaturated fatty acids	KEGG PATHWAY	ko01040	3	140	0.010317	0.0405804	c52111_g1_i0|c1343_g0_i1|c71896_g3_i2	http://www.genome.jp/kegg-bin/show_pathway?ko01040/K00059%09red/K10251%09red
Biotin metabolism	KEGG PATHWAY	ko00780	2	53	0.0128818	0.0475018	c71896_g3_i2|c57571_g3_i0	http://www.genome.jp/kegg-bin/show_pathway?ko00780/K19562%09red/K00059%09red
Peroxisome	KEGG PATHWAY	ko04146	4	290	0.0137996	0.0478929	c59148_g4_i0|c59148_g3_i1|c10567_g0_i0|c59127_g0_i3	http://www.genome.jp/kegg-bin/show_pathway?ko04146/K01897%09red/K13356%09red
Isoquinoline alkaloid biosynthesis	KEGG PATHWAY	ko00950	2	61	0.0166696	0.0546393	c13389_g0_i0|c13389_g2_i1	http://www.genome.jp/kegg-bin/show_pathway?ko00950/K00422%09red
MicroRNAs in cancer	KEGG PATHWAY	ko05206	3	183	0.0207219	0.0643469	c4193_g0_i0|c2153_g0_i1|c13175_g0_i1	http://www.genome.jp/kegg-bin/show_pathway?ko05206/K05658%09red
Glycerolipid metabolism	KEGG PATHWAY	ko00561	3	219	0.032608	0.0961937	c48685_g0_i8|c13892_g0_i1|c40233_g1_i5	http://www.genome.jp/kegg-bin/show_pathway?ko00561/K07407%09red/K06119%09red/K03715%09red
Nitrogen metabolism	KEGG PATHWAY	ko00910	2	102	0.0420987	0.118277	c71514_g3_i0|c27327_g0_i4	http://www.genome.jp/kegg-bin/show_pathway?ko00910/K01674%09red/K00264%09red
Adipocytokine signaling pathway	KEGG PATHWAY	ko04920	2	122	0.057597	0.154465	c59148_g4_i0|c59148_g3_i1	http://www.genome.jp/kegg-bin/show_pathway?ko04920/K01897%09red
Glycosphingolipid biosynthesis - globo series	KEGG PATHWAY	ko00603	1	20	0.0635423	0.163	c13892_g0_i1	http://www.genome.jp/kegg-bin/show_pathway?ko00603/K07407%09red
Tyrosine metabolism	KEGG PATHWAY	ko00350	2	136	0.0694383	0.170702	c13389_g0_i0|c13389_g2_i1	http://www.genome.jp/kegg-bin/show_pathway?ko00350/K00422%09red
Monobactam biosynthesis	KEGG PATHWAY	ko00261	1	24	0.0751831	0.17662	c63230_g0_i0	http://www.genome.jp/kegg-bin/show_pathway?ko00261/K13811%09red
PPAR signaling pathway	KEGG PATHWAY	ko03320	2	149	0.0810767	0.17662	c59148_g4_i0|c59148_g3_i1	http://www.genome.jp/kegg-bin/show_pathway?ko03320/K01897%09red
Bisphenol degradation	KEGG PATHWAY	ko00363	1	27	0.0838195	0.17662	c858_g0_i0	http://www.genome.jp/kegg-bin/show_pathway?ko00363/K00517%09red
Polycyclic aromatic hydrocarbon degradation	KEGG PATHWAY	ko00624	1	27	0.0838195	0.17662	c858_g0_i0	http://www.genome.jp/kegg-bin/show_pathway?ko00624/K00517%09red
Fatty acid degradation	KEGG PATHWAY	ko00071	2	183	0.113968	0.231866	c59148_g4_i0|c59148_g3_i1	http://www.genome.jp/kegg-bin/show_pathway?ko00071/K01897%09red
Aminobenzoate degradation	KEGG PATHWAY	ko00627	1	44	0.131268	0.258161	c858_g0_i0	http://www.genome.jp/kegg-bin/show_pathway?ko00627/K00517%09red
Galactose metabolism	KEGG PATHWAY	ko00052	2	206	0.137828	0.261948	c30218_g0_i0|c13892_g0_i1	http://www.genome.jp/kegg-bin/show_pathway?ko00052/K07407%09red/K00850%09red
Mineral absorption	KEGG PATHWAY	ko04978	1	48	0.142073	0.261948	c52750_g2_i0	http://www.genome.jp/kegg-bin/show_pathway?ko04978/K07213%09red
Selenocompound metabolism	KEGG PATHWAY	ko00450	1	52	0.152745	0.27309	c63230_g0_i0	http://www.genome.jp/kegg-bin/show_pathway?ko00450/K13811%09red
Limonene and pinene degradation	KEGG PATHWAY	ko00903	1	59	0.171105	0.296917	c858_g0_i0	http://www.genome.jp/kegg-bin/show_pathway?ko00903/K00517%09red
Plant hormone signal transduction	KEGG PATHWAY	ko04075	3	495	0.203972	0.334595	c2322_g1_i1|c47323_g2_i0|c2322_g0_i0	http://www.genome.jp/kegg-bin/show_pathway?ko04075/K14487%09red/K14492%09red
Tropane, piperidine and pyridine alkaloid biosynthesis	KEGG PATHWAY	ko00960	1	72	0.20416	0.334595	c3383_g0_i1	http://www.genome.jp/kegg-bin/show_pathway?ko00960/K08081%09red
Sphingolipid metabolism	KEGG PATHWAY	ko00600	1	78	0.218971	0.349171	c13892_g0_i1	http://www.genome.jp/kegg-bin/show_pathway?ko00600/K07407%09red
Sulfur metabolism	KEGG PATHWAY	ko00920	1	93	0.254815	0.395633	c63230_g0_i0	http://www.genome.jp/kegg-bin/show_pathway?ko00920/K13811%09red
Glycerophospholipid metabolism	KEGG PATHWAY	ko00564	2	320	0.266023	0.402445	c66160_g0_i0|c66160_g1_i1	http://www.genome.jp/kegg-bin/show_pathway?ko00564/K18696%09red
Stilbenoid, diarylheptanoid and gingerol biosynthesis	KEGG PATHWAY	ko00945	1	103	0.277798	0.409752	c858_g0_i0	http://www.genome.jp/kegg-bin/show_pathway?ko00945/K00517%09red
Amino sugar and nucleotide sugar metabolism	KEGG PATHWAY	ko00520	2	368	0.321245	0.454861	c27306_g4_i1|c70226_g2_i1	http://www.genome.jp/kegg-bin/show_pathway?ko00520/K01183%09red/K16190%09red
beta-Alanine metabolism	KEGG PATHWAY	ko00410	1	124	0.323799	0.454861	c56624_g1_i4	http://www.genome.jp/kegg-bin/show_pathway?ko00410/K13366%09red
Pentose and glucuronate interconversions	KEGG PATHWAY	ko00040	1	136	0.348767	0.478541	c70226_g2_i1	http://www.genome.jp/kegg-bin/show_pathway?ko00040/K16190%09red
Central carbon metabolism in cancer	KEGG PATHWAY	ko05230	1	145	0.366891	0.483634	c30218_g0_i0	http://www.genome.jp/kegg-bin/show_pathway?ko05230/K00850%09red
Ascorbate and aldarate metabolism	KEGG PATHWAY	ko00053	1	146	0.368873	0.483634	c70226_g2_i1	http://www.genome.jp/kegg-bin/show_pathway?ko00053/K16190%09red
Cyanoamino acid metabolism	KEGG PATHWAY	ko00460	1	171	0.416484	0.531905	c8806_g0_i4	http://www.genome.jp/kegg-bin/show_pathway?ko00460/K01188%09red
Pentose phosphate pathway	KEGG PATHWAY	ko00030	1	175	0.423764	0.531905	c30218_g0_i0	http://www.genome.jp/kegg-bin/show_pathway?ko00030/K00850%09red
Arginine and proline metabolism	KEGG PATHWAY	ko00330	1	180	0.432737	0.531905	c56624_g1_i4	http://www.genome.jp/kegg-bin/show_pathway?ko00330/K13366%09red
Starch and sucrose metabolism	KEGG PATHWAY	ko00500	2	484	0.448985	0.540615	c8806_g0_i4|c729_g0_i2	http://www.genome.jp/kegg-bin/show_pathway?ko00500/K01179%09red/K01188%09red
Methane metabolism	KEGG PATHWAY	ko00680	1	216	0.493375	0.578087	c30218_g0_i0	http://www.genome.jp/kegg-bin/show_pathway?ko00680/K00850%09red
Fructose and mannose metabolism	KEGG PATHWAY	ko00051	1	220	0.499702	0.578087	c30218_g0_i0	http://www.genome.jp/kegg-bin/show_pathway?ko00051/K00850%09red
AMPK signaling pathway	KEGG PATHWAY	ko04152	1	280	0.585718	0.664565	c30218_g0_i0	http://www.genome.jp/kegg-bin/show_pathway?ko04152/K00850%09red
RNA degradation	KEGG PATHWAY	ko03018	1	293	0.602325	0.670513	c30218_g0_i0	http://www.genome.jp/kegg-bin/show_pathway?ko03018/K00850%09red
Biosynthesis of amino acids	KEGG PATHWAY	ko01230	2	718	0.659723	0.720808	c30218_g0_i0|c71514_g3_i0	http://www.genome.jp/kegg-bin/show_pathway?ko01230/K00850%09red/K00264%09red
Purine metabolism	KEGG PATHWAY	ko00230	1	402	0.717944	0.770158	c63230_g0_i0	http://www.genome.jp/kegg-bin/show_pathway?ko00230/K13811%09red
Glycolysis / Gluconeogenesis	KEGG PATHWAY	ko00010	1	441	0.750622	0.790834	c30218_g0_i0	http://www.genome.jp/kegg-bin/show_pathway?ko00010/K00850%09red
Phenylpropanoid biosynthesis	KEGG PATHWAY	ko00940	1	487	0.784365	0.811887	c8806_g0_i4	http://www.genome.jp/kegg-bin/show_pathway?ko00940/K01188%09red
Carbon metabolism	KEGG PATHWAY	ko01200	1	918	0.94521	0.955064	c30218_g0_i0	http://www.genome.jp/kegg-bin/show_pathway?ko01200/K00850%09red
Ribosome	KEGG PATHWAY	ko03010	1	980	0.955064	0.955064	c43566_g1_i0	http://www.genome.jp/kegg-bin/show_pathway?ko03010/K02865%09red

## Sheet: G152HN vs G3HN
Term	Database	ID	Input number	Background number	P-Value	Corrected P-Value	Input	Hyperlink
Plant-pathogen interaction	KEGG PATHWAY	ko04626	29	649	5.1e-06	0.00117412	c3796_g0_i1|c46266_g0_i0|c31735_g0_i0|c33676_g1_i0|c33676_g3_i0|c68990_g5_i0|c65442_g5_i1|c50884_g2_i0|c20159_g4_i0|c50884_g0_i0|c65442_g3_i1|c60884_g0_i2|c56828_g1_i1|c68070_g2_i1|c66422_g0_i0|c2302_g0_i0|c41379_g1_i0|c65882_g1_i0|c55841_g2_i0|c9054_g0_i0|c17703_g1_i0|c68110_g0_i1|c68990_g0_i0|c67713_g0_i0|c69707_g0_i2|c59031_g1_i0|c25327_g0_i0|c64962_g0_i0|c62827_g0_i0	http://www.genome.jp/kegg-bin/show_pathway?ko04626/K13414%09red/K13459%09red/K09487%09red/K13412%09red/K13457%09red/K13466%09red/K13473%09red/K13448%09red/K05391%09red/K13436%09red/K02183%09red
Methane metabolism	KEGG PATHWAY	ko00680	13	216	0.000142555	0.0163939	c6017_g1_i0|c59152_g0_i0|c48976_g3_i1|c42973_g0_i0|c64986_g0_i1|c64986_g1_i1|c2516_g1_i0|c2516_g0_i0|c55512_g0_i0|c68962_g0_i0|c47126_g2_i0|c67123_g5_i0|c48976_g0_i0	http://www.genome.jp/kegg-bin/show_pathway?ko00680/K00850%09red/K01689%09red/K00600%09red/K01595%09red/K01623%09red/K00121%09red/K01895%09red
Rheumatoid arthritis	KEGG PATHWAY	ko05323	8	89	0.000228445	0.0175141	c69357_g3_i1|c64900_g0_i0|c37259_g2_i1|c68631_g4_i2|c69357_g5_i0|c69357_g4_i0|c69357_g1_i1|c69357_g0_i0	http://www.genome.jp/kegg-bin/show_pathway?ko05323/K14379%09red/K03661%09red/K02150%09red
Osteoclast differentiation	KEGG PATHWAY	ko04380	6	83	0.00383169	0.183073	c69357_g3_i1|c68631_g4_i2|c69357_g5_i0|c69357_g4_i0|c69357_g1_i1|c69357_g0_i0	http://www.genome.jp/kegg-bin/show_pathway?ko04380/K14379%09red
Pentose phosphate pathway	KEGG PATHWAY	ko00030	9	175	0.00397984	0.183073	c48976_g0_i0|c32278_g3_i0|c48976_g3_i1|c64986_g0_i1|c64986_g1_i1|c2516_g1_i0|c47185_g0_i0|c2516_g0_i0|c4368_g2_i3	http://www.genome.jp/kegg-bin/show_pathway?ko00030/K00036%09red/K01783%09red/K01623%09red/K00850%09red/K01810%09red
Lysosome	KEGG PATHWAY	ko04142	9	187	0.00597859	0.229179	c69357_g3_i1|c10653_g0_i0|c64900_g0_i0|c8423_g2_i0|c68631_g4_i2|c69357_g5_i0|c69357_g4_i0|c69357_g1_i1|c69357_g0_i0	http://www.genome.jp/kegg-bin/show_pathway?ko04142/K10532%09red/K14379%09red/K03661%09red/K01369%09red
Galactose metabolism	KEGG PATHWAY	ko00052	9	206	0.0106231	0.349045	c48976_g0_i0|c48976_g3_i1|c64986_g0_i1|c64986_g1_i1|c50751_g1_i5|c45479_g0_i0|c56990_g0_i0|c61222_g0_i0|c50751_g3_i0	http://www.genome.jp/kegg-bin/show_pathway?ko00052/K00965%09red/K01190%09red/K00850%09red/K06617%09red
Biosynthesis of amino acids	KEGG PATHWAY	ko01230	20	718	0.0249472	0.717232	c55778_g1_i0|c68968_g0_i0|c18081_g0_i0|c68968_g1_i1|c68224_g1_i3|c48976_g3_i1|c42973_g0_i0|c64986_g0_i1|c64986_g1_i1|c63731_g4_i1|c2516_g1_i0|c47185_g0_i0|c67553_g3_i3|c66595_g0_i0|c48976_g0_i0|c67553_g4_i1|c2516_g0_i0|c48277_g2_i2|c58093_g1_i0|c6017_g1_i0	http://www.genome.jp/kegg-bin/show_pathway?ko01230/K00850%09red/K00264%09red/K01695%09red/K01689%09red/K15849%09red/K00640%09red/K00811%09red/K00600%09red/K01623%09red/K01783%09red/K01738%09red/K01915%09red/K12657%09red
Tropane, piperidine and pyridine alkaloid biosynthesis	KEGG PATHWAY	ko00960	4	72	0.0385862	0.857494	c63809_g0_i0|c18081_g0_i0|c63809_g1_i0|c48277_g2_i2	http://www.genome.jp/kegg-bin/show_pathway?ko00960/K00811%09red/K15849%09red/K08081%09red
Fructose and mannose metabolism	KEGG PATHWAY	ko00051	8	220	0.0387668	0.857494	c69028_g0_i4|c48976_g0_i0|c48976_g3_i1|c64986_g0_i1|c64986_g1_i1|c2516_g1_i0|c69028_g3_i0|c2516_g0_i0	http://www.genome.jp/kegg-bin/show_pathway?ko00051/K01623%09red/K00850%09red/K00895%09red
Lipoic acid metabolism	KEGG PATHWAY	ko00785	2	18	0.0434156	0.857494	c59060_g3_i0|c46439_g2_i0	http://www.genome.jp/kegg-bin/show_pathway?ko00785/K03644%09red/K03801%09red
Carbon metabolism	KEGG PATHWAY	ko01200	23	918	0.0466545	0.857494	c68968_g0_i0|c68968_g1_i1|c32278_g3_i0|c2516_g1_i0|c2516_g0_i0|c47126_g2_i0|c59152_g0_i0|c64986_g0_i1|c50990_g0_i0|c55778_g1_i0|c48976_g0_i0|c42973_g0_i0|c64986_g1_i1|c68962_g0_i0|c55512_g0_i0|c67123_g5_i0|c58093_g1_i0|c4368_g2_i3|c42984_g2_i1|c48976_g3_i1|c6017_g1_i0|c47185_g0_i0|c44448_g1_i0	http://www.genome.jp/kegg-bin/show_pathway?ko01200/K03781%09red/K01623%09red/K00850%09red/K05605%09red/K01100%09red/K01689%09red/K00640%09red/K00600%09red/K01595%09red/K01783%09red/K01810%09red/K00036%09red/K00121%09red/K01895%09red/K01738%09red
ABC transporters	KEGG PATHWAY	ko02010	4	87	0.0664079	0.857494	c25054_g0_i2|c61979_g1_i1|c41286_g1_i0|c1402_g0_i0	http://www.genome.jp/kegg-bin/show_pathway?ko02010/K05658%09red
Biotin metabolism	KEGG PATHWAY	ko00780	3	53	0.067166	0.857494	c57571_g1_i0|c57571_g4_i0|c57571_g2_i0	http://www.genome.jp/kegg-bin/show_pathway?ko00780/K19562%09red
Bile secretion	KEGG PATHWAY	ko04976	4	90	0.0729498	0.857494	c25054_g0_i2|c61979_g1_i1|c41286_g1_i0|c1402_g0_i0	http://www.genome.jp/kegg-bin/show_pathway?ko04976/K05658%09red
Cyanoamino acid metabolism	KEGG PATHWAY	ko00460	6	171	0.077541	0.857494	c69705_g0_i0|c59721_g1_i1|c69705_g1_i0|c70464_g1_i3|c56017_g0_i0|c6017_g1_i0	http://www.genome.jp/kegg-bin/show_pathway?ko00460/K05350%09red/K01188%09red/K13029%09red/K00600%09red
Nicotine addiction	KEGG PATHWAY	ko05033	2	26	0.0792082	0.857494	c63525_g1_i0|c66767_g0_i0	http://www.genome.jp/kegg-bin/show_pathway?ko05033/K15015%09red
Sulfur metabolism	KEGG PATHWAY	ko00920	4	93	0.079806	0.857494	c55778_g1_i0|c68968_g0_i0|c68968_g1_i1|c58093_g1_i0	http://www.genome.jp/kegg-bin/show_pathway?ko00920/K00640%09red/K01738%09red
Tyrosine metabolism	KEGG PATHWAY	ko00350	5	136	0.0883567	0.857494	c67123_g5_i0|c48277_g2_i2|c18081_g0_i0|c68359_g2_i3|c37666_g0_i0	http://www.genome.jp/kegg-bin/show_pathway?ko00350/K00811%09red/K15849%09red/K00121%09red/K01592%09red/K01555%09red
Hepatitis B	KEGG PATHWAY	ko05161	4	97	0.0894248	0.857494	c2905_g0_i0|c64443_g6_i2|c15523_g2_i0|c64443_g5_i1	http://www.genome.jp/kegg-bin/show_pathway?ko05161/K04498%09red/K11594%09red/K06620%09red
Isoquinoline alkaloid biosynthesis	KEGG PATHWAY	ko00950	3	61	0.0917703	0.857494	c48277_g2_i2|c18081_g0_i0|c37666_g0_i0	http://www.genome.jp/kegg-bin/show_pathway?ko00950/K15849%09red/K01592%09red/K00811%09red
MicroRNAs in cancer	KEGG PATHWAY	ko05206	6	183	0.09843	0.857494	c61979_g1_i1|c25054_g0_i2|c2905_g0_i0|c15523_g2_i0|c1402_g0_i0|c41286_g1_i0	http://www.genome.jp/kegg-bin/show_pathway?ko05206/K04498%09red/K05658%09red/K06620%09red
Morphine addiction	KEGG PATHWAY	ko05032	2	31	0.104866	0.857494	c63525_g1_i0|c66767_g0_i0	http://www.genome.jp/kegg-bin/show_pathway?ko05032/K15015%09red
Steroid biosynthesis	KEGG PATHWAY	ko00100	4	104	0.107516	0.857494	c22731_g5_i1|c1484_g5_i1|c53644_g1_i0|c56301_g0_i4	http://www.genome.jp/kegg-bin/show_pathway?ko00100/K01853%09red/K00559%09red
Central carbon metabolism in cancer	KEGG PATHWAY	ko05230	5	145	0.107565	0.857494	c48976_g3_i1|c64986_g0_i1|c64986_g1_i1|c48976_g0_i0|c4368_g2_i3	http://www.genome.jp/kegg-bin/show_pathway?ko05230/K00036%09red/K00850%09red
Ascorbate and aldarate metabolism	KEGG PATHWAY	ko00053	5	146	0.109816	0.857494	c67742_g3_i0|c66533_g0_i0|c70259_g2_i0|c61383_g4_i0|c70259_g1_i0	http://www.genome.jp/kegg-bin/show_pathway?ko00053/K00469%09red/K14190%09red/K00434%09red
Thiamine metabolism	KEGG PATHWAY	ko00730	2	32	0.110238	0.857494	c24558_g1_i0|c67749_g4_i0	http://www.genome.jp/kegg-bin/show_pathway?ko00730/K03146%09red/K01662%09red
Caffeine metabolism	KEGG PATHWAY	ko00232	1	6	0.11125	0.857494	c45387_g1_i0	http://www.genome.jp/kegg-bin/show_pathway?ko00232/K00106%09red
Cysteine and methionine metabolism	KEGG PATHWAY	ko00270	8	281	0.113542	0.857494	c55778_g1_i0|c68825_g4_i2|c68968_g0_i0|c68968_g1_i1|c48277_g2_i2|c58093_g1_i0|c25286_g0_i0|c39127_g0_i0	http://www.genome.jp/kegg-bin/show_pathway?ko00270/K00811%09red/K05933%09red/K01920%09red/K00640%09red/K01738%09red
GABAergic synapse	KEGG PATHWAY	ko04727	4	107	0.115736	0.857494	c63525_g1_i0|c50248_g0_i0|c68224_g1_i3|c66767_g0_i0	http://www.genome.jp/kegg-bin/show_pathway?ko04727/K08341%09red/K01915%09red/K15015%09red
Carbon fixation pathways in prokaryotes	KEGG PATHWAY	ko00720	4	108	0.118536	0.857494	c68962_g0_i0|c47126_g2_i0|c59152_g0_i0|c55512_g0_i0	http://www.genome.jp/kegg-bin/show_pathway?ko00720/K01895%09red/K01595%09red
Regulation of autophagy	KEGG PATHWAY	ko04140	4	110	0.124222	0.857494	c50248_g0_i0|c57414_g1_i0|c65895_g1_i0|c69757_g1_i2	http://www.genome.jp/kegg-bin/show_pathway?ko04140/K08341%09red/K08269%09red/K07198%09red
Synaptic vesicle cycle	KEGG PATHWAY	ko04721	5	153	0.126201	0.857494	c63525_g1_i0|c64900_g0_i0|c63099_g1_i0|c37259_g2_i1|c66767_g0_i0	http://www.genome.jp/kegg-bin/show_pathway?ko04721/K02150%09red/K15015%09red/K03661%09red/K01528%09red
RIG-I-like receptor signaling pathway	KEGG PATHWAY	ko04622	2	35	0.12676	0.857494	c64443_g6_i2|c64443_g5_i1	http://www.genome.jp/kegg-bin/show_pathway?ko04622/K11594%09red
African trypanosomiasis	KEGG PATHWAY	ko05143	1	9	0.155061	0.984461	c48811_g2_i0	http://www.genome.jp/kegg-bin/show_pathway?ko05143/K01354%09red
Retrograde endocannabinoid signaling	KEGG PATHWAY	ko04723	2	40	0.155439	0.984461	c63525_g1_i0|c66767_g0_i0	http://www.genome.jp/kegg-bin/show_pathway?ko04723/K15015%09red
Prostate cancer	KEGG PATHWAY	ko05215	4	122	0.160604	0.984461	c2905_g0_i0|c56828_g1_i1|c15523_g2_i0|c25327_g0_i0	http://www.genome.jp/kegg-bin/show_pathway?ko05215/K04498%09red/K09487%09red/K06620%09red
mTOR signaling pathway	KEGG PATHWAY	ko04150	4	124	0.167013	0.984461	c69785_g0_i0|c57414_g1_i0|c65895_g1_i0|c69757_g1_i2	http://www.genome.jp/kegg-bin/show_pathway?ko04150/K08269%09red/K07198%09red/K04688%09red
Phenylalanine, tyrosine and tryptophan biosynthesis	KEGG PATHWAY	ko00400	4	133	0.196906	0.984461	c67553_g4_i1|c67553_g3_i3|c18081_g0_i0|c48277_g2_i2	http://www.genome.jp/kegg-bin/show_pathway?ko00400/K01695%09red/K00811%09red/K15849%09red
Arginine and proline metabolism	KEGG PATHWAY	ko00330	5	180	0.198507	0.984461	c62566_g0_i0|c56624_g1_i4|c66595_g0_i0|c45156_g4_i1|c48277_g2_i2	http://www.genome.jp/kegg-bin/show_pathway?ko00330/K13366%09red/K00811%09red/K00318%09red/K17839%09red/K12657%09red
AMPK signaling pathway	KEGG PATHWAY	ko04152	7	280	0.206446	0.984461	c69757_g1_i2|c48976_g0_i0|c48976_g3_i1|c64986_g0_i1|c64986_g1_i1|c69785_g0_i0|c57414_g1_i0	http://www.genome.jp/kegg-bin/show_pathway?ko04152/K07198%09red/K00850%09red/K04688%09red
Carbon fixation in photosynthetic organisms	KEGG PATHWAY	ko00710	7	286	0.220721	0.984461	c59152_g0_i0|c2516_g1_i0|c47185_g0_i0|c2516_g0_i0|c47126_g2_i0|c55512_g0_i0|c50990_g0_i0	http://www.genome.jp/kegg-bin/show_pathway?ko00710/K01623%09red/K01595%09red/K01783%09red/K01100%09red
Carotenoid biosynthesis	KEGG PATHWAY	ko00906	3	94	0.220994	0.984461	c66677_g0_i0|c60273_g3_i2|c69760_g0_i0	http://www.genome.jp/kegg-bin/show_pathway?ko00906/K02291%09red/K15746%09red/K09838%09red
Glycolysis / Gluconeogenesis	KEGG PATHWAY	ko00010	10	441	0.225208	0.984461	c48976_g0_i0|c32278_g3_i0|c48976_g3_i1|c42973_g0_i0|c64986_g0_i1|c64986_g1_i1|c2516_g1_i0|c2516_g0_i0|c68962_g0_i0|c67123_g5_i0	http://www.genome.jp/kegg-bin/show_pathway?ko00010/K00850%09red/K01689%09red/K01623%09red/K01810%09red/K00121%09red/K01895%09red
Selenocompound metabolism	KEGG PATHWAY	ko00450	2	52	0.22796	0.984461	c60967_g0_i0|c71016_g0_i0	http://www.genome.jp/kegg-bin/show_pathway?ko00450/K01874%09red/K08247%09red
Drug metabolism - other enzymes	KEGG PATHWAY	ko00983	2	53	0.234134	0.984461	c55948_g1_i0|c45387_g1_i0	http://www.genome.jp/kegg-bin/show_pathway?ko00983/K00106%09red/K13421%09red
Toxoplasmosis	KEGG PATHWAY	ko05145	7	292	0.235334	0.984461	c55841_g2_i0|c3796_g0_i1|c46266_g0_i0|c65442_g3_i1|c68070_g2_i1|c40914_g2_i0|c65442_g5_i1	http://www.genome.jp/kegg-bin/show_pathway?ko05145/K04730%09red/K13412%09red
Terpenoid backbone biosynthesis	KEGG PATHWAY	ko00900	4	144	0.235409	0.984461	c24558_g1_i0|c4046_g1_i0|c4430_g0_i17|c4046_g2_i1	http://www.genome.jp/kegg-bin/show_pathway?ko00900/K15892%09red/K01662%09red/K00787%09red
RNA degradation	KEGG PATHWAY	ko03018	7	293	0.2378	0.984461	c48976_g0_i0|c48976_g3_i1|c42973_g0_i0|c64986_g0_i1|c64986_g1_i1|c65686_g1_i3|c16559_g1_i0	http://www.genome.jp/kegg-bin/show_pathway?ko03018/K03514%09red/K01689%09red/K00850%09red/K10643%09red
Phenylalanine metabolism	KEGG PATHWAY	ko00360	4	148	0.249836	0.984461	c62148_g1_i0|c18081_g0_i0|c64545_g2_i0|c48277_g2_i2	http://www.genome.jp/kegg-bin/show_pathway?ko00360/K00811%09red/K00588%09red/K15849%09red/K01904%09red
Hypertrophic cardiomyopathy (HCM)	KEGG PATHWAY	ko05410	2	59	0.271311	0.984461	c57414_g1_i0|c69757_g1_i2	http://www.genome.jp/kegg-bin/show_pathway?ko05410/K07198%09red
Alanine, aspartate and glutamate metabolism	KEGG PATHWAY	ko00250	4	155	0.275503	0.984461	c63731_g4_i1|c68224_g1_i3|c54184_g6_i3|c48277_g2_i2	http://www.genome.jp/kegg-bin/show_pathway?ko00250/K00811%09red/K01915%09red/K16871%09red/K00264%09red
Spliceosome	KEGG PATHWAY	ko03040	10	467	0.277702	0.984461	c59452_g0_i0|c18832_g0_i3|c3677_g0_i0|c62284_g0_i0|c39245_g2_i0|c48933_g1_i0|c56345_g1_i0|c40162_g0_i0|c39245_g1_i0|c18448_g0_i0	http://www.genome.jp/kegg-bin/show_pathway?ko03040/K12862%09red/K12863%09red/K12860%09red/K12885%09red/K12845%09red/K12896%09red/K12818%09red
Nucleotide excision repair	KEGG PATHWAY	ko03420	4	156	0.279206	0.984461	c71291_g6_i0|c69474_g1_i5|c71291_g4_i1|c1411_g0_i0	http://www.genome.jp/kegg-bin/show_pathway?ko03420/K03141%09red/K07466%09red
Regulation of mitophagy - yeast	KEGG PATHWAY	ko04139	3	108	0.283587	0.984461	c65895_g1_i0|c50248_g0_i0|c56841_g1_i0	http://www.genome.jp/kegg-bin/show_pathway?ko04139/K08341%09red/K08269%09red/K00889%09red
Phosphonate and phosphinate metabolism	KEGG PATHWAY	ko00440	1	19	0.286107	0.984461	c68658_g4_i0	http://www.genome.jp/kegg-bin/show_pathway?ko00440/K00968%09red
FoxO signaling pathway	KEGG PATHWAY	ko04068	5	209	0.287908	0.984461	c44448_g1_i0|c50248_g0_i0|c57414_g1_i0|c15523_g2_i0|c69757_g1_i2	http://www.genome.jp/kegg-bin/show_pathway?ko04068/K04498%09red/K03781%09red/K07198%09red/K08341%09red
NOD-like receptor signaling pathway	KEGG PATHWAY	ko04621	2	66	0.314584	0.984461	c56828_g1_i1|c25327_g0_i0	http://www.genome.jp/kegg-bin/show_pathway?ko04621/K09487%09red
Ras signaling pathway	KEGG PATHWAY	ko04014	4	166	0.316599	0.984461	c39288_g1_i3|c55085_g1_i0|c64962_g0_i0|c69286_g2_i3	http://www.genome.jp/kegg-bin/show_pathway?ko04014/K02183%09red/K07889%09red/K10632%09red
Jak-STAT signaling pathway	KEGG PATHWAY	ko04630	1	22	0.321309	0.984461	c15523_g2_i0	http://www.genome.jp/kegg-bin/show_pathway?ko04630/K04498%09red
Adipocytokine signaling pathway	KEGG PATHWAY	ko04920	3	122	0.347427	0.984461	c57414_g1_i0|c69757_g1_i2|c56038_g1_i0	http://www.genome.jp/kegg-bin/show_pathway?ko04920/K01897%09red/K07198%09red
Photosynthesis	KEGG PATHWAY	ko00195	4	176	0.354366	0.984461	c65577_g1_i0|c65577_g7_i0|c26461_g3_i0|c13904_g6_i2	http://www.genome.jp/kegg-bin/show_pathway?ko00195/K02639%09red/K02698%09red/K03542%09red
Glucagon signaling pathway	KEGG PATHWAY	ko04922	5	230	0.356525	0.984461	c64962_g0_i0|c57414_g1_i0|c15523_g2_i0|c69757_g1_i2|c34701_g3_i2	http://www.genome.jp/kegg-bin/show_pathway?ko04922/K04498%09red/K17491%09red/K07198%09red/K02183%09red
beta-Alanine metabolism	KEGG PATHWAY	ko00410	3	124	0.356536	0.984461	c62566_g0_i0|c56624_g1_i4|c42984_g2_i1	http://www.genome.jp/kegg-bin/show_pathway?ko00410/K13366%09red/K17839%09red/K05605%09red
Ribosome biogenesis in eukaryotes	KEGG PATHWAY	ko03008	5	235	0.373024	0.984461	c62636_g1_i0|c10692_g0_i3|c40162_g0_i0|c62636_g0_i0|c71954_g1_i4	http://www.genome.jp/kegg-bin/show_pathway?ko03008/K12845%09red/K14565%09red/K14564%09red
Bladder cancer	KEGG PATHWAY	ko05219	1	27	0.376169	0.984461	c2905_g0_i0	http://www.genome.jp/kegg-bin/show_pathway?ko05219/K06620%09red
Glioma	KEGG PATHWAY	ko05214	2	77	0.38122	0.984461	c2905_g0_i0|c64962_g0_i0	http://www.genome.jp/kegg-bin/show_pathway?ko05214/K06620%09red/K02183%09red
Styrene degradation	KEGG PATHWAY	ko00643	1	30	0.406936	0.984461	c68359_g2_i3	http://www.genome.jp/kegg-bin/show_pathway?ko00643/K01555%09red
Melanoma	KEGG PATHWAY	ko05218	1	30	0.406936	0.984461	c2905_g0_i0	http://www.genome.jp/kegg-bin/show_pathway?ko05218/K06620%09red
Taurine and hypotaurine metabolism	KEGG PATHWAY	ko00430	1	30	0.406936	0.984461	c54599_g1_i0	http://www.genome.jp/kegg-bin/show_pathway?ko00430/K10712%09red
Acute myeloid leukemia	KEGG PATHWAY	ko05221	1	30	0.406936	0.984461	c69785_g0_i0	http://www.genome.jp/kegg-bin/show_pathway?ko05221/K04688%09red
Vitamin B6 metabolism	KEGG PATHWAY	ko00750	1	30	0.406936	0.984461	c65211_g0_i0	http://www.genome.jp/kegg-bin/show_pathway?ko00750/K13248%09red
Chemical carcinogenesis	KEGG PATHWAY	ko05204	4	190	0.407159	0.984461	c67123_g5_i0|c70718_g1_i0|c64133_g1_i0|c17356_g2_i0	http://www.genome.jp/kegg-bin/show_pathway?ko05204/K00121%09red/K00799%09red
Porphyrin and chlorophyll metabolism	KEGG PATHWAY	ko00860	3	138	0.419578	0.984461	c35647_g2_i2|c43541_g1_i0|c51849_g1_i0	http://www.genome.jp/kegg-bin/show_pathway?ko00860/K03403%09red/K00510%09red/K13606%09red
Naphthalene degradation	KEGG PATHWAY	ko00626	1	32	0.426601	0.984461	c67123_g5_i0	http://www.genome.jp/kegg-bin/show_pathway?ko00626/K00121%09red
Fanconi anemia pathway	KEGG PATHWAY	ko03460	3	141	0.432842	0.984461	c9913_g0_i2|c69474_g1_i5|c1411_g0_i0	http://www.genome.jp/kegg-bin/show_pathway?ko03460/K07466%09red/K10891%09red
Non-small cell lung cancer	KEGG PATHWAY	ko05223	1	33	0.436188	0.984461	c2905_g0_i0	http://www.genome.jp/kegg-bin/show_pathway?ko05223/K06620%09red
Amino sugar and nucleotide sugar metabolism	KEGG PATHWAY	ko00520	7	368	0.436685	0.984461	c27306_g3_i0|c32278_g3_i0|c18796_g0_i0|c52649_g2_i0|c40492_g0_i0|c56990_g0_i0|c70806_g0_i0	http://www.genome.jp/kegg-bin/show_pathway?ko00520/K00965%09red/K01183%09red/K13379%09red/K12446%09red/K01810%09red
Arginine biosynthesis	KEGG PATHWAY	ko00220	2	87	0.439309	0.984461	c68224_g1_i3|c48277_g2_i2	http://www.genome.jp/kegg-bin/show_pathway?ko00220/K00811%09red/K01915%09red
Thyroid hormone synthesis	KEGG PATHWAY	ko04918	2	87	0.439309	0.984461	c56828_g1_i1|c25327_g0_i0	http://www.genome.jp/kegg-bin/show_pathway?ko04918/K09487%09red
Prolactin signaling pathway	KEGG PATHWAY	ko04917	1	34	0.445614	0.984461	c56990_g0_i0	http://www.genome.jp/kegg-bin/show_pathway?ko04917/K00965%09red
Metabolism of xenobiotics by cytochrome P450	KEGG PATHWAY	ko00980	4	201	0.448046	0.984461	c67123_g5_i0|c70718_g1_i0|c64133_g1_i0|c17356_g2_i0	http://www.genome.jp/kegg-bin/show_pathway?ko00980/K00121%09red/K00799%09red
Chronic myeloid leukemia	KEGG PATHWAY	ko05220	1	35	0.454884	0.984461	c2905_g0_i0	http://www.genome.jp/kegg-bin/show_pathway?ko05220/K06620%09red
Glycerophospholipid metabolism	KEGG PATHWAY	ko00564	6	320	0.462776	0.984461	c66160_g1_i1|c27202_g1_i0|c27202_g0_i0|c68658_g4_i0|c66160_g0_i0|c61505_g1_i0	http://www.genome.jp/kegg-bin/show_pathway?ko00564/K01517%09red/K06124%09red/K00968%09red/K18696%09red
RNA polymerase	KEGG PATHWAY	ko03020	2	92	0.46722	0.984461	c54897_g0_i0|c41187_g1_i0	http://www.genome.jp/kegg-bin/show_pathway?ko03020/K03046%09red/K03009%09red
Propanoate metabolism	KEGG PATHWAY	ko00640	2	92	0.46722	0.984461	c68962_g0_i0|c42984_g2_i1	http://www.genome.jp/kegg-bin/show_pathway?ko00640/K01895%09red/K05605%09red
Mismatch repair	KEGG PATHWAY	ko03430	2	92	0.46722	0.984461	c69474_g1_i5|c1411_g0_i0	http://www.genome.jp/kegg-bin/show_pathway?ko03430/K07466%09red
PPAR signaling pathway	KEGG PATHWAY	ko03320	3	149	0.467634	0.984461	c40266_g1_i0|c40266_g0_i0|c56038_g1_i0	http://www.genome.jp/kegg-bin/show_pathway?ko03320/K01897%09red/K08770%09red
Other glycan degradation	KEGG PATHWAY	ko00511	1	37	0.472961	0.984461	c45479_g0_i0	http://www.genome.jp/kegg-bin/show_pathway?ko00511/K01190%09red
Drug metabolism - cytochrome P450	KEGG PATHWAY	ko00982	4	209	0.477219	0.984461	c67123_g5_i0|c70718_g1_i0|c64133_g1_i0|c17356_g2_i0	http://www.genome.jp/kegg-bin/show_pathway?ko00982/K00121%09red/K00799%09red
Insulin resistance	KEGG PATHWAY	ko04931	3	152	0.480437	0.984461	c69785_g0_i0|c57414_g1_i0|c69757_g1_i2	http://www.genome.jp/kegg-bin/show_pathway?ko04931/K07198%09red/K04688%09red
Small cell lung cancer	KEGG PATHWAY	ko05222	1	38	0.481773	0.984461	c2905_g0_i0	http://www.genome.jp/kegg-bin/show_pathway?ko05222/K06620%09red
Zeatin biosynthesis	KEGG PATHWAY	ko00908	1	38	0.481773	0.984461	c71842_g5_i1	http://www.genome.jp/kegg-bin/show_pathway?ko00908/K00279%09red
Pathways in cancer	KEGG PATHWAY	ko05200	4	212	0.488007	0.984461	c2905_g0_i0|c56828_g1_i1|c15523_g2_i0|c25327_g0_i0	http://www.genome.jp/kegg-bin/show_pathway?ko05200/K04498%09red/K09487%09red/K06620%09red
Melanogenesis	KEGG PATHWAY	ko04916	2	96	0.488944	0.984461	c15523_g2_i0|c64962_g0_i0	http://www.genome.jp/kegg-bin/show_pathway?ko04916/K04498%09red/K02183%09red
Basal transcription factors	KEGG PATHWAY	ko03022	2	99	0.504867	0.984461	c71291_g6_i0|c71291_g4_i1	http://www.genome.jp/kegg-bin/show_pathway?ko03022/K03141%09red
One carbon pool by folate	KEGG PATHWAY	ko00670	1	41	0.507338	0.984461	c6017_g1_i0	http://www.genome.jp/kegg-bin/show_pathway?ko00670/K00600%09red
Retinol metabolism	KEGG PATHWAY	ko00830	1	41	0.507338	0.984461	c67123_g5_i0	http://www.genome.jp/kegg-bin/show_pathway?ko00830/K00121%09red
Notch signaling pathway	KEGG PATHWAY	ko04330	1	41	0.507338	0.984461	c15523_g2_i0	http://www.genome.jp/kegg-bin/show_pathway?ko04330/K04498%09red
Epithelial cell signaling in Helicobacter pylori infection	KEGG PATHWAY	ko05120	2	100	0.510103	0.984461	c64900_g0_i0|c37259_g2_i1	http://www.genome.jp/kegg-bin/show_pathway?ko05120/K03661%09red/K02150%09red
Nitrogen metabolism	KEGG PATHWAY	ko00910	2	102	0.520465	0.984461	c63731_g4_i1|c68224_g1_i3	http://www.genome.jp/kegg-bin/show_pathway?ko00910/K01915%09red/K00264%09red
TGF-beta signaling pathway	KEGG PATHWAY	ko04350	2	102	0.520465	0.984461	c69785_g0_i0|c15523_g2_i0	http://www.genome.jp/kegg-bin/show_pathway?ko04350/K04498%09red/K04688%09red
Glutathione metabolism	KEGG PATHWAY	ko00480	6	341	0.522845	0.984461	c68825_g4_i2|c61383_g4_i0|c64133_g1_i0|c17356_g2_i0|c70718_g1_i0|c4368_g2_i3	http://www.genome.jp/kegg-bin/show_pathway?ko00480/K00036%09red/K01920%09red/K00434%09red/K00799%09red
HIF-1 signaling pathway	KEGG PATHWAY	ko04066	3	165	0.534121	0.984461	c69785_g0_i0|c42973_g0_i0|c15523_g2_i0	http://www.genome.jp/kegg-bin/show_pathway?ko04066/K04498%09red/K04688%09red/K01689%09red
Hippo signaling pathway - fly	KEGG PATHWAY	ko04391	2	105	0.535731	0.984461	c69285_g1_i2|c69285_g2_i0	http://www.genome.jp/kegg-bin/show_pathway?ko04391/K06685%09red
Phototransduction - fly	KEGG PATHWAY	ko04745	1	45	0.539476	0.984461	c64962_g0_i0	http://www.genome.jp/kegg-bin/show_pathway?ko04745/K02183%09red
Aldosterone synthesis and secretion	KEGG PATHWAY	ko04925	1	46	0.547178	0.984461	c64962_g0_i0	http://www.genome.jp/kegg-bin/show_pathway?ko04925/K02183%09red
Gastric acid secretion	KEGG PATHWAY	ko04971	1	46	0.547178	0.984461	c64962_g0_i0	http://www.genome.jp/kegg-bin/show_pathway?ko04971/K02183%09red
Salivary secretion	KEGG PATHWAY	ko04970	1	46	0.547178	0.984461	c64962_g0_i0	http://www.genome.jp/kegg-bin/show_pathway?ko04970/K02183%09red
Peroxisome	KEGG PATHWAY	ko04146	5	290	0.548805	0.984461	c44448_g1_i0|c61889_g1_i0|c56038_g1_i0|c47556_g0_i0|c45387_g1_i0	http://www.genome.jp/kegg-bin/show_pathway?ko04146/K13348%09red/K03781%09red/K00106%09red/K13344%09red/K01897%09red
ErbB signaling pathway	KEGG PATHWAY	ko04012	1	47	0.554752	0.984461	c69785_g0_i0	http://www.genome.jp/kegg-bin/show_pathway?ko04012/K04688%09red
Phototransduction	KEGG PATHWAY	ko04744	1	47	0.554752	0.984461	c64962_g0_i0	http://www.genome.jp/kegg-bin/show_pathway?ko04744/K02183%09red
Glycosaminoglycan degradation	KEGG PATHWAY	ko00531	1	47	0.554752	0.984461	c10653_g0_i0	http://www.genome.jp/kegg-bin/show_pathway?ko00531/K10532%09red
PI3K-Akt signaling pathway	KEGG PATHWAY	ko04151	5	294	0.560742	0.984461	c56828_g1_i1|c25327_g0_i0|c57414_g1_i0|c69757_g1_i2|c69785_g0_i0	http://www.genome.jp/kegg-bin/show_pathway?ko04151/K09487%09red/K07198%09red/K04688%09red
Mineral absorption	KEGG PATHWAY	ko04978	1	48	0.562198	0.984461	c51849_g1_i0	http://www.genome.jp/kegg-bin/show_pathway?ko04978/K00510%09red
Degradation of aromatic compounds	KEGG PATHWAY	ko01220	1	49	0.569521	0.984461	c67123_g5_i0	http://www.genome.jp/kegg-bin/show_pathway?ko01220/K00121%09red
Endocytosis	KEGG PATHWAY	ko04144	7	419	0.569747	0.984461	c64394_g4_i0|c71771_g1_i1|c56841_g1_i0|c55085_g1_i0|c65782_g2_i0|c69187_g0_i0|c63099_g1_i0	http://www.genome.jp/kegg-bin/show_pathway?ko04144/K12192%09red/K12194%09red/K07889%09red/K19366%09red/K12486%09red/K00889%09red/K01528%09red
Olfactory transduction	KEGG PATHWAY	ko04740	1	50	0.576721	0.984461	c64962_g0_i0	http://www.genome.jp/kegg-bin/show_pathway?ko04740/K02183%09red
Tuberculosis	KEGG PATHWAY	ko05152	6	361	0.577416	0.984461	c55085_g1_i0|c59011_g1_i0|c15523_g2_i0|c64900_g0_i0|c40914_g2_i0|c64962_g0_i0	http://www.genome.jp/kegg-bin/show_pathway?ko05152/K04730%09red/K03661%09red/K04498%09red/K07889%09red/K08064%09red/K02183%09red
Hippo signaling pathway	KEGG PATHWAY	ko04390	2	116	0.588793	0.984461	c69285_g1_i2|c69285_g2_i0	http://www.genome.jp/kegg-bin/show_pathway?ko04390/K06685%09red
Circadian rhythm	KEGG PATHWAY	ko04710	2	117	0.593387	0.984461	c57414_g1_i0|c69757_g1_i2	http://www.genome.jp/kegg-bin/show_pathway?ko04710/K07198%09red
Cytosolic DNA-sensing pathway	KEGG PATHWAY	ko04623	1	54	0.604339	0.984461	c41187_g1_i0	http://www.genome.jp/kegg-bin/show_pathway?ko04623/K03009%09red
Bacterial invasion of epithelial cells	KEGG PATHWAY	ko05100	1	54	0.604339	0.984461	c63099_g1_i0	http://www.genome.jp/kegg-bin/show_pathway?ko05100/K01528%09red
Plant hormone signal transduction	KEGG PATHWAY	ko04075	8	495	0.604425	0.984461	c61463_g6_i0|c61463_g3_i0|c59010_g2_i0|c61463_g0_i0|c67194_g0_i0|c3064_g0_i1|c67194_g1_i0|c40031_g1_i0	http://www.genome.jp/kegg-bin/show_pathway?ko04075/K14498%09red/K14496%09red/K14515%09red/K14508%09red
Choline metabolism in cancer	KEGG PATHWAY	ko05231	3	184	0.606584	0.984461	c68658_g4_i0|c69785_g0_i0|c56841_g1_i0	http://www.genome.jp/kegg-bin/show_pathway?ko05231/K00968%09red/K04688%09red/K00889%09red
Tryptophan metabolism	KEGG PATHWAY	ko00380	2	120	0.606938	0.984461	c44448_g1_i0|c58158_g1_i0	http://www.genome.jp/kegg-bin/show_pathway?ko00380/K03781%09red/K11817%09red
HTLV-I infection	KEGG PATHWAY	ko05166	4	249	0.612085	0.984461	c2905_g0_i0|c4430_g0_i17|c15523_g2_i0|c69767_g0_i0	http://www.genome.jp/kegg-bin/show_pathway?ko05166/K04498%09red/K00787%09red/K05863%09red/K06620%09red
Fatty acid biosynthesis	KEGG PATHWAY	ko00061	2	122	0.61578	0.984461	c39944_g1_i1|c56038_g1_i0	http://www.genome.jp/kegg-bin/show_pathway?ko00061/K10781%09red/K01897%09red
Oxidative phosphorylation	KEGG PATHWAY	ko00190	7	440	0.620178	0.984461	c71448_g1_i1|c61799_g4_i0|c64900_g0_i0|c37259_g2_i1|c32009_g0_i0|c64618_g0_i2|c62030_g4_i1	http://www.genome.jp/kegg-bin/show_pathway?ko00190/K01507%09red/K03661%09red/K01535%09red/K02150%09red
Monoterpenoid biosynthesis	KEGG PATHWAY	ko00902	1	57	0.623865	0.984461	c11063_g2_i4	http://www.genome.jp/kegg-bin/show_pathway?ko00902/K15095%09red
Nicotinate and nicotinamide metabolism	KEGG PATHWAY	ko00760	1	57	0.623865	0.984461	c54850_g0_i0	http://www.genome.jp/kegg-bin/show_pathway?ko00760/K00767%09red
Amoebiasis	KEGG PATHWAY	ko05146	1	58	0.630157	0.984461	c55085_g1_i0	http://www.genome.jp/kegg-bin/show_pathway?ko05146/K07889%09red
Long-term potentiation	KEGG PATHWAY	ko04720	2	126	0.633005	0.984461	c15523_g2_i0|c64962_g0_i0	http://www.genome.jp/kegg-bin/show_pathway?ko04720/K04498%09red/K02183%09red
Endocrine and other factor-regulated calcium reabsorption	KEGG PATHWAY	ko04961	1	59	0.636344	0.984461	c63099_g1_i0	http://www.genome.jp/kegg-bin/show_pathway?ko04961/K01528%09red
Estrogen signaling pathway	KEGG PATHWAY	ko04915	3	193	0.638182	0.984461	c56828_g1_i1|c64962_g0_i0|c25327_g0_i0	http://www.genome.jp/kegg-bin/show_pathway?ko04915/K09487%09red/K02183%09red
Oxytocin signaling pathway	KEGG PATHWAY	ko04921	3	193	0.638182	0.984461	c64962_g0_i0|c57414_g1_i0|c69757_g1_i2	http://www.genome.jp/kegg-bin/show_pathway?ko04921/K07198%09red/K02183%09red
Circadian entrainment	KEGG PATHWAY	ko04713	1	60	0.642428	0.984461	c64962_g0_i0	http://www.genome.jp/kegg-bin/show_pathway?ko04713/K02183%09red
Histidine metabolism	KEGG PATHWAY	ko00340	1	60	0.642428	0.984461	c46295_g7_i5	http://www.genome.jp/kegg-bin/show_pathway?ko00340/K01590%09red
Insulin signaling pathway	KEGG PATHWAY	ko04910	4	261	0.648109	0.984461	c69785_g0_i0|c64962_g0_i0|c57414_g1_i0|c69757_g1_i2	http://www.genome.jp/kegg-bin/show_pathway?ko04910/K07198%09red/K04688%09red/K02183%09red
Two-component system	KEGG PATHWAY	ko02020	1	61	0.64841	0.984461	c68224_g1_i3	http://www.genome.jp/kegg-bin/show_pathway?ko02020/K01915%09red
Inflammatory mediator regulation of TRP channels	KEGG PATHWAY	ko04750	1	61	0.64841	0.984461	c64962_g0_i0	http://www.genome.jp/kegg-bin/show_pathway?ko04750/K02183%09red
Viral carcinogenesis	KEGG PATHWAY	ko05203	5	327	0.65261	0.984461	c71291_g6_i0|c64443_g6_i2|c15523_g2_i0|c64443_g5_i1|c71291_g4_i1	http://www.genome.jp/kegg-bin/show_pathway?ko05203/K04498%09red/K03141%09red/K11594%09red
Pancreatic cancer	KEGG PATHWAY	ko05212	1	62	0.654293	0.984461	c2905_g0_i0	http://www.genome.jp/kegg-bin/show_pathway?ko05212/K06620%09red
Homologous recombination	KEGG PATHWAY	ko03440	2	133	0.661685	0.984461	c69474_g1_i5|c1411_g0_i0	http://www.genome.jp/kegg-bin/show_pathway?ko03440/K07466%09red
Calcium signaling pathway	KEGG PATHWAY	ko04020	2	134	0.665631	0.984461	c64962_g0_i0|c69767_g0_i0	http://www.genome.jp/kegg-bin/show_pathway?ko04020/K05863%09red/K02183%09red
Chloroalkane and chloroalkene degradation	KEGG PATHWAY	ko00625	1	64	0.665764	0.984461	c67123_g5_i0	http://www.genome.jp/kegg-bin/show_pathway?ko00625/K00121%09red
Vibrio cholerae infection	KEGG PATHWAY	ko05110	2	135	0.669541	0.984461	c64900_g0_i0|c37259_g2_i1	http://www.genome.jp/kegg-bin/show_pathway?ko05110/K03661%09red/K02150%09red
Pentose and glucuronate interconversions	KEGG PATHWAY	ko00040	2	136	0.673413	0.984461	c1492_g0_i0|c47185_g0_i0	http://www.genome.jp/kegg-bin/show_pathway?ko00040/K01783%09red/K01728%09red
Purine metabolism	KEGG PATHWAY	ko00230	6	402	0.678426	0.984461	c54897_g0_i0|c41187_g1_i0|c45387_g1_i0|c40137_g1_i0|c57158_g1_i0|c61505_g1_i0	http://www.genome.jp/kegg-bin/show_pathway?ko00230/K01517%09red/K00759%09red/K00106%09red/K01490%09red/K03046%09red/K03009%09red
Butanoate metabolism	KEGG PATHWAY	ko00650	1	67	0.682262	0.984461	c54184_g6_i3	http://www.genome.jp/kegg-bin/show_pathway?ko00650/K16871%09red
Glycosylphosphatidylinositol(GPI)-anchor biosynthesis	KEGG PATHWAY	ko00563	1	67	0.682262	0.984461	c61687_g2_i1	http://www.genome.jp/kegg-bin/show_pathway?ko00563/K03861%09red
Collecting duct acid secretion	KEGG PATHWAY	ko04966	1	68	0.687579	0.984461	c37259_g2_i1	http://www.genome.jp/kegg-bin/show_pathway?ko04966/K02150%09red
Circadian rhythm - plant	KEGG PATHWAY	ko04712	2	140	0.688535	0.984461	c41350_g2_i0|c30250_g0_i2	http://www.genome.jp/kegg-bin/show_pathway?ko04712/K16223%09red/K12130%09red
Adherens junction	KEGG PATHWAY	ko04520	1	71	0.703002	0.984461	c15523_g2_i0	http://www.genome.jp/kegg-bin/show_pathway?ko04520/K04498%09red
Cutin, suberine and wax biosynthesis	KEGG PATHWAY	ko00073	1	71	0.703002	0.984461	c64504_g4_i0	http://www.genome.jp/kegg-bin/show_pathway?ko00073/K17991%09red
cGMP-PKG signaling pathway	KEGG PATHWAY	ko04022	2	145	0.706623	0.984461	c64962_g0_i0|c69767_g0_i0	http://www.genome.jp/kegg-bin/show_pathway?ko04022/K05863%09red/K02183%09red
DNA replication	KEGG PATHWAY	ko03030	2	145	0.706623	0.984461	c69474_g1_i5|c1411_g0_i0	http://www.genome.jp/kegg-bin/show_pathway?ko03030/K07466%09red
Glycine, serine and threonine metabolism	KEGG PATHWAY	ko00260	3	217	0.713529	0.984461	c67553_g4_i1|c67553_g3_i3|c6017_g1_i0	http://www.genome.jp/kegg-bin/show_pathway?ko00260/K01695%09red/K00600%09red
Starch and sucrose metabolism	KEGG PATHWAY	ko00500	7	484	0.714387	0.984461	c59721_g1_i1|c32278_g3_i0|c70464_g1_i3|c56017_g0_i0|c53315_g1_i0|c62097_g0_i1|c49151_g3_i1	http://www.genome.jp/kegg-bin/show_pathway?ko00500/K01188%09red/K00703%09red/K05350%09red/K01810%09red/K00696%09red/K01087%09red
alpha-Linolenic acid metabolism	KEGG PATHWAY	ko00592	2	148	0.717049	0.984461	c57826_g1_i1|c54916_g2_i3	http://www.genome.jp/kegg-bin/show_pathway?ko00592/K08241%09red/K05894%09red
Renal cell carcinoma	KEGG PATHWAY	ko05211	1	74	0.717665	0.984461	c15523_g2_i0	http://www.genome.jp/kegg-bin/show_pathway?ko05211/K04498%09red
Photosynthesis - antenna proteins	KEGG PATHWAY	ko00196	1	74	0.717665	0.984461	c67651_g2_i0	http://www.genome.jp/kegg-bin/show_pathway?ko00196/K08910%09red
Glycerolipid metabolism	KEGG PATHWAY	ko00561	3	219	0.719224	0.984461	c48685_g0_i8|c57870_g1_i0|c40233_g1_i5	http://www.genome.jp/kegg-bin/show_pathway?ko00561/K09480%09red/K06119%09red/K03715%09red
Phenylpropanoid biosynthesis	KEGG PATHWAY	ko00940	7	487	0.720197	0.984461	c59721_g1_i1|c62148_g1_i0|c64545_g2_i0|c70537_g1_i4|c70464_g1_i3|c56017_g0_i0|c17888_g0_i0	http://www.genome.jp/kegg-bin/show_pathway?ko00940/K01188%09red/K05350%09red/K01904%09red/K00430%09red/K00588%09red/K09753%09red
Pyrimidine metabolism	KEGG PATHWAY	ko00240	4	289	0.723202	0.984461	c54897_g0_i0|c55948_g1_i0|c41187_g1_i0|c68802_g0_i0	http://www.genome.jp/kegg-bin/show_pathway?ko00240/K13421%09red/K01937%09red/K03046%09red/K03009%09red
Renin secretion	KEGG PATHWAY	ko04924	1	76	0.727036	0.984461	c64962_g0_i0	http://www.genome.jp/kegg-bin/show_pathway?ko04924/K02183%09red
Inositol phosphate metabolism	KEGG PATHWAY	ko00562	2	151	0.727162	0.984461	c66533_g0_i0|c56841_g1_i0	http://www.genome.jp/kegg-bin/show_pathway?ko00562/K00469%09red/K00889%09red
Herpes simplex infection	KEGG PATHWAY	ko05168	3	222	0.727602	0.984461	c18832_g0_i3|c15523_g2_i0|c18448_g0_i0	http://www.genome.jp/kegg-bin/show_pathway?ko05168/K04498%09red/K12896%09red
Proteasome	KEGG PATHWAY	ko03050	2	152	0.730465	0.984461	c55012_g0_i0|c55876_g1_i1	http://www.genome.jp/kegg-bin/show_pathway?ko03050/K03028%09red/K03061%09red
Protein processing in endoplasmic reticulum	KEGG PATHWAY	ko04141	9	623	0.730479	0.984461	c56828_g1_i1|c39528_g2_i0|c63203_g1_i0|c52993_g0_i0|c63005_g7_i0|c58381_g0_i0|c25327_g0_i0|c45705_g0_i0|c45705_g1_i0	http://www.genome.jp/kegg-bin/show_pathway?ko04141/K09486%09red/K09487%09red/K09503%09red/K07953%09red/K13993%09red/K10636%09red
Sphingolipid metabolism	KEGG PATHWAY	ko00600	1	78	0.736096	0.984461	c45479_g0_i0	http://www.genome.jp/kegg-bin/show_pathway?ko00600/K01190%09red
Pyruvate metabolism	KEGG PATHWAY	ko00620	4	297	0.742327	0.984461	c68962_g0_i0|c47126_g2_i0|c59152_g0_i0|c55512_g0_i0	http://www.genome.jp/kegg-bin/show_pathway?ko00620/K01895%09red/K01595%09red
Flavonoid biosynthesis	KEGG PATHWAY	ko00941	2	157	0.746471	0.984461	c64545_g2_i0|c27591_g0_i0	http://www.genome.jp/kegg-bin/show_pathway?ko00941/K00588%09red/K08695%09red
Various types of N-glycan biosynthesis	KEGG PATHWAY	ko00513	1	81	0.749127	0.984461	c60715_g0_i1	http://www.genome.jp/kegg-bin/show_pathway?ko00513/K05531%09red
Vasopressin-regulated water reabsorption	KEGG PATHWAY	ko04962	1	81	0.749127	0.984461	c55085_g1_i0	http://www.genome.jp/kegg-bin/show_pathway?ko04962/K07889%09red
Vascular smooth muscle contraction	KEGG PATHWAY	ko04270	1	82	0.753327	0.984461	c64962_g0_i0	http://www.genome.jp/kegg-bin/show_pathway?ko04270/K02183%09red
Phospholipase D signaling pathway	KEGG PATHWAY	ko04072	2	161	0.758682	0.985858	c63099_g1_i0|c56841_g1_i0	http://www.genome.jp/kegg-bin/show_pathway?ko04072/K00889%09red/K01528%09red
Amphetamine addiction	KEGG PATHWAY	ko05031	1	89	0.78082	0.989421	c64962_g0_i0	http://www.genome.jp/kegg-bin/show_pathway?ko05031/K02183%09red
Chagas disease (American trypanosomiasis)	KEGG PATHWAY	ko05142	2	171	0.787002	0.989421	c40914_g2_i0|c48811_g2_i0	http://www.genome.jp/kegg-bin/show_pathway?ko05142/K04730%09red/K01354%09red
Rap1 signaling pathway	KEGG PATHWAY	ko04015	1	91	0.788098	0.989421	c64962_g0_i0	http://www.genome.jp/kegg-bin/show_pathway?ko04015/K02183%09red
Fc gamma R-mediated phagocytosis	KEGG PATHWAY	ko04666	2	173	0.792303	0.989421	c69785_g0_i0|c56841_g1_i0	http://www.genome.jp/kegg-bin/show_pathway?ko04666/K04688%09red/K00889%09red
Base excision repair	KEGG PATHWAY	ko03410	1	93	0.795134	0.989421	c51407_g0_i0	http://www.genome.jp/kegg-bin/show_pathway?ko03410/K10798%09red
Phagosome	KEGG PATHWAY	ko04145	3	257	0.811341	0.989421	c55085_g1_i0|c64900_g0_i0|c37259_g2_i1	http://www.genome.jp/kegg-bin/show_pathway?ko04145/K07889%09red/K03661%09red/K02150%09red
Fatty acid metabolism	KEGG PATHWAY	ko01212	3	258	0.813376	0.989421	c61736_g1_i0|c39944_g1_i1|c56038_g1_i0	http://www.genome.jp/kegg-bin/show_pathway?ko01212/K10781%09red/K01897%09red/K10256%09red
Aminoacyl-tRNA biosynthesis	KEGG PATHWAY	ko00970	2	182	0.814737	0.989421	c60967_g0_i0|c62512_g0_i0	http://www.genome.jp/kegg-bin/show_pathway?ko00970/K14164%09red/K01874%09red
Fatty acid degradation	KEGG PATHWAY	ko00071	2	183	0.817091	0.989421	c56038_g1_i0|c67123_g5_i0	http://www.genome.jp/kegg-bin/show_pathway?ko00071/K01897%09red/K00121%09red
Antigen processing and presentation	KEGG PATHWAY	ko04612	2	183	0.817091	0.989421	c59011_g1_i0|c8423_g2_i0	http://www.genome.jp/kegg-bin/show_pathway?ko04612/K01369%09red/K08064%09red
Phosphatidylinositol signaling system	KEGG PATHWAY	ko04070	2	186	0.823994	0.989421	c64962_g0_i0|c56841_g1_i0	http://www.genome.jp/kegg-bin/show_pathway?ko04070/K00889%09red/K02183%09red
Amyotrophic lateral sclerosis (ALS)	KEGG PATHWAY	ko05014	1	102	0.824019	0.989421	c44448_g1_i0	http://www.genome.jp/kegg-bin/show_pathway?ko05014/K03781%09red
cAMP signaling pathway	KEGG PATHWAY	ko04024	2	187	0.826243	0.989421	c15523_g2_i0|c64962_g0_i0	http://www.genome.jp/kegg-bin/show_pathway?ko04024/K04498%09red/K02183%09red
Stilbenoid, diarylheptanoid and gingerol biosynthesis	KEGG PATHWAY	ko00945	1	103	0.826966	0.989421	c64545_g2_i0	http://www.genome.jp/kegg-bin/show_pathway?ko00945/K00588%09red
Transcriptional misregulation in cancer	KEGG PATHWAY	ko05202	1	104	0.829864	0.989421	c26505_g0_i0	http://www.genome.jp/kegg-bin/show_pathway?ko05202/K15188%09red
Pertussis	KEGG PATHWAY	ko05133	2	190	0.832834	0.989421	c64962_g0_i0|c40914_g2_i0	http://www.genome.jp/kegg-bin/show_pathway?ko05133/K04730%09red/K02183%09red
Glyoxylate and dicarboxylate metabolism	KEGG PATHWAY	ko00630	3	269	0.834555	0.989421	c44448_g1_i0|c6017_g1_i0|c68224_g1_i3	http://www.genome.jp/kegg-bin/show_pathway?ko00630/K03781%09red/K00600%09red/K01915%09red
Thyroid hormone signaling pathway	KEGG PATHWAY	ko04919	1	108	0.840978	0.989988	c15523_g2_i0	http://www.genome.jp/kegg-bin/show_pathway?ko04919/K04498%09red
GnRH signaling pathway	KEGG PATHWAY	ko04912	1	109	0.843642	0.989988	c64962_g0_i0	http://www.genome.jp/kegg-bin/show_pathway?ko04912/K02183%09red
Glutamatergic synapse	KEGG PATHWAY	ko04724	1	112	0.851368	0.991189	c68224_g1_i3	http://www.genome.jp/kegg-bin/show_pathway?ko04724/K01915%09red
Adrenergic signaling in cardiomyocytes	KEGG PATHWAY	ko04261	1	117	0.863407	0.991189	c64962_g0_i0	http://www.genome.jp/kegg-bin/show_pathway?ko04261/K02183%09red
Cell cycle - yeast	KEGG PATHWAY	ko04111	2	206	0.864314	0.991189	c69285_g1_i2|c69285_g2_i0	http://www.genome.jp/kegg-bin/show_pathway?ko04111/K06685%09red
Proteoglycans in cancer	KEGG PATHWAY	ko05205	1	118	0.865695	0.991189	c69785_g0_i0	http://www.genome.jp/kegg-bin/show_pathway?ko05205/K04688%09red
Ubiquinone and other terpenoid-quinone biosynthesis	KEGG PATHWAY	ko00130	1	120	0.870157	0.991189	c62148_g1_i0	http://www.genome.jp/kegg-bin/show_pathway?ko00130/K01904%09red
Leishmaniasis	KEGG PATHWAY	ko05140	1	121	0.872333	0.991189	c40914_g2_i0	http://www.genome.jp/kegg-bin/show_pathway?ko05140/K04730%09red
Dopaminergic synapse	KEGG PATHWAY	ko04728	1	126	0.882676	0.991189	c64962_g0_i0	http://www.genome.jp/kegg-bin/show_pathway?ko04728/K02183%09red
Epstein-Barr virus infection	KEGG PATHWAY	ko05169	5	459	0.888593	0.991189	c55012_g0_i0|c15523_g2_i0|c55876_g1_i1|c41187_g1_i0|c40914_g2_i0	http://www.genome.jp/kegg-bin/show_pathway?ko05169/K03028%09red/K04498%09red/K04730%09red/K03061%09red/K03009%09red
Ribosome	KEGG PATHWAY	ko03010	12	980	0.903545	0.991189	c23991_g2_i2|c63862_g0_i0|c39401_g4_i0|c28074_g4_i0|c65356_g1_i0|c51731_g1_i1|c65356_g3_i0|c37742_g2_i0|c70385_g4_i2|c39970_g3_i0|c59091_g1_i0|c23991_g0_i0	http://www.genome.jp/kegg-bin/show_pathway?ko03010/K02915%09red/K02896%09red/K02902%09red/K02985%09red/K02987%09red/K02980%09red/K02996%09red/K02943%09red/K02989%09red
NF-kappa B signaling pathway	KEGG PATHWAY	ko04064	1	139	0.905817	0.991189	c40914_g2_i0	http://www.genome.jp/kegg-bin/show_pathway?ko04064/K04730%09red
Biosynthesis of unsaturated fatty acids	KEGG PATHWAY	ko01040	1	140	0.907396	0.991189	c61736_g1_i0	http://www.genome.jp/kegg-bin/show_pathway?ko01040/K10256%09red
Protein export	KEGG PATHWAY	ko03060	1	144	0.913451	0.991189	c49650_g4_i0	http://www.genome.jp/kegg-bin/show_pathway?ko03060/K13431%09red
Fatty acid elongation	KEGG PATHWAY	ko00062	1	145	0.914902	0.991189	c55170_g1_i0	http://www.genome.jp/kegg-bin/show_pathway?ko00062/K15397%09red
Influenza A	KEGG PATHWAY	ko05164	2	244	0.918493	0.991189	c15523_g2_i0|c4430_g0_i17	http://www.genome.jp/kegg-bin/show_pathway?ko05164/K04498%09red/K00787%09red
Apoptosis	KEGG PATHWAY	ko04210	1	148	0.91911	0.991189	c40914_g2_i0	http://www.genome.jp/kegg-bin/show_pathway?ko04210/K04730%09red
2-Oxocarboxylic acid metabolism	KEGG PATHWAY	ko01210	1	154	0.926914	0.991189	c48277_g2_i2	http://www.genome.jp/kegg-bin/show_pathway?ko01210/K00811%09red
Toll-like receptor signaling pathway	KEGG PATHWAY	ko04620	1	155	0.928139	0.991189	c40914_g2_i0	http://www.genome.jp/kegg-bin/show_pathway?ko04620/K04730%09red
Valine, leucine and isoleucine degradation	KEGG PATHWAY	ko00280	1	156	0.929344	0.991189	c42984_g2_i1	http://www.genome.jp/kegg-bin/show_pathway?ko00280/K05605%09red
Regulation of actin cytoskeleton	KEGG PATHWAY	ko04810	1	157	0.930529	0.991189	c56841_g1_i0	http://www.genome.jp/kegg-bin/show_pathway?ko04810/K00889%09red
Neurotrophin signaling pathway	KEGG PATHWAY	ko04722	2	256	0.930856	0.991189	c64962_g0_i0|c40914_g2_i0	http://www.genome.jp/kegg-bin/show_pathway?ko04722/K04730%09red/K02183%09red
Meiosis - yeast	KEGG PATHWAY	ko04113	1	173	0.947	0.998185	c10610_g0_i3	http://www.genome.jp/kegg-bin/show_pathway?ko04113/K10878%09red
Cell cycle	KEGG PATHWAY	ko04110	2	284	0.95316	0.998185	c2905_g0_i0|c15523_g2_i0	http://www.genome.jp/kegg-bin/show_pathway?ko04110/K04498%09red/K06620%09red
Huntington's disease	KEGG PATHWAY	ko05016	3	385	0.958237	0.998185	c15523_g2_i0|c69767_g0_i0|c41187_g1_i0	http://www.genome.jp/kegg-bin/show_pathway?ko05016/K04498%09red/K05863%09red/K03009%09red
Wnt signaling pathway	KEGG PATHWAY	ko04310	1	192	0.961572	0.998185	c15523_g2_i0	http://www.genome.jp/kegg-bin/show_pathway?ko04310/K04498%09red
Non-alcoholic fatty liver disease (NAFLD)	KEGG PATHWAY	ko04932	2	301	0.96315	0.998185	c57414_g1_i0|c69757_g1_i2	http://www.genome.jp/kegg-bin/show_pathway?ko04932/K07198%09red
RNA transport	KEGG PATHWAY	ko03013	3	397	0.964103	0.998185	c70943_g1_i0|c69018_g1_i0|c23750_g2_i0	http://www.genome.jp/kegg-bin/show_pathway?ko03013/K03257%09red/K03113%09red/K14325%09red
Alcoholism	KEGG PATHWAY	ko05034	1	205	0.969162	0.998185	c64962_g0_i0	http://www.genome.jp/kegg-bin/show_pathway?ko05034/K02183%09red
Legionellosis	KEGG PATHWAY	ko05134	1	227	0.978753	0.998185	c63203_g1_i0	http://www.genome.jp/kegg-bin/show_pathway?ko05134/K07953%09red
Measles	KEGG PATHWAY	ko05162	1	238	0.982366	0.998185	c40914_g2_i0	http://www.genome.jp/kegg-bin/show_pathway?ko05162/K04730%09red
mRNA surveillance pathway	KEGG PATHWAY	ko03015	1	258	0.987435	0.998185	c70943_g1_i0	http://www.genome.jp/kegg-bin/show_pathway?ko03015/K14325%09red
Oocyte meiosis	KEGG PATHWAY	ko04114	1	267	0.989213	0.998185	c64962_g0_i0	http://www.genome.jp/kegg-bin/show_pathway?ko04114/K02183%09red
Parkinson's disease	KEGG PATHWAY	ko05012	1	313	0.995057	0.998185	c69767_g0_i0	http://www.genome.jp/kegg-bin/show_pathway?ko05012/K05863%09red
Ubiquitin mediated proteolysis	KEGG PATHWAY	ko04120	1	328	0.996168	0.998185	c71658_g2_i0	http://www.genome.jp/kegg-bin/show_pathway?ko04120/K10573%09red
Alzheimer's disease	KEGG PATHWAY	ko05010	1	372	0.998185	0.998185	c64962_g0_i0	http://www.genome.jp/kegg-bin/show_pathway?ko05010/K02183%09red

## Sheet: G152LN vs G3LN
Term	Database	ID	Input number	Background number	P-Value	Corrected P-Value	Input	Hyperlink
Tropane, piperidine and pyridine alkaloid biosynthesis	KEGG PATHWAY	ko00960	7	72	0.000150567	0.0332754	c61073_g1_i1|c18081_g0_i0|c16766_g6_i0|c44083_g2_i0|c71151_g1_i2|c63809_g1_i0|c63809_g0_i0	http://www.genome.jp/kegg-bin/show_pathway?ko00960/K15849%09red/K14455%09red/K00815%09red/K08081%09red
ABC transporters	KEGG PATHWAY	ko02010	6	87	0.00235039	0.152324	c61979_g1_i1|c41286_g2_i0|c70014_g0_i3|c25054_g0_i2|c1402_g0_i0|c41286_g1_i0	http://www.genome.jp/kegg-bin/show_pathway?ko02010/K05658%09red
RIG-I-like receptor signaling pathway	KEGG PATHWAY	ko04622	4	35	0.00238419	0.152324	c55824_g2_i0|c64443_g6_i2|c13776_g1_i3|c64443_g5_i1	http://www.genome.jp/kegg-bin/show_pathway?ko04622/K11594%09red
Bile secretion	KEGG PATHWAY	ko04976	6	90	0.00275699	0.152324	c61979_g1_i1|c41286_g2_i0|c70014_g0_i3|c25054_g0_i2|c1402_g0_i0|c41286_g1_i0	http://www.genome.jp/kegg-bin/show_pathway?ko04976/K05658%09red
Galactose metabolism	KEGG PATHWAY	ko00052	9	206	0.00431935	0.190915	c23466_g0_i0|c40009_g0_i0|c50751_g1_i5|c45479_g0_i0|c59899_g2_i0|c70351_g0_i1|c56990_g0_i0|c61222_g0_i0|c50751_g3_i0	http://www.genome.jp/kegg-bin/show_pathway?ko00052/K01193%09red/K01190%09red/K01187%09red/K00965%09red/K00963%09red/K06617%09red
Plant-pathogen interaction	KEGG PATHWAY	ko04626	17	649	0.0182507	0.672233	c20159_g4_i0|c60884_g0_i2|c66422_g0_i0|c3796_g0_i1|c46266_g0_i0|c31735_g0_i0|c41943_g1_i0|c56828_g1_i1|c47146_g0_i0|c28270_g0_i1|c25327_g0_i0|c32651_g1_i0|c2302_g0_i0|c65442_g5_i1|c50884_g2_i0|c9054_g0_i0|c65882_g1_i0	http://www.genome.jp/kegg-bin/show_pathway?ko04626/K13414%09red/K09487%09red/K13412%09red/K13448%09red/K13466%09red/K13473%09red/K13457%09red/K13436%09red/K13424%09red/K02183%09red
Amino sugar and nucleotide sugar metabolism	KEGG PATHWAY	ko00520	11	368	0.0232254	0.733259	c66522_g3_i0|c61678_g0_i0|c18796_g0_i0|c42916_g0_i0|c53026_g0_i0|c59899_g2_i0|c56990_g0_i0|c11688_g2_i2|c49334_g1_i1|c40492_g0_i0|c70806_g0_i0	http://www.genome.jp/kegg-bin/show_pathway?ko00520/K00965%09red/K01183%09red/K02377%09red/K16190%09red/K00963%09red/K08679%09red/K12373%09red/K13379%09red/K12446%09red
Spliceosome	KEGG PATHWAY	ko03040	12	467	0.0478259	0.968097	c2927_g4_i0|c18832_g0_i3|c3677_g0_i0|c62284_g0_i0|c17778_g1_i0|c57673_g2_i1|c48933_g1_i0|c56345_g1_i0|c69261_g0_i0|c40162_g0_i0|c39245_g1_i0|c18448_g0_i0	http://www.genome.jp/kegg-bin/show_pathway?ko03040/K12862%09red/K12863%09red/K12860%09red/K12885%09red/K12896%09red/K12845%09red/K12893%09red/K11098%09red/K12818%09red
MicroRNAs in cancer	KEGG PATHWAY	ko05206	6	183	0.057637	0.968097	c61979_g1_i1|c41286_g2_i0|c70014_g0_i3|c25054_g0_i2|c1402_g0_i0|c41286_g1_i0	http://www.genome.jp/kegg-bin/show_pathway?ko05206/K05658%09red
Hepatitis B	KEGG PATHWAY	ko05161	4	97	0.0592036	0.968097	c55824_g2_i0|c64443_g6_i2|c13776_g1_i3|c64443_g5_i1	http://www.genome.jp/kegg-bin/show_pathway?ko05161/K11594%09red
Ribosome biogenesis in eukaryotes	KEGG PATHWAY	ko03008	7	235	0.063285	0.968097	c53270_g0_i0|c62636_g1_i0|c63199_g3_i0|c10692_g0_i3|c40162_g0_i0|c71954_g1_i4|c62636_g0_i0	http://www.genome.jp/kegg-bin/show_pathway?ko03008/K14561%09red/K12845%09red/K12619%09red/K14565%09red/K14564%09red
Isoquinoline alkaloid biosynthesis	KEGG PATHWAY	ko00950	3	61	0.0656371	0.968097	c71151_g1_i2|c18081_g0_i0|c44083_g2_i0	http://www.genome.jp/kegg-bin/show_pathway?ko00950/K15849%09red/K14455%09red/K00815%09red
Tuberculosis	KEGG PATHWAY	ko05152	9	361	0.0909215	0.968097	c55085_g0_i0|c1769_g0_i0|c67734_g0_i0|c64900_g0_i0|c67734_g1_i0|c28879_g1_i0|c41943_g1_i0|c28879_g0_i0|c3593_g0_i1	http://www.genome.jp/kegg-bin/show_pathway?ko05152/K04730%09red/K04733%09red/K03661%09red/K07889%09red/K04718%09red/K02183%09red
Ras signaling pathway	KEGG PATHWAY	ko04014	5	166	0.103325	0.968097	c55085_g0_i0|c39288_g1_i3|c69286_g3_i5|c41943_g1_i0|c69286_g2_i3	http://www.genome.jp/kegg-bin/show_pathway?ko04014/K02183%09red/K07889%09red/K10632%09red
Leishmaniasis	KEGG PATHWAY	ko05140	4	121	0.10822	0.968097	c28879_g0_i0|c1769_g0_i0|c28879_g1_i0|c3593_g0_i1	http://www.genome.jp/kegg-bin/show_pathway?ko05140/K04730%09red/K04733%09red
Other glycan degradation	KEGG PATHWAY	ko00511	2	37	0.109077	0.968097	c49334_g1_i1|c45479_g0_i0	http://www.genome.jp/kegg-bin/show_pathway?ko00511/K01190%09red/K12373%09red
Sphingolipid metabolism	KEGG PATHWAY	ko00600	3	78	0.112877	0.968097	c67734_g0_i0|c45479_g0_i0|c67734_g1_i0	http://www.genome.jp/kegg-bin/show_pathway?ko00600/K01190%09red/K04718%09red
Cyanoamino acid metabolism	KEGG PATHWAY	ko00460	5	171	0.113032	0.968097	c56017_g0_i0|c69705_g0_i0|c42577_g0_i0|c59721_g1_i1|c57766_g2_i1	http://www.genome.jp/kegg-bin/show_pathway?ko00460/K13029%09red/K13035%09red/K05350%09red/K18592%09red
Photosynthesis	KEGG PATHWAY	ko00195	5	176	0.123159	0.968097	c30226_g2_i0|c51962_g1_i0|c65577_g7_i0|c26461_g3_i0|c13904_g6_i2	http://www.genome.jp/kegg-bin/show_pathway?ko00195/K02703%09red/K02639%09red/K02698%09red/K03542%09red
Cysteine and methionine metabolism	KEGG PATHWAY	ko00270	7	281	0.126288	0.968097	c68825_g4_i2|c58995_g0_i0|c44193_g0_i0|c71151_g1_i2|c66836_g1_i0|c44083_g2_i0|c58093_g1_i0	http://www.genome.jp/kegg-bin/show_pathway?ko00270/K00899%09red/K14455%09red/K00826%09red/K12524%09red/K00815%09red/K01920%09red/K01738%09red
One carbon pool by folate	KEGG PATHWAY	ko00670	2	41	0.128125	0.968097	c45581_g2_i0|c45581_g1_i0	http://www.genome.jp/kegg-bin/show_pathway?ko00670/K00605%09red
Arginine and proline metabolism	KEGG PATHWAY	ko00330	5	180	0.131554	0.968097	c62566_g0_i0|c45156_g1_i0|c45156_g4_i1|c44083_g2_i0|c62566_g4_i1	http://www.genome.jp/kegg-bin/show_pathway?ko00330/K17839%09red/K14455%09red/K00318%09red
Phenylalanine, tyrosine and tryptophan biosynthesis	KEGG PATHWAY	ko00400	4	133	0.137835	0.968097	c71151_g1_i2|c18081_g0_i0|c44083_g2_i0|c49469_g0_i0	http://www.genome.jp/kegg-bin/show_pathway?ko00400/K15849%09red/K14455%09red/K00815%09red/K01609%09red
Calcium signaling pathway	KEGG PATHWAY	ko04020	4	134	0.140438	0.968097	c67734_g0_i0|c69767_g0_i0|c67734_g1_i0|c41943_g1_i0	http://www.genome.jp/kegg-bin/show_pathway?ko04020/K04718%09red/K05863%09red/K02183%09red
Toxoplasmosis	KEGG PATHWAY	ko05145	7	292	0.144834	0.968097	c1769_g0_i0|c3796_g0_i1|c46266_g0_i0|c28879_g1_i0|c28879_g0_i0|c65442_g5_i1|c3593_g0_i1	http://www.genome.jp/kegg-bin/show_pathway?ko05145/K04730%09red/K04733%09red/K13412%09red
Pentose and glucuronate interconversions	KEGG PATHWAY	ko00040	4	136	0.145701	0.968097	c1492_g0_i0|c26891_g0_i0|c11688_g2_i2|c59899_g2_i0	http://www.genome.jp/kegg-bin/show_pathway?ko00040/K01728%09red/K16190%09red/K00963%09red
Tyrosine metabolism	KEGG PATHWAY	ko00350	4	136	0.145701	0.968097	c71151_g1_i2|c18081_g0_i0|c44083_g2_i0|c67123_g5_i0	http://www.genome.jp/kegg-bin/show_pathway?ko00350/K15849%09red/K00121%09red/K14455%09red/K00815%09red
Glycosphingolipid biosynthesis - ganglio series	KEGG PATHWAY	ko00604	1	10	0.148061	0.968097	c49334_g1_i1	http://www.genome.jp/kegg-bin/show_pathway?ko00604/K12373%09red
Porphyrin and chlorophyll metabolism	KEGG PATHWAY	ko00860	4	138	0.15104	0.968097	c35647_g2_i2|c51849_g1_i0|c43541_g1_i0|c40650_g1_i2	http://www.genome.jp/kegg-bin/show_pathway?ko00860/K03403%09red/K13545%09red/K13606%09red/K00510%09red
Pertussis	KEGG PATHWAY	ko05133	5	190	0.153615	0.968097	c28879_g0_i0|c1769_g0_i0|c41943_g1_i0|c28879_g1_i0|c3593_g0_i1	http://www.genome.jp/kegg-bin/show_pathway?ko05133/K04730%09red/K04733%09red/K02183%09red
NF-kappa B signaling pathway	KEGG PATHWAY	ko04064	4	139	0.153738	0.968097	c28879_g0_i0|c1769_g0_i0|c28879_g1_i0|c3593_g0_i1	http://www.genome.jp/kegg-bin/show_pathway?ko04064/K04730%09red/K04733%09red
Mismatch repair	KEGG PATHWAY	ko03430	3	92	0.158912	0.968097	c17148_g6_i0|c52568_g0_i1|c1411_g0_i0	http://www.genome.jp/kegg-bin/show_pathway?ko03430/K10858%09red/K07466%09red
Fanconi anemia pathway	KEGG PATHWAY	ko03460	4	141	0.159187	0.968097	c17148_g6_i0|c52568_g0_i1|c55588_g1_i1|c1411_g0_i0	http://www.genome.jp/kegg-bin/show_pathway?ko03460/K10990%09red/K10858%09red/K07466%09red
Ascorbate and aldarate metabolism	KEGG PATHWAY	ko00053	4	146	0.17311	0.968097	c67742_g3_i0|c11688_g2_i2|c70259_g2_i0|c70259_g1_i0	http://www.genome.jp/kegg-bin/show_pathway?ko00053/K14190%09red/K16190%09red
Apoptosis	KEGG PATHWAY	ko04210	4	148	0.178794	0.968097	c28879_g0_i0|c1769_g0_i0|c28879_g1_i0|c3593_g0_i1	http://www.genome.jp/kegg-bin/show_pathway?ko04210/K04730%09red/K04733%09red
Neurotrophin signaling pathway	KEGG PATHWAY	ko04722	6	256	0.180885	0.968097	c1769_g0_i0|c41943_g1_i0|c28879_g1_i0|c28879_g0_i0|c56484_g1_i0|c3593_g0_i1	http://www.genome.jp/kegg-bin/show_pathway?ko04722/K04730%09red/K04733%09red/K06630%09red/K02183%09red
Nitrogen metabolism	KEGG PATHWAY	ko00910	3	102	0.19471	0.968097	c18666_g4_i0|c56112_g2_i0|c63731_g4_i1	http://www.genome.jp/kegg-bin/show_pathway?ko00910/K02575%09red/K10534%09red/K00264%09red
Toll-like receptor signaling pathway	KEGG PATHWAY	ko04620	4	155	0.199158	0.968097	c28879_g0_i0|c1769_g0_i0|c28879_g1_i0|c3593_g0_i1	http://www.genome.jp/kegg-bin/show_pathway?ko04620/K04730%09red/K04733%09red
Carbon metabolism	KEGG PATHWAY	ko01200	17	918	0.200369	0.968097	c71326_g6_i0|c63349_g0_i1|c2516_g1_i0|c59102_g1_i0|c66862_g2_i0|c37830_g1_i1|c44083_g2_i0|c67123_g5_i0|c57842_g1_i0|c2516_g0_i0|c47038_g2_i0|c45581_g2_i0|c45581_g1_i0|c55512_g0_i0|c60842_g0_i0|c58093_g1_i0|c42984_g2_i1	http://www.genome.jp/kegg-bin/show_pathway?ko01200/K00855%09red/K14455%09red/K15919%09red/K05605%09red/K11517%09red/K15918%09red/K00051%09red/K00162%09red/K01595%09red/K01623%09red/K00605%09red/K00036%09red/K00121%09red/K01647%09red/K01738%09red
Novobiocin biosynthesis	KEGG PATHWAY	ko00401	1	15	0.207918	0.968097	c71151_g1_i2	http://www.genome.jp/kegg-bin/show_pathway?ko00401/K00815%09red
Glyoxylate and dicarboxylate metabolism	KEGG PATHWAY	ko00630	6	269	0.209515	0.968097	c59102_g1_i0|c66862_g2_i0|c47038_g2_i0|c45581_g2_i0|c45581_g1_i0|c60842_g0_i0	http://www.genome.jp/kegg-bin/show_pathway?ko00630/K11517%09red/K00605%09red/K01647%09red/K15919%09red/K15918%09red
Nicotinate and nicotinamide metabolism	KEGG PATHWAY	ko00760	2	57	0.209984	0.968097	c61390_g0_i0|c54850_g0_i0	http://www.genome.jp/kegg-bin/show_pathway?ko00760/K00767%09red/K01240%09red
Viral carcinogenesis	KEGG PATHWAY	ko05203	7	327	0.211484	0.968097	c55824_g2_i0|c13776_g1_i3|c64443_g5_i1|c71291_g6_i0|c64443_g6_i2|c56484_g1_i0|c28651_g0_i0	http://www.genome.jp/kegg-bin/show_pathway?ko05203/K03141%09red/K11594%09red/K06630%09red/K11407%09red
Glycine, serine and threonine metabolism	KEGG PATHWAY	ko00260	5	217	0.219778	0.968097	c66862_g2_i0|c58995_g0_i0|c59102_g1_i0|c45581_g2_i0|c45581_g1_i0	http://www.genome.jp/kegg-bin/show_pathway?ko00260/K12524%09red/K00605%09red/K15919%09red/K15918%09red
Endocrine and other factor-regulated calcium reabsorption	KEGG PATHWAY	ko04961	2	59	0.220603	0.968097	c63099_g1_i0|c65717_g2_i0	http://www.genome.jp/kegg-bin/show_pathway?ko04961/K07904%09red/K01528%09red
Fructose and mannose metabolism	KEGG PATHWAY	ko00051	5	220	0.227622	0.968097	c69028_g0_i4|c69028_g3_i0|c2516_g0_i0|c42916_g0_i0|c2516_g1_i0	http://www.genome.jp/kegg-bin/show_pathway?ko00051/K01623%09red/K02377%09red/K00895%09red
Lipoic acid metabolism	KEGG PATHWAY	ko00785	1	18	0.241797	0.968097	c59060_g6_i1	http://www.genome.jp/kegg-bin/show_pathway?ko00785/K03644%09red
Chagas disease (American trypanosomiasis)	KEGG PATHWAY	ko05142	4	171	0.248004	0.968097	c28879_g0_i0|c1769_g0_i0|c28879_g1_i0|c3593_g0_i1	http://www.genome.jp/kegg-bin/show_pathway?ko05142/K04730%09red/K04733%09red
Carbon fixation in photosynthetic organisms	KEGG PATHWAY	ko00710	6	286	0.249122	0.968097	c71326_g6_i0|c44083_g2_i0|c2516_g1_i0|c57842_g1_i0|c2516_g0_i0|c55512_g0_i0	http://www.genome.jp/kegg-bin/show_pathway?ko00710/K00855%09red/K01595%09red/K01623%09red/K14455%09red/K00051%09red
Phosphonate and phosphinate metabolism	KEGG PATHWAY	ko00440	1	19	0.252766	0.968097	c68658_g0_i0	http://www.genome.jp/kegg-bin/show_pathway?ko00440/K00968%09red
NOD-like receptor signaling pathway	KEGG PATHWAY	ko04621	2	66	0.258029	0.968097	c56828_g1_i1|c25327_g0_i0	http://www.genome.jp/kegg-bin/show_pathway?ko04621/K09487%09red
Glycosphingolipid biosynthesis - globo series	KEGG PATHWAY	ko00603	1	20	0.263576	0.968097	c49334_g1_i1	http://www.genome.jp/kegg-bin/show_pathway?ko00603/K12373%09red
beta-Alanine metabolism	KEGG PATHWAY	ko00410	3	124	0.278751	0.968097	c62566_g0_i0|c62566_g4_i1|c42984_g2_i1	http://www.genome.jp/kegg-bin/show_pathway?ko00410/K17839%09red/K05605%09red
Cutin, suberine and wax biosynthesis	KEGG PATHWAY	ko00073	2	71	0.284833	0.968097	c64504_g4_i0|c68905_g1_i0	http://www.genome.jp/kegg-bin/show_pathway?ko00073/K17991%09red
Fat digestion and absorption	KEGG PATHWAY	ko04975	1	23	0.295078	0.968097	c44083_g2_i0	http://www.genome.jp/kegg-bin/show_pathway?ko04975/K14455%09red
Monobactam biosynthesis	KEGG PATHWAY	ko00261	1	24	0.305277	0.968097	c58995_g0_i0	http://www.genome.jp/kegg-bin/show_pathway?ko00261/K12524%09red
Plant hormone signal transduction	KEGG PATHWAY	ko04075	9	495	0.307835	0.968097	c61463_g6_i0|c36344_g1_i0|c59010_g0_i0|c60818_g3_i0|c46102_g0_i1|c59078_g2_i0|c3064_g0_i1|c67194_g1_i0|c40031_g1_i0	http://www.genome.jp/kegg-bin/show_pathway?ko04075/K14484%09red/K14496%09red/K14490%09red/K14498%09red/K14508%09red/K14515%09red
Chemical carcinogenesis	KEGG PATHWAY	ko05204	4	190	0.308799	0.968097	c62424_g1_i0|c70718_g1_i0|c17356_g2_i0|c67123_g5_i0	http://www.genome.jp/kegg-bin/show_pathway?ko05204/K00121%09red/K00799%09red
Estrogen signaling pathway	KEGG PATHWAY	ko04915	4	193	0.318558	0.968097	c56828_g1_i1|c25327_g0_i0|c66597_g2_i0|c41943_g1_i0	http://www.genome.jp/kegg-bin/show_pathway?ko04915/K09487%09red/K09571%09red/K02183%09red
Nicotine addiction	KEGG PATHWAY	ko05033	1	26	0.325235	0.968097	c63525_g1_i0	http://www.genome.jp/kegg-bin/show_pathway?ko05033/K15015%09red
VEGF signaling pathway	KEGG PATHWAY	ko04370	2	81	0.338027	0.968097	c67734_g0_i0|c67734_g1_i0	http://www.genome.jp/kegg-bin/show_pathway?ko04370/K04718%09red
Vasopressin-regulated water reabsorption	KEGG PATHWAY	ko04962	2	81	0.338027	0.968097	c55085_g0_i0|c65717_g2_i0	http://www.genome.jp/kegg-bin/show_pathway?ko04962/K07889%09red/K07904%09red
Metabolism of xenobiotics by cytochrome P450	KEGG PATHWAY	ko00980	4	201	0.34468	0.968097	c62424_g1_i0|c70718_g1_i0|c17356_g2_i0|c67123_g5_i0	http://www.genome.jp/kegg-bin/show_pathway?ko00980/K00121%09red/K00799%09red
DNA replication	KEGG PATHWAY	ko03030	3	145	0.361509	0.968097	c17148_g6_i0|c59828_g1_i0|c1411_g0_i0	http://www.genome.jp/kegg-bin/show_pathway?ko03030/K02210%09red/K07466%09red
Sesquiterpenoid and triterpenoid biosynthesis	KEGG PATHWAY	ko00909	1	30	0.36345	0.968097	c14614_g0_i0	http://www.genome.jp/kegg-bin/show_pathway?ko00909/K19011%09red
Lysine biosynthesis	KEGG PATHWAY	ko00300	1	30	0.36345	0.968097	c58995_g0_i0	http://www.genome.jp/kegg-bin/show_pathway?ko00300/K12524%09red
Taurine and hypotaurine metabolism	KEGG PATHWAY	ko00430	1	30	0.36345	0.968097	c42577_g0_i0	http://www.genome.jp/kegg-bin/show_pathway?ko00430/K18592%09red
Vitamin B6 metabolism	KEGG PATHWAY	ko00750	1	30	0.36345	0.968097	c62415_g2_i2	http://www.genome.jp/kegg-bin/show_pathway?ko00750/K13248%09red
Epstein-Barr virus infection	KEGG PATHWAY	ko05169	8	459	0.36402	0.968097	c1769_g0_i0|c55012_g0_i0|c41187_g1_i0|c28879_g1_i0|c2646_g0_i0|c28879_g0_i0|c56484_g1_i0|c55876_g1_i1	http://www.genome.jp/kegg-bin/show_pathway?ko05169/K03061%09red/K04730%09red/K03008%09red/K03028%09red/K06630%09red/K03009%09red
Thyroid hormone synthesis	KEGG PATHWAY	ko04918	2	87	0.369385	0.968097	c56828_g1_i1|c25327_g0_i0	http://www.genome.jp/kegg-bin/show_pathway?ko04918/K09487%09red
Drug metabolism - cytochrome P450	KEGG PATHWAY	ko00982	4	209	0.370844	0.968097	c62424_g1_i0|c70718_g1_i0|c17356_g2_i0|c67123_g5_i0	http://www.genome.jp/kegg-bin/show_pathway?ko00982/K00121%09red/K00799%09red
Folate biosynthesis	KEGG PATHWAY	ko00790	1	31	0.372662	0.968097	c32515_g0_i0	http://www.genome.jp/kegg-bin/show_pathway?ko00790/K03635%09red
Morphine addiction	KEGG PATHWAY	ko05032	1	31	0.372662	0.968097	c63525_g1_i0	http://www.genome.jp/kegg-bin/show_pathway?ko05032/K15015%09red
Phenylalanine metabolism	KEGG PATHWAY	ko00360	3	148	0.373284	0.968097	c71151_g1_i2|c18081_g0_i0|c44083_g2_i0	http://www.genome.jp/kegg-bin/show_pathway?ko00360/K15849%09red/K14455%09red/K00815%09red
Thiamine metabolism	KEGG PATHWAY	ko00730	1	32	0.38174	0.968097	c67749_g0_i1	http://www.genome.jp/kegg-bin/show_pathway?ko00730/K03146%09red
Naphthalene degradation	KEGG PATHWAY	ko00626	1	32	0.38174	0.968097	c67123_g5_i0	http://www.genome.jp/kegg-bin/show_pathway?ko00626/K00121%09red
Glutathione metabolism	KEGG PATHWAY	ko00480	6	341	0.387151	0.968097	c68825_g4_i2|c37830_g1_i1|c62424_g1_i0|c17356_g2_i0|c42577_g0_i0|c70718_g1_i0	http://www.genome.jp/kegg-bin/show_pathway?ko00480/K00036%09red/K01920%09red/K00799%09red/K18592%09red
SNARE interactions in vesicular transport	KEGG PATHWAY	ko04130	2	91	0.389963	0.968097	c69802_g2_i1|c33668_g2_i0	http://www.genome.jp/kegg-bin/show_pathway?ko04130/K08495%09red/K08493%09red
Synaptic vesicle cycle	KEGG PATHWAY	ko04721	3	153	0.39281	0.968097	c63525_g1_i0|c64900_g0_i0|c63099_g1_i0	http://www.genome.jp/kegg-bin/show_pathway?ko04721/K15015%09red/K03661%09red/K01528%09red
Methane metabolism	KEGG PATHWAY	ko00680	4	216	0.39368	0.968097	c55512_g0_i0|c2516_g1_i0|c2516_g0_i0|c67123_g5_i0	http://www.genome.jp/kegg-bin/show_pathway?ko00680/K00121%09red/K01595%09red/K01623%09red
RNA polymerase	KEGG PATHWAY	ko03020	2	92	0.395061	0.968097	c2646_g0_i0|c41187_g1_i0	http://www.genome.jp/kegg-bin/show_pathway?ko03020/K03008%09red/K03009%09red
2-Oxocarboxylic acid metabolism	KEGG PATHWAY	ko01210	3	154	0.396697	0.968097	c60842_g0_i0|c44193_g0_i0|c44083_g2_i0	http://www.genome.jp/kegg-bin/show_pathway?ko01210/K00826%09red/K14455%09red/K01647%09red
Prolactin signaling pathway	KEGG PATHWAY	ko04917	1	34	0.399504	0.968097	c56990_g0_i0	http://www.genome.jp/kegg-bin/show_pathway?ko04917/K00965%09red
Sulfur metabolism	KEGG PATHWAY	ko00920	2	93	0.400139	0.968097	c51302_g4_i0|c58093_g1_i0	http://www.genome.jp/kegg-bin/show_pathway?ko00920/K01082%09red/K01738%09red
Base excision repair	KEGG PATHWAY	ko03410	2	93	0.400139	0.968097	c51407_g0_i0|c65476_g0_i0	http://www.genome.jp/kegg-bin/show_pathway?ko03410/K10798%09red
Alanine, aspartate and glutamate metabolism	KEGG PATHWAY	ko00250	3	155	0.400577	0.968097	c63731_g4_i1|c54184_g3_i0|c44083_g2_i0	http://www.genome.jp/kegg-bin/show_pathway?ko00250/K16871%09red/K14455%09red/K00264%09red
Nucleotide excision repair	KEGG PATHWAY	ko03420	3	156	0.404451	0.968097	c17148_g6_i0|c71291_g6_i0|c1411_g0_i0	http://www.genome.jp/kegg-bin/show_pathway?ko03420/K07466%09red/K03141%09red
Starch and sucrose metabolism	KEGG PATHWAY	ko00500	8	484	0.418522	0.968097	c23466_g0_i0|c40009_g0_i0|c59721_g1_i1|c66522_g3_i0|c70351_g0_i1|c56017_g0_i0|c59899_g2_i0|c62097_g0_i1	http://www.genome.jp/kegg-bin/show_pathway?ko00500/K01193%09red/K01187%09red/K00963%09red/K08679%09red/K05350%09red/K00696%09red
Zeatin biosynthesis	KEGG PATHWAY	ko00908	1	38	0.43352	0.968097	c71842_g5_i1	http://www.genome.jp/kegg-bin/show_pathway?ko00908/K00279%09red
Glucagon signaling pathway	KEGG PATHWAY	ko04922	4	230	0.438898	0.968097	c57414_g0_i0|c63349_g0_i1|c41943_g1_i0|c34701_g3_i2	http://www.genome.jp/kegg-bin/show_pathway?ko04922/K17491%09red/K07198%09red/K00162%09red/K02183%09red
Retrograde endocannabinoid signaling	KEGG PATHWAY	ko04723	1	40	0.449799	0.968097	c63525_g1_i0	http://www.genome.jp/kegg-bin/show_pathway?ko04723/K15015%09red
Retinol metabolism	KEGG PATHWAY	ko00830	1	41	0.457762	0.968097	c67123_g5_i0	http://www.genome.jp/kegg-bin/show_pathway?ko00830/K00121%09red
Measles	KEGG PATHWAY	ko05162	4	238	0.464305	0.968097	c28879_g0_i0|c1769_g0_i0|c28879_g1_i0|c3593_g0_i1	http://www.genome.jp/kegg-bin/show_pathway?ko05162/K04730%09red/K04733%09red
Fc gamma R-mediated phagocytosis	KEGG PATHWAY	ko04666	3	173	0.468957	0.968097	c67734_g0_i0|c67734_g1_i0|c56841_g1_i0	http://www.genome.jp/kegg-bin/show_pathway?ko04666/K04718%09red/K00889%09red
Meiosis - yeast	KEGG PATHWAY	ko04113	3	173	0.468957	0.968097	c10610_g0_i3|c59828_g1_i0|c69779_g2_i1	http://www.genome.jp/kegg-bin/show_pathway?ko04113/K02210%09red/K10872%09red/K10878%09red
Ribosome	KEGG PATHWAY	ko03010	15	980	0.471347	0.968097	c23991_g2_i2|c65356_g3_i0|c63862_g0_i0|c39401_g4_i0|c28074_g1_i0|c28074_g4_i0|c65356_g1_i0|c51731_g1_i1|c70419_g5_i0|c37742_g2_i0|c39970_g4_i0|c70385_g4_i2|c39970_g3_i0|c59091_g1_i0|c23991_g0_i0	http://www.genome.jp/kegg-bin/show_pathway?ko03010/K02896%09red/K02915%09red/K02902%09red/K02985%09red/K02987%09red/K02980%09red/K02978%09red/K02943%09red/K02989%09red/K02996%09red
Linoleic acid metabolism	KEGG PATHWAY	ko00591	1	43	0.473346	0.968097	c8161_g3_i0	http://www.genome.jp/kegg-bin/show_pathway?ko00591/K00454%09red
Pentose phosphate pathway	KEGG PATHWAY	ko00030	3	175	0.476347	0.968097	c37830_g1_i1|c2516_g0_i0|c2516_g1_i0	http://www.genome.jp/kegg-bin/show_pathway?ko00030/K00036%09red/K01623%09red
Biosynthesis of amino acids	KEGG PATHWAY	ko01230	11	718	0.485418	0.968097	c18081_g0_i0|c58995_g0_i0|c44193_g0_i0|c2516_g1_i0|c71151_g1_i2|c63731_g4_i1|c2516_g0_i0|c44083_g2_i0|c60842_g0_i0|c58093_g1_i0|c49469_g0_i0	http://www.genome.jp/kegg-bin/show_pathway?ko01230/K14455%09red/K00264%09red/K15849%09red/K00826%09red/K01623%09red/K00815%09red/K12524%09red/K01647%09red/K01738%09red/K01609%09red
Phototransduction - fly	KEGG PATHWAY	ko04745	1	45	0.488482	0.968097	c41943_g1_i0	http://www.genome.jp/kegg-bin/show_pathway?ko04745/K02183%09red
Diterpenoid biosynthesis	KEGG PATHWAY	ko00904	1	45	0.488482	0.968097	c32257_g2_i0	http://www.genome.jp/kegg-bin/show_pathway?ko00904/K04120%09red
Valine, leucine and isoleucine biosynthesis	KEGG PATHWAY	ko00290	1	46	0.495887	0.968097	c44193_g0_i0	http://www.genome.jp/kegg-bin/show_pathway?ko00290/K00826%09red
Aldosterone synthesis and secretion	KEGG PATHWAY	ko04925	1	46	0.495887	0.968097	c41943_g1_i0	http://www.genome.jp/kegg-bin/show_pathway?ko04925/K02183%09red
Salivary secretion	KEGG PATHWAY	ko04970	1	46	0.495887	0.968097	c41943_g1_i0	http://www.genome.jp/kegg-bin/show_pathway?ko04970/K02183%09red
Gastric acid secretion	KEGG PATHWAY	ko04971	1	46	0.495887	0.968097	c41943_g1_i0	http://www.genome.jp/kegg-bin/show_pathway?ko04971/K02183%09red
Phototransduction	KEGG PATHWAY	ko04744	1	47	0.503185	0.968097	c41943_g1_i0	http://www.genome.jp/kegg-bin/show_pathway?ko04744/K02183%09red
Glycosaminoglycan degradation	KEGG PATHWAY	ko00531	1	47	0.503185	0.968097	c49334_g1_i1	http://www.genome.jp/kegg-bin/show_pathway?ko00531/K12373%09red
Choline metabolism in cancer	KEGG PATHWAY	ko05231	3	184	0.508989	0.968097	c68658_g0_i0|c56841_g1_i0|c41549_g1_i0	http://www.genome.jp/kegg-bin/show_pathway?ko05231/K00968%09red/K00889%09red/K08202%09red
Mineral absorption	KEGG PATHWAY	ko04978	1	48	0.510377	0.968097	c51849_g1_i0	http://www.genome.jp/kegg-bin/show_pathway?ko04978/K00510%09red
Arachidonic acid metabolism	KEGG PATHWAY	ko00590	1	48	0.510377	0.968097	c42577_g0_i0	http://www.genome.jp/kegg-bin/show_pathway?ko00590/K18592%09red
Degradation of aromatic compounds	KEGG PATHWAY	ko01220	1	49	0.517465	0.968097	c67123_g5_i0	http://www.genome.jp/kegg-bin/show_pathway?ko01220/K00121%09red
Lysosome	KEGG PATHWAY	ko04142	3	187	0.519632	0.968097	c49334_g1_i1|c64900_g0_i0|c50933_g0_i0	http://www.genome.jp/kegg-bin/show_pathway?ko04142/K12394%09red/K03661%09red/K12373%09red
Olfactory transduction	KEGG PATHWAY	ko04740	1	50	0.52445	0.968097	c41943_g1_i0	http://www.genome.jp/kegg-bin/show_pathway?ko04740/K02183%09red
Prostate cancer	KEGG PATHWAY	ko05215	2	122	0.537155	0.968097	c56828_g1_i1|c25327_g0_i0	http://www.genome.jp/kegg-bin/show_pathway?ko05215/K09487%09red
Selenocompound metabolism	KEGG PATHWAY	ko00450	1	52	0.53812	0.968097	c60967_g0_i0	http://www.genome.jp/kegg-bin/show_pathway?ko00450/K01874%09red
Sulfur relay system	KEGG PATHWAY	ko04122	1	52	0.53812	0.968097	c32515_g0_i0	http://www.genome.jp/kegg-bin/show_pathway?ko04122/K03635%09red
Drug metabolism - other enzymes	KEGG PATHWAY	ko00983	1	53	0.544807	0.968097	c55948_g1_i0	http://www.genome.jp/kegg-bin/show_pathway?ko00983/K13421%09red
Biotin metabolism	KEGG PATHWAY	ko00780	1	53	0.544807	0.968097	c38304_g0_i0	http://www.genome.jp/kegg-bin/show_pathway?ko00780/K00652%09red
Cytosolic DNA-sensing pathway	KEGG PATHWAY	ko04623	1	54	0.551398	0.968097	c41187_g1_i0	http://www.genome.jp/kegg-bin/show_pathway?ko04623/K03009%09red
Bacterial invasion of epithelial cells	KEGG PATHWAY	ko05100	1	54	0.551398	0.968097	c63099_g1_i0	http://www.genome.jp/kegg-bin/show_pathway?ko05100/K01528%09red
Monoterpenoid biosynthesis	KEGG PATHWAY	ko00902	1	57	0.570603	0.968097	c11063_g2_i4	http://www.genome.jp/kegg-bin/show_pathway?ko00902/K15095%09red
Amoebiasis	KEGG PATHWAY	ko05146	1	58	0.576821	0.968097	c55085_g0_i0	http://www.genome.jp/kegg-bin/show_pathway?ko05146/K07889%09red
Endocytosis	KEGG PATHWAY	ko04144	6	419	0.579603	0.968097	c55085_g0_i0|c25737_g0_i0|c56841_g1_i0|c65717_g2_i0|c65782_g2_i0|c63099_g1_i0	http://www.genome.jp/kegg-bin/show_pathway?ko04144/K12194%09red/K07889%09red/K12489%09red/K01528%09red/K00889%09red/K07904%09red
Hypertrophic cardiomyopathy (HCM)	KEGG PATHWAY	ko05410	1	59	0.582948	0.968097	c57414_g0_i0	http://www.genome.jp/kegg-bin/show_pathway?ko05410/K07198%09red
Homologous recombination	KEGG PATHWAY	ko03440	2	133	0.583212	0.968097	c17148_g6_i0|c1411_g0_i0	http://www.genome.jp/kegg-bin/show_pathway?ko03440/K07466%09red
Circadian entrainment	KEGG PATHWAY	ko04713	1	60	0.588987	0.968097	c41943_g1_i0	http://www.genome.jp/kegg-bin/show_pathway?ko04713/K02183%09red
Histidine metabolism	KEGG PATHWAY	ko00340	1	60	0.588987	0.968097	c46295_g7_i5	http://www.genome.jp/kegg-bin/show_pathway?ko00340/K01590%09red
Inflammatory mediator regulation of TRP channels	KEGG PATHWAY	ko04750	1	61	0.594939	0.968097	c41943_g1_i0	http://www.genome.jp/kegg-bin/show_pathway?ko04750/K02183%09red
Circadian rhythm - plant	KEGG PATHWAY	ko04712	2	140	0.610716	0.968097	c41350_g2_i0|c30250_g0_i2	http://www.genome.jp/kegg-bin/show_pathway?ko04712/K16223%09red/K12130%09red
Chloroalkane and chloroalkene degradation	KEGG PATHWAY	ko00625	1	64	0.612283	0.968097	c67123_g5_i0	http://www.genome.jp/kegg-bin/show_pathway?ko00625/K00121%09red
Pyrimidine metabolism	KEGG PATHWAY	ko00240	4	289	0.613802	0.968097	c2646_g0_i0|c61390_g0_i0|c55948_g1_i0|c41187_g1_i0	http://www.genome.jp/kegg-bin/show_pathway?ko00240/K13421%09red/K01240%09red/K03008%09red/K03009%09red
Glycerolipid metabolism	KEGG PATHWAY	ko00561	3	219	0.624693	0.968097	c66862_g2_i0|c56491_g1_i1|c57870_g1_i0	http://www.genome.jp/kegg-bin/show_pathway?ko00561/K09480%09red/K15918%09red
Terpenoid backbone biosynthesis	KEGG PATHWAY	ko00900	2	144	0.625801	0.968097	c4430_g0_i17|c4046_g2_i1	http://www.genome.jp/kegg-bin/show_pathway?ko00900/K15892%09red/K00787%09red
Oxidative phosphorylation	KEGG PATHWAY	ko00190	6	440	0.6262	0.968097	c20140_g0_i0|c71448_g1_i1|c64900_g0_i0|c3057_g4_i1|c32009_g0_i0|c61799_g4_i0	http://www.genome.jp/kegg-bin/show_pathway?ko00190/K01507%09red/K03940%09red/K01535%09red/K03661%09red
PI3K-Akt signaling pathway	KEGG PATHWAY	ko04151	4	294	0.627009	0.968097	c56828_g1_i1|c57414_g0_i0|c56484_g1_i0|c25327_g0_i0	http://www.genome.jp/kegg-bin/show_pathway?ko04151/K09487%09red/K07198%09red/K06630%09red
Butanoate metabolism	KEGG PATHWAY	ko00650	1	67	0.628886	0.968097	c54184_g3_i0	http://www.genome.jp/kegg-bin/show_pathway?ko00650/K16871%09red
Central carbon metabolism in cancer	KEGG PATHWAY	ko05230	2	145	0.6295	0.968097	c37830_g1_i1|c63349_g0_i1	http://www.genome.jp/kegg-bin/show_pathway?ko05230/K00036%09red/K00162%09red
Fatty acid elongation	KEGG PATHWAY	ko00062	2	145	0.6295	0.968097	c35550_g1_i0|c55170_g1_i0	http://www.genome.jp/kegg-bin/show_pathway?ko00062/K15397%09red
cGMP-PKG signaling pathway	KEGG PATHWAY	ko04022	2	145	0.6295	0.968097	c69767_g0_i0|c41943_g1_i0	http://www.genome.jp/kegg-bin/show_pathway?ko04022/K05863%09red/K02183%09red
Herpes simplex infection	KEGG PATHWAY	ko05168	3	222	0.633694	0.968097	c57673_g2_i1|c18832_g0_i3|c18448_g0_i0	http://www.genome.jp/kegg-bin/show_pathway?ko05168/K12896%09red/K12893%09red
Pantothenate and CoA biosynthesis	KEGG PATHWAY	ko00770	1	71	0.649924	0.968097	c44193_g0_i0	http://www.genome.jp/kegg-bin/show_pathway?ko00770/K00826%09red
Proteasome	KEGG PATHWAY	ko03050	2	152	0.654602	0.968097	c55876_g1_i1|c55012_g0_i0	http://www.genome.jp/kegg-bin/show_pathway?ko03050/K03028%09red/K03061%09red
Valine, leucine and isoleucine degradation	KEGG PATHWAY	ko00280	2	156	0.668326	0.968097	c44193_g0_i0|c42984_g2_i1	http://www.genome.jp/kegg-bin/show_pathway?ko00280/K00826%09red/K05605%09red
Renin secretion	KEGG PATHWAY	ko04924	1	76	0.674554	0.968097	c41943_g1_i0	http://www.genome.jp/kegg-bin/show_pathway?ko04924/K02183%09red
Glioma	KEGG PATHWAY	ko05214	1	77	0.679269	0.968097	c41943_g1_i0	http://www.genome.jp/kegg-bin/show_pathway?ko05214/K02183%09red
Phospholipase D signaling pathway	KEGG PATHWAY	ko04072	2	161	0.684858	0.968097	c63099_g1_i0|c56841_g1_i0	http://www.genome.jp/kegg-bin/show_pathway?ko04072/K00889%09red/K01528%09red
Glycerophospholipid metabolism	KEGG PATHWAY	ko00564	4	320	0.690915	0.968097	c39287_g2_i0|c68658_g0_i0|c61505_g1_i0|c14521_g1_i0	http://www.genome.jp/kegg-bin/show_pathway?ko00564/K01517%09red/K00968%09red/K06130%09red/K16860%09red
Various types of N-glycan biosynthesis	KEGG PATHWAY	ko00513	1	81	0.697455	0.968097	c60715_g0_i1	http://www.genome.jp/kegg-bin/show_pathway?ko00513/K05531%09red
Vascular smooth muscle contraction	KEGG PATHWAY	ko04270	1	82	0.701838	0.968097	c41943_g1_i0	http://www.genome.jp/kegg-bin/show_pathway?ko04270/K02183%09red
Ether lipid metabolism	KEGG PATHWAY	ko00565	1	83	0.706158	0.968097	c39287_g2_i0	http://www.genome.jp/kegg-bin/show_pathway?ko00565/K16860%09red
Pancreatic secretion	KEGG PATHWAY	ko04972	1	85	0.714611	0.968097	c65717_g2_i0	http://www.genome.jp/kegg-bin/show_pathway?ko04972/K07904%09red
Arginine biosynthesis	KEGG PATHWAY	ko00220	1	87	0.722821	0.968097	c44083_g2_i0	http://www.genome.jp/kegg-bin/show_pathway?ko00220/K14455%09red
Sphingolipid signaling pathway	KEGG PATHWAY	ko04071	2	175	0.727567	0.968097	c67734_g0_i0|c67734_g1_i0	http://www.genome.jp/kegg-bin/show_pathway?ko04071/K04718%09red
Amphetamine addiction	KEGG PATHWAY	ko05031	1	89	0.730796	0.968097	c41943_g1_i0	http://www.genome.jp/kegg-bin/show_pathway?ko05031/K02183%09red
Rheumatoid arthritis	KEGG PATHWAY	ko05323	1	89	0.730796	0.968097	c64900_g0_i0	http://www.genome.jp/kegg-bin/show_pathway?ko05323/K03661%09red
Insulin signaling pathway	KEGG PATHWAY	ko04910	3	261	0.736931	0.968097	c57414_g0_i0|c41943_g1_i0|c21398_g3_i1	http://www.genome.jp/kegg-bin/show_pathway?ko04910/K07195%09red/K07198%09red/K02183%09red
Rap1 signaling pathway	KEGG PATHWAY	ko04015	1	91	0.738541	0.968097	c41943_g1_i0	http://www.genome.jp/kegg-bin/show_pathway?ko04015/K02183%09red
Propanoate metabolism	KEGG PATHWAY	ko00640	1	92	0.74233	0.968097	c42984_g2_i1	http://www.genome.jp/kegg-bin/show_pathway?ko00640/K05605%09red
Aminoacyl-tRNA biosynthesis	KEGG PATHWAY	ko00970	2	182	0.747022	0.968097	c60967_g0_i0|c62512_g0_i0	http://www.genome.jp/kegg-bin/show_pathway?ko00970/K14164%09red/K01874%09red
Pathogenic Escherichia coli infection	KEGG PATHWAY	ko05130	1	94	0.749744	0.968097	c70495_g6_i1	http://www.genome.jp/kegg-bin/show_pathway?ko05130/K11294%09red
Melanogenesis	KEGG PATHWAY	ko04916	1	96	0.756946	0.968097	c41943_g1_i0	http://www.genome.jp/kegg-bin/show_pathway?ko04916/K02183%09red
Phosphatidylinositol signaling system	KEGG PATHWAY	ko04070	2	186	0.757594	0.968097	c41943_g1_i0|c56841_g1_i0	http://www.genome.jp/kegg-bin/show_pathway?ko04070/K00889%09red/K02183%09red
Basal transcription factors	KEGG PATHWAY	ko03022	1	99	0.767361	0.968097	c71291_g6_i0	http://www.genome.jp/kegg-bin/show_pathway?ko03022/K03141%09red
Epithelial cell signaling in Helicobacter pylori infection	KEGG PATHWAY	ko05120	1	100	0.770733	0.968097	c64900_g0_i0	http://www.genome.jp/kegg-bin/show_pathway?ko05120/K03661%09red
Oxytocin signaling pathway	KEGG PATHWAY	ko04921	2	193	0.775179	0.968097	c57414_g0_i0|c41943_g1_i0	http://www.genome.jp/kegg-bin/show_pathway?ko04921/K07198%09red/K02183%09red
Stilbenoid, diarylheptanoid and gingerol biosynthesis	KEGG PATHWAY	ko00945	1	103	0.780559	0.968097	c26564_g1_i0	http://www.genome.jp/kegg-bin/show_pathway?ko00945/K13065%09red
Transcriptional misregulation in cancer	KEGG PATHWAY	ko05202	1	104	0.78374	0.968097	c26505_g0_i0	http://www.genome.jp/kegg-bin/show_pathway?ko05202/K15188%09red
Steroid biosynthesis	KEGG PATHWAY	ko00100	1	104	0.78374	0.968097	c1484_g5_i1	http://www.genome.jp/kegg-bin/show_pathway?ko00100/K00559%09red
Hippo signaling pathway - fly	KEGG PATHWAY	ko04391	1	105	0.786875	0.968097	c56484_g1_i0	http://www.genome.jp/kegg-bin/show_pathway?ko04391/K06630%09red
GABAergic synapse	KEGG PATHWAY	ko04727	1	107	0.793009	0.968097	c63525_g1_i0	http://www.genome.jp/kegg-bin/show_pathway?ko04727/K15015%09red
Carbon fixation pathways in prokaryotes	KEGG PATHWAY	ko00720	1	108	0.79601	0.968097	c55512_g0_i0	http://www.genome.jp/kegg-bin/show_pathway?ko00720/K01595%09red
Regulation of mitophagy - yeast	KEGG PATHWAY	ko04139	1	108	0.79601	0.968097	c56841_g1_i0	http://www.genome.jp/kegg-bin/show_pathway?ko04139/K00889%09red
Peroxisome	KEGG PATHWAY	ko04146	3	290	0.797689	0.968097	c61889_g1_i0|c47038_g2_i0|c47556_g0_i0	http://www.genome.jp/kegg-bin/show_pathway?ko04146/K11517%09red/K13348%09red/K13344%09red
GnRH signaling pathway	KEGG PATHWAY	ko04912	1	109	0.798967	0.968097	c41943_g1_i0	http://www.genome.jp/kegg-bin/show_pathway?ko04912/K02183%09red
Regulation of autophagy	KEGG PATHWAY	ko04140	1	110	0.801881	0.968097	c57414_g0_i0	http://www.genome.jp/kegg-bin/show_pathway?ko04140/K07198%09red
Alcoholism	KEGG PATHWAY	ko05034	2	205	0.802736	0.968097	c28651_g0_i0|c41943_g1_i0	http://www.genome.jp/kegg-bin/show_pathway?ko05034/K11407%09red/K02183%09red
Citrate cycle (TCA cycle)	KEGG PATHWAY	ko00020	2	207	0.807026	0.968097	c60842_g0_i0|c63349_g0_i1	http://www.genome.jp/kegg-bin/show_pathway?ko00020/K01647%09red/K00162%09red
Protein processing in endoplasmic reticulum	KEGG PATHWAY	ko04141	7	623	0.807056	0.968097	c58381_g0_i0|c63203_g1_i0|c52993_g0_i0|c63005_g7_i0|c56828_g1_i1|c25327_g0_i0|c45705_g1_i0	http://www.genome.jp/kegg-bin/show_pathway?ko04141/K07953%09red/K09486%09red/K09487%09red/K09503%09red/K13993%09red
Pyruvate metabolism	KEGG PATHWAY	ko00620	3	297	0.810465	0.968097	c55512_g0_i0|c71326_g6_i0|c63349_g0_i1	http://www.genome.jp/kegg-bin/show_pathway?ko00620/K01595%09red/K00051%09red/K00162%09red
Huntington's disease	KEGG PATHWAY	ko05016	4	385	0.815388	0.968097	c2646_g0_i0|c69767_g0_i0|c41187_g1_i0|c3057_g4_i1	http://www.genome.jp/kegg-bin/show_pathway?ko05016/K03940%09red/K05863%09red/K03008%09red/K03009%09red
Pathways in cancer	KEGG PATHWAY	ko05200	2	212	0.81739	0.968097	c56828_g1_i1|c25327_g0_i0	http://www.genome.jp/kegg-bin/show_pathway?ko05200/K09487%09red
Hippo signaling pathway	KEGG PATHWAY	ko04390	1	116	0.818503	0.968097	c56484_g1_i0	http://www.genome.jp/kegg-bin/show_pathway?ko04390/K06630%09red
Adrenergic signaling in cardiomyocytes	KEGG PATHWAY	ko04261	1	117	0.821135	0.968097	c41943_g1_i0	http://www.genome.jp/kegg-bin/show_pathway?ko04261/K02183%09red
Circadian rhythm	KEGG PATHWAY	ko04710	1	117	0.821135	0.968097	c57414_g0_i0	http://www.genome.jp/kegg-bin/show_pathway?ko04710/K07198%09red
Ubiquinone and other terpenoid-quinone biosynthesis	KEGG PATHWAY	ko00130	1	120	0.828804	0.968097	c71151_g1_i2	http://www.genome.jp/kegg-bin/show_pathway?ko00130/K00815%09red
Tryptophan metabolism	KEGG PATHWAY	ko00380	1	120	0.828804	0.968097	c57888_g0_i1	http://www.genome.jp/kegg-bin/show_pathway?ko00380/K11816%09red
Adipocytokine signaling pathway	KEGG PATHWAY	ko04920	1	122	0.833733	0.968097	c57414_g0_i0	http://www.genome.jp/kegg-bin/show_pathway?ko04920/K07198%09red
mTOR signaling pathway	KEGG PATHWAY	ko04150	1	124	0.838521	0.968097	c57414_g0_i0	http://www.genome.jp/kegg-bin/show_pathway?ko04150/K07198%09red
Purine metabolism	KEGG PATHWAY	ko00230	4	402	0.840173	0.968097	c2646_g0_i0|c40137_g1_i0|c41187_g1_i0|c61505_g1_i0	http://www.genome.jp/kegg-bin/show_pathway?ko00230/K01517%09red/K00759%09red/K03008%09red/K03009%09red
Long-term potentiation	KEGG PATHWAY	ko04720	1	126	0.84317	0.968097	c41943_g1_i0	http://www.genome.jp/kegg-bin/show_pathway?ko04720/K02183%09red
Dopaminergic synapse	KEGG PATHWAY	ko04728	1	126	0.84317	0.968097	c41943_g1_i0	http://www.genome.jp/kegg-bin/show_pathway?ko04728/K02183%09red
Ubiquitin mediated proteolysis	KEGG PATHWAY	ko04120	3	328	0.85912	0.968097	c71658_g2_i0|c40846_g1_i1|c43143_g0_i0	http://www.genome.jp/kegg-bin/show_pathway?ko04120/K10590%09red/K10573%09red/K10579%09red
Vibrio cholerae infection	KEGG PATHWAY	ko05110	1	135	0.862495	0.968097	c64900_g0_i0	http://www.genome.jp/kegg-bin/show_pathway?ko05110/K03661%09red
Biosynthesis of unsaturated fatty acids	KEGG PATHWAY	ko01040	1	140	0.872184	0.968097	c61736_g1_i0	http://www.genome.jp/kegg-bin/show_pathway?ko01040/K10256%09red
Influenza A	KEGG PATHWAY	ko05164	2	244	0.87266	0.968097	c4430_g0_i17|c3593_g0_i1	http://www.genome.jp/kegg-bin/show_pathway?ko05164/K04733%09red/K00787%09red
Protein export	KEGG PATHWAY	ko03060	1	144	0.879442	0.968097	c49650_g4_i0	http://www.genome.jp/kegg-bin/show_pathway?ko03060/K13431%09red
HTLV-I infection	KEGG PATHWAY	ko05166	2	249	0.879758	0.968097	c69767_g0_i0|c4430_g0_i17	http://www.genome.jp/kegg-bin/show_pathway?ko05166/K05863%09red/K00787%09red
alpha-Linolenic acid metabolism	KEGG PATHWAY	ko00592	1	148	0.886288	0.968097	c8161_g3_i0	http://www.genome.jp/kegg-bin/show_pathway?ko00592/K00454%09red
Glycolysis / Gluconeogenesis	KEGG PATHWAY	ko00010	4	441	0.88663	0.968097	c2516_g0_i0|c63349_g0_i1|c2516_g1_i0|c67123_g5_i0	http://www.genome.jp/kegg-bin/show_pathway?ko00010/K00121%09red/K01623%09red/K00162%09red
Phagosome	KEGG PATHWAY	ko04145	2	257	0.890358	0.968097	c55085_g0_i0|c64900_g0_i0	http://www.genome.jp/kegg-bin/show_pathway?ko04145/K07889%09red/K03661%09red
Inositol phosphate metabolism	KEGG PATHWAY	ko00562	1	151	0.891167	0.968097	c56841_g1_i0	http://www.genome.jp/kegg-bin/show_pathway?ko00562/K00889%09red
mRNA surveillance pathway	KEGG PATHWAY	ko03015	2	258	0.891621	0.968097	c70943_g1_i0|c67543_g1_i0	http://www.genome.jp/kegg-bin/show_pathway?ko03015/K14327%09red/K14325%09red
Insulin resistance	KEGG PATHWAY	ko04931	1	152	0.892746	0.968097	c57414_g0_i0	http://www.genome.jp/kegg-bin/show_pathway?ko04931/K07198%09red
Flavonoid biosynthesis	KEGG PATHWAY	ko00941	1	157	0.900306	0.968097	c26564_g1_i0	http://www.genome.jp/kegg-bin/show_pathway?ko00941/K13065%09red
Regulation of actin cytoskeleton	KEGG PATHWAY	ko04810	1	157	0.900306	0.968097	c56841_g1_i0	http://www.genome.jp/kegg-bin/show_pathway?ko04810/K00889%09red
Oocyte meiosis	KEGG PATHWAY	ko04114	2	267	0.902389	0.968097	c56484_g1_i0|c41943_g1_i0	http://www.genome.jp/kegg-bin/show_pathway?ko04114/K06630%09red/K02183%09red
HIF-1 signaling pathway	KEGG PATHWAY	ko04066	1	165	0.911312	0.970858	c63349_g0_i1	http://www.genome.jp/kegg-bin/show_pathway?ko04066/K00162%09red
Cell cycle	KEGG PATHWAY	ko04110	2	284	0.920057	0.970858	c56484_g1_i0|c59828_g1_i0	http://www.genome.jp/kegg-bin/show_pathway?ko04110/K02210%09red/K06630%09red
RNA degradation	KEGG PATHWAY	ko03018	2	293	0.928147	0.970858	c16559_g1_i0|c63199_g3_i0	http://www.genome.jp/kegg-bin/show_pathway?ko03018/K03514%09red/K12619%09red
RNA transport	KEGG PATHWAY	ko03013	3	397	0.929988	0.970858	c70943_g1_i0|c69018_g1_i0|c67543_g1_i0	http://www.genome.jp/kegg-bin/show_pathway?ko03013/K03113%09red/K14327%09red/K14325%09red
Fatty acid degradation	KEGG PATHWAY	ko00071	1	183	0.93184	0.970858	c67123_g5_i0	http://www.genome.jp/kegg-bin/show_pathway?ko00071/K00121%09red
Non-alcoholic fatty liver disease (NAFLD)	KEGG PATHWAY	ko04932	2	301	0.934684	0.970858	c57414_g0_i0|c3057_g4_i1	http://www.genome.jp/kegg-bin/show_pathway?ko04932/K03940%09red/K07198%09red
cAMP signaling pathway	KEGG PATHWAY	ko04024	1	187	0.935714	0.970858	c41943_g1_i0	http://www.genome.jp/kegg-bin/show_pathway?ko04024/K02183%09red
Parkinson's disease	KEGG PATHWAY	ko05012	2	313	0.943442	0.974302	c69767_g0_i0|c3057_g4_i1	http://www.genome.jp/kegg-bin/show_pathway?ko05012/K03940%09red/K05863%09red
Cell cycle - yeast	KEGG PATHWAY	ko04111	1	206	0.951319	0.97548	c59828_g1_i0	http://www.genome.jp/kegg-bin/show_pathway?ko04111/K02210%09red
FoxO signaling pathway	KEGG PATHWAY	ko04068	1	209	0.95341	0.97548	c57414_g0_i0	http://www.genome.jp/kegg-bin/show_pathway?ko04068/K07198%09red
Legionellosis	KEGG PATHWAY	ko05134	1	227	0.964204	0.981712	c63203_g1_i0	http://www.genome.jp/kegg-bin/show_pathway?ko05134/K07953%09red
Alzheimer's disease	KEGG PATHWAY	ko05010	2	372	0.972521	0.981712	c41943_g1_i0|c3057_g4_i1	http://www.genome.jp/kegg-bin/show_pathway?ko05010/K03940%09red/K02183%09red
Phenylpropanoid biosynthesis	KEGG PATHWAY	ko00940	3	487	0.973589	0.981712	c56017_g0_i0|c59721_g1_i1|c26564_g1_i0	http://www.genome.jp/kegg-bin/show_pathway?ko00940/K05350%09red/K13065%09red
Fatty acid metabolism	KEGG PATHWAY	ko01212	1	258	0.97727	0.981712	c61736_g1_i0	http://www.genome.jp/kegg-bin/show_pathway?ko01212/K10256%09red
AMPK signaling pathway	KEGG PATHWAY	ko04152	1	280	0.983536	0.983536	c57414_g0_i0	http://www.genome.jp/kegg-bin/show_pathway?ko04152/K07198%09red
