# Supplementary material for: Physiological and molecular insights into the resilience of biological nitrogen fixation to applied nitrogen in Saccharum spontaneum, wild progenitor of sugarcane
Source: Front Plant Sci. 2023 Jan 13;13:1099701. doi: 10.3389/fpls.2022.1099701 (PMC9881415; doi:10.3389/fpls.2022.1099701)
Supplement: Supplementary file 1 [file DataSheet_1.zip › Supplementary Table 5.XLSX]

## Sheet: Aminoacidmetabolism.fpkm.KO
gene_id	G152HN_1	G152HN_2	G152LN_1	G152LN_2	G3LN_1	G3LN_2	G3HN	1st-level(pathway)	2nd-level(pathway)	3rd-level(pathway)	Pathway id	KO id	KO Description	EC	Symbol
c41126_g0_i0	18.6	13.03	0.34	0	0.5	0.67	15.49	Metabolism	Amino acid metabolism	Alanine, aspartate and glutamate metabolism	ko00250	K01580	glutamate decarboxylase	4.1.1.15	E4.1.1.15, gadB, gadA, GAD
c41126_g0_i0	18.6	13.03	0.34	0	0.5	0.67	15.49	Metabolism	Carbohydrate metabolism	Butanoate metabolism	ko00650	K01580	glutamate decarboxylase	4.1.1.15	E4.1.1.15, gadB, gadA, GAD
c41126_g0_i0	18.6	13.03	0.34	0	0.5	0.67	15.49	Metabolism	Metabolism of other amino acids	beta-Alanine metabolism	ko00410	K01580	glutamate decarboxylase	4.1.1.15	E4.1.1.15, gadB, gadA, GAD
c41126_g0_i0	18.6	13.03	0.34	0	0.5	0.67	15.49	Metabolism	Metabolism of other amino acids	Taurine and hypotaurine metabolism	ko00430	K01580	glutamate decarboxylase	4.1.1.15	E4.1.1.15, gadB, gadA, GAD
c41126_g1_i0	10.44	8.51	0	1.09	0.52	0.87	12.37	Metabolism	Amino acid metabolism	Alanine, aspartate and glutamate metabolism	ko00250	K01580	glutamate decarboxylase	4.1.1.15	E4.1.1.15, gadB, gadA, GAD
c41126_g1_i0	10.44	8.51	0	1.09	0.52	0.87	12.37	Metabolism	Carbohydrate metabolism	Butanoate metabolism	ko00650	K01580	glutamate decarboxylase	4.1.1.15	E4.1.1.15, gadB, gadA, GAD
c41126_g1_i0	10.44	8.51	0	1.09	0.52	0.87	12.37	Metabolism	Metabolism of other amino acids	beta-Alanine metabolism	ko00410	K01580	glutamate decarboxylase	4.1.1.15	E4.1.1.15, gadB, gadA, GAD
c41126_g1_i0	10.44	8.51	0	1.09	0.52	0.87	12.37	Metabolism	Metabolism of other amino acids	Taurine and hypotaurine metabolism	ko00430	K01580	glutamate decarboxylase	4.1.1.15	E4.1.1.15, gadB, gadA, GAD
c44083_g2_i0	5.7	5.45	4.11	7.24	0.25	0	0.14	Metabolism	Amino acid metabolism	Arginine biosynthesis	ko00220	K14455	aspartate aminotransferase, mitochondrial	2.6.1.1	GOT2
c44083_g2_i0	5.7	5.45	4.11	7.24	0.25	0	0.14	Metabolism	Amino acid metabolism	Alanine, aspartate and glutamate metabolism	ko00250	K14455	aspartate aminotransferase, mitochondrial	2.6.1.1	GOT2
c44083_g2_i0	5.7	5.45	4.11	7.24	0.25	0	0.14	Metabolism	Amino acid metabolism	Cysteine and methionine metabolism	ko00270	K14455	aspartate aminotransferase, mitochondrial	2.6.1.1	GOT2
c44083_g2_i0	5.7	5.45	4.11	7.24	0.25	0	0.14	Metabolism	Amino acid metabolism	Arginine and proline metabolism	ko00330	K14455	aspartate aminotransferase, mitochondrial	2.6.1.1	GOT2
c44083_g2_i0	5.7	5.45	4.11	7.24	0.25	0	0.14	Metabolism	Amino acid metabolism	Tyrosine metabolism	ko00350	K14455	aspartate aminotransferase, mitochondrial	2.6.1.1	GOT2
c44083_g2_i0	5.7	5.45	4.11	7.24	0.25	0	0.14	Metabolism	Amino acid metabolism	Phenylalanine metabolism	ko00360	K14455	aspartate aminotransferase, mitochondrial	2.6.1.1	GOT2
c44083_g2_i0	5.7	5.45	4.11	7.24	0.25	0	0.14	Metabolism	Amino acid metabolism	Phenylalanine, tyrosine and tryptophan biosynthesis	ko00400	K14455	aspartate aminotransferase, mitochondrial	2.6.1.1	GOT2
c44083_g2_i0	5.7	5.45	4.11	7.24	0.25	0	0.14	Metabolism	Biosynthesis of other secondary metabolites	Isoquinoline alkaloid biosynthesis	ko00950	K14455	aspartate aminotransferase, mitochondrial	2.6.1.1	GOT2
c44083_g2_i0	5.7	5.45	4.11	7.24	0.25	0	0.14	Metabolism	Biosynthesis of other secondary metabolites	Tropane, piperidine and pyridine alkaloid biosynthesis	ko00960	K14455	aspartate aminotransferase, mitochondrial	2.6.1.1	GOT2
c44083_g2_i0	5.7	5.45	4.11	7.24	0.25	0	0.14	Metabolism	Energy metabolism	Carbon fixation in photosynthetic organisms	ko00710	K14455	aspartate aminotransferase, mitochondrial	2.6.1.1	GOT2
c44083_g2_i0	5.7	5.45	4.11	7.24	0.25	0	0.14	Metabolism	Overview	Carbon metabolism	ko01200	K14455	aspartate aminotransferase, mitochondrial	2.6.1.1	GOT2
c44083_g2_i0	5.7	5.45	4.11	7.24	0.25	0	0.14	Metabolism	Overview	2-Oxocarboxylic acid metabolism	ko01210	K14455	aspartate aminotransferase, mitochondrial	2.6.1.1	GOT2
c44083_g2_i0	5.7	5.45	4.11	7.24	0.25	0	0.14	Metabolism	Overview	Biosynthesis of amino acids	ko01230	K14455	aspartate aminotransferase, mitochondrial	2.6.1.1	GOT2
c45483_g0_i0	9.9	11.92	0	0	0	0	0	Metabolism	Amino acid metabolism	Alanine, aspartate and glutamate metabolism	ko00250	K01953	asparagine synthase (glutamine-hydrolysing)	6.3.5.4	asnB, ASNS
c48277_g2_i2	2.96	8.66	55.8	11.67	111.54	73.6	56.97	Metabolism	Amino acid metabolism	Arginine biosynthesis	ko00220	K00811	aspartate aminotransferase, chloroplastic	2.6.1.1	ASP5
c48277_g2_i2	2.96	8.66	55.8	11.67	111.54	73.6	56.97	Metabolism	Amino acid metabolism	Alanine, aspartate and glutamate metabolism	ko00250	K00811	aspartate aminotransferase, chloroplastic	2.6.1.1	ASP5
c48277_g2_i2	2.96	8.66	55.8	11.67	111.54	73.6	56.97	Metabolism	Amino acid metabolism	Cysteine and methionine metabolism	ko00270	K00811	aspartate aminotransferase, chloroplastic	2.6.1.1	ASP5
c48277_g2_i2	2.96	8.66	55.8	11.67	111.54	73.6	56.97	Metabolism	Amino acid metabolism	Arginine and proline metabolism	ko00330	K00811	aspartate aminotransferase, chloroplastic	2.6.1.1	ASP5
c48277_g2_i2	2.96	8.66	55.8	11.67	111.54	73.6	56.97	Metabolism	Amino acid metabolism	Tyrosine metabolism	ko00350	K00811	aspartate aminotransferase, chloroplastic	2.6.1.1	ASP5
c48277_g2_i2	2.96	8.66	55.8	11.67	111.54	73.6	56.97	Metabolism	Amino acid metabolism	Phenylalanine metabolism	ko00360	K00811	aspartate aminotransferase, chloroplastic	2.6.1.1	ASP5
c48277_g2_i2	2.96	8.66	55.8	11.67	111.54	73.6	56.97	Metabolism	Amino acid metabolism	Phenylalanine, tyrosine and tryptophan biosynthesis	ko00400	K00811	aspartate aminotransferase, chloroplastic	2.6.1.1	ASP5
c48277_g2_i2	2.96	8.66	55.8	11.67	111.54	73.6	56.97	Metabolism	Biosynthesis of other secondary metabolites	Isoquinoline alkaloid biosynthesis	ko00950	K00811	aspartate aminotransferase, chloroplastic	2.6.1.1	ASP5
c48277_g2_i2	2.96	8.66	55.8	11.67	111.54	73.6	56.97	Metabolism	Biosynthesis of other secondary metabolites	Tropane, piperidine and pyridine alkaloid biosynthesis	ko00960	K00811	aspartate aminotransferase, chloroplastic	2.6.1.1	ASP5
c48277_g2_i2	2.96	8.66	55.8	11.67	111.54	73.6	56.97	Metabolism	Overview	2-Oxocarboxylic acid metabolism	ko01210	K00811	aspartate aminotransferase, chloroplastic	2.6.1.1	ASP5
c48277_g2_i2	2.96	8.66	55.8	11.67	111.54	73.6	56.97	Metabolism	Overview	Biosynthesis of amino acids	ko01230	K00811	aspartate aminotransferase, chloroplastic	2.6.1.1	ASP5
c49259_g0_i0	77.91	76.46	18.93	18.21	26.35	57.24	176.2	Metabolism	Amino acid metabolism	Alanine, aspartate and glutamate metabolism	ko00250	K01580	glutamate decarboxylase	4.1.1.15	E4.1.1.15, gadB, gadA, GAD
c49259_g0_i0	77.91	76.46	18.93	18.21	26.35	57.24	176.2	Metabolism	Carbohydrate metabolism	Butanoate metabolism	ko00650	K01580	glutamate decarboxylase	4.1.1.15	E4.1.1.15, gadB, gadA, GAD
c49259_g0_i0	77.91	76.46	18.93	18.21	26.35	57.24	176.2	Metabolism	Metabolism of other amino acids	beta-Alanine metabolism	ko00410	K01580	glutamate decarboxylase	4.1.1.15	E4.1.1.15, gadB, gadA, GAD
c49259_g0_i0	77.91	76.46	18.93	18.21	26.35	57.24	176.2	Metabolism	Metabolism of other amino acids	Taurine and hypotaurine metabolism	ko00430	K01580	glutamate decarboxylase	4.1.1.15	E4.1.1.15, gadB, gadA, GAD
c51974_g0_i0	72.64	59.77	9.35	6.88	0.25	18.1	8.19	Metabolism	Amino acid metabolism	Arginine biosynthesis	ko00220	K01915	glutamine synthetase	6.3.1.2	glnA, GLUL
c51974_g0_i0	72.64	59.77	9.35	6.88	0.25	18.1	8.19	Metabolism	Amino acid metabolism	Alanine, aspartate and glutamate metabolism	ko00250	K01915	glutamine synthetase	6.3.1.2	glnA, GLUL
c51974_g0_i0	72.64	59.77	9.35	6.88	0.25	18.1	8.19	Metabolism	Carbohydrate metabolism	Glyoxylate and dicarboxylate metabolism	ko00630	K01915	glutamine synthetase	6.3.1.2	glnA, GLUL
c51974_g0_i0	72.64	59.77	9.35	6.88	0.25	18.1	8.19	Metabolism	Energy metabolism	Nitrogen metabolism	ko00910	K01915	glutamine synthetase	6.3.1.2	glnA, GLUL
c51974_g0_i0	72.64	59.77	9.35	6.88	0.25	18.1	8.19	Metabolism	Overview	Biosynthesis of amino acids	ko01230	K01915	glutamine synthetase	6.3.1.2	glnA, GLUL
c54184_g3_i0	8.86	1.29	6.18	19.91	0	0	0	Metabolism	Amino acid metabolism	Alanine, aspartate and glutamate metabolism	ko00250	K16871	4-aminobutyrate---pyruvate transaminase	2.6.1.96	POP2
c54184_g3_i0	8.86	1.29	6.18	19.91	0	0	0	Metabolism	Carbohydrate metabolism	Butanoate metabolism	ko00650	K16871	4-aminobutyrate---pyruvate transaminase	2.6.1.96	POP2
c54184_g4_i1	0.66	0	3.07	3.37	1.7	2.73	5.23	Metabolism	Amino acid metabolism	Alanine, aspartate and glutamate metabolism	ko00250	K16871	4-aminobutyrate---pyruvate transaminase	2.6.1.96	POP2
c54184_g4_i1	0.66	0	3.07	3.37	1.7	2.73	5.23	Metabolism	Carbohydrate metabolism	Butanoate metabolism	ko00650	K16871	4-aminobutyrate---pyruvate transaminase	2.6.1.96	POP2
c54184_g6_i3	2.65	0.44	2.35	1.63	6.22	2.17	34.38	Metabolism	Amino acid metabolism	Alanine, aspartate and glutamate metabolism	ko00250	K16871	4-aminobutyrate---pyruvate transaminase	2.6.1.96	POP2
c54184_g6_i3	2.65	0.44	2.35	1.63	6.22	2.17	34.38	Metabolism	Carbohydrate metabolism	Butanoate metabolism	ko00650	K16871	4-aminobutyrate---pyruvate transaminase	2.6.1.96	POP2
c57595_g0_i2	75.58	74.52	1.44	1.16	3.24	25.81	70.12	Metabolism	Amino acid metabolism	Arginine biosynthesis	ko00220	K00814	alanine transaminase	2.6.1.2	GPT, ALT
c57595_g0_i2	75.58	74.52	1.44	1.16	3.24	25.81	70.12	Metabolism	Amino acid metabolism	Alanine, aspartate and glutamate metabolism	ko00250	K00814	alanine transaminase	2.6.1.2	GPT, ALT
c57595_g0_i2	75.58	74.52	1.44	1.16	3.24	25.81	70.12	Metabolism	Energy metabolism	Carbon fixation in photosynthetic organisms	ko00710	K00814	alanine transaminase	2.6.1.2	GPT, ALT
c57595_g0_i2	75.58	74.52	1.44	1.16	3.24	25.81	70.12	Metabolism	Overview	Carbon metabolism	ko01200	K00814	alanine transaminase	2.6.1.2	GPT, ALT
c57595_g0_i2	75.58	74.52	1.44	1.16	3.24	25.81	70.12	Metabolism	Overview	2-Oxocarboxylic acid metabolism	ko01210	K00814	alanine transaminase	2.6.1.2	GPT, ALT
c57595_g0_i2	75.58	74.52	1.44	1.16	3.24	25.81	70.12	Metabolism	Overview	Biosynthesis of amino acids	ko01230	K00814	alanine transaminase	2.6.1.2	GPT, ALT
c60901_g1_i1	12.22	8.3	1.25	0.72	0.59	0.76	14.54	Metabolism	Amino acid metabolism	Alanine, aspartate and glutamate metabolism	ko00250	K01580	glutamate decarboxylase	4.1.1.15	E4.1.1.15, gadB, gadA, GAD
c60901_g1_i1	12.22	8.3	1.25	0.72	0.59	0.76	14.54	Metabolism	Carbohydrate metabolism	Butanoate metabolism	ko00650	K01580	glutamate decarboxylase	4.1.1.15	E4.1.1.15, gadB, gadA, GAD
c60901_g1_i1	12.22	8.3	1.25	0.72	0.59	0.76	14.54	Metabolism	Metabolism of other amino acids	beta-Alanine metabolism	ko00410	K01580	glutamate decarboxylase	4.1.1.15	E4.1.1.15, gadB, gadA, GAD
c60901_g1_i1	12.22	8.3	1.25	0.72	0.59	0.76	14.54	Metabolism	Metabolism of other amino acids	Taurine and hypotaurine metabolism	ko00430	K01580	glutamate decarboxylase	4.1.1.15	E4.1.1.15, gadB, gadA, GAD
c63731_g4_i1	0	0	0	0	5.84	2.88	10.96	Metabolism	Amino acid metabolism	Alanine, aspartate and glutamate metabolism	ko00250	K00264	glutamate synthase (NADPH/NADH)	1.4.1.13 1.4.1.14	GLT1
c63731_g4_i1	0	0	0	0	5.84	2.88	10.96	Metabolism	Energy metabolism	Nitrogen metabolism	ko00910	K00264	glutamate synthase (NADPH/NADH)	1.4.1.13 1.4.1.14	GLT1
c63731_g4_i1	0	0	0	0	5.84	2.88	10.96	Metabolism	Overview	Biosynthesis of amino acids	ko01230	K00264	glutamate synthase (NADPH/NADH)	1.4.1.13 1.4.1.14	GLT1
c66239_g0_i0	9.73	16.29	0	0.09	0	0.08	5.94	Metabolism	Amino acid metabolism	Alanine, aspartate and glutamate metabolism	ko00250	K01953	asparagine synthase (glutamine-hydrolysing)	6.3.5.4	asnB, ASNS
c66239_g1_i1	8.82	8.86	0.72	1.13	0.57	12.1	18.99	Metabolism	Amino acid metabolism	Alanine, aspartate and glutamate metabolism	ko00250	K01953	asparagine synthase (glutamine-hydrolysing)	6.3.5.4	asnB, ASNS
c66239_g2_i1	19.14	40	0.23	0.23	0.07	2.68	90.12	Metabolism	Amino acid metabolism	Alanine, aspartate and glutamate metabolism	ko00250	K01953	asparagine synthase (glutamine-hydrolysing)	6.3.5.4	asnB, ASNS
c66646_g0_i0	17.45	41.78	0	0.78	0.77	7.1	142.99	Metabolism	Amino acid metabolism	Alanine, aspartate and glutamate metabolism	ko00250	K01953	asparagine synthase (glutamine-hydrolysing)	6.3.5.4	asnB, ASNS
c66646_g1_i0	3.03	10.38	0.04	0.04	0.21	1.77	30.4	Metabolism	Amino acid metabolism	Alanine, aspartate and glutamate metabolism	ko00250	K01953	asparagine synthase (glutamine-hydrolysing)	6.3.5.4	asnB, ASNS
c66646_g2_i0	8.59	11.71	0.53	1.07	0.69	7.83	29.07	Metabolism	Amino acid metabolism	Alanine, aspartate and glutamate metabolism	ko00250	K01953	asparagine synthase (glutamine-hydrolysing)	6.3.5.4	asnB, ASNS
c66646_g3_i0	3.99	7.25	0.07	0.07	0.07	1.09	23.69	Metabolism	Amino acid metabolism	Alanine, aspartate and glutamate metabolism	ko00250	K01953	asparagine synthase (glutamine-hydrolysing)	6.3.5.4	asnB, ASNS
c68224_g1_i3	64.82	53.01	6.83	6.69	1.08	40.57	5.56	Metabolism	Amino acid metabolism	Arginine biosynthesis	ko00220	K01915	glutamine synthetase	6.3.1.2	glnA, GLUL
c68224_g1_i3	64.82	53.01	6.83	6.69	1.08	40.57	5.56	Metabolism	Amino acid metabolism	Alanine, aspartate and glutamate metabolism	ko00250	K01915	glutamine synthetase	6.3.1.2	glnA, GLUL
c68224_g1_i3	64.82	53.01	6.83	6.69	1.08	40.57	5.56	Metabolism	Carbohydrate metabolism	Glyoxylate and dicarboxylate metabolism	ko00630	K01915	glutamine synthetase	6.3.1.2	glnA, GLUL
c68224_g1_i3	64.82	53.01	6.83	6.69	1.08	40.57	5.56	Metabolism	Energy metabolism	Nitrogen metabolism	ko00910	K01915	glutamine synthetase	6.3.1.2	glnA, GLUL
c68224_g1_i3	64.82	53.01	6.83	6.69	1.08	40.57	5.56	Metabolism	Overview	Biosynthesis of amino acids	ko01230	K01915	glutamine synthetase	6.3.1.2	glnA, GLUL
c71514_g2_i3	168.59	124.58	13.82	7.72	3.31	68.51	145.07	Metabolism	Amino acid metabolism	Alanine, aspartate and glutamate metabolism	ko00250	K00264	glutamate synthase (NADPH/NADH)	1.4.1.13 1.4.1.14	GLT1
c71514_g2_i3	168.59	124.58	13.82	7.72	3.31	68.51	145.07	Metabolism	Energy metabolism	Nitrogen metabolism	ko00910	K00264	glutamate synthase (NADPH/NADH)	1.4.1.13 1.4.1.14	GLT1
c71514_g2_i3	168.59	124.58	13.82	7.72	3.31	68.51	145.07	Metabolism	Overview	Biosynthesis of amino acids	ko01230	K00264	glutamate synthase (NADPH/NADH)	1.4.1.13 1.4.1.14	GLT1
c71514_g3_i0	0.31	0.29	0.12	0	0	0.47	2.13	Metabolism	Amino acid metabolism	Alanine, aspartate and glutamate metabolism	ko00250	K00264	glutamate synthase (NADPH/NADH)	1.4.1.13 1.4.1.14	GLT1
c71514_g3_i0	0.31	0.29	0.12	0	0	0.47	2.13	Metabolism	Energy metabolism	Nitrogen metabolism	ko00910	K00264	glutamate synthase (NADPH/NADH)	1.4.1.13 1.4.1.14	GLT1
c71514_g3_i0	0.31	0.29	0.12	0	0	0.47	2.13	Metabolism	Overview	Biosynthesis of amino acids	ko01230	K00264	glutamate synthase (NADPH/NADH)	1.4.1.13 1.4.1.14	GLT1
c71514_g5_i0	2.09	2.25	0.39	0.16	0.03	3.1	4.85	Metabolism	Amino acid metabolism	Alanine, aspartate and glutamate metabolism	ko00250	K00264	glutamate synthase (NADPH/NADH)	1.4.1.13 1.4.1.14	GLT1
c71514_g5_i0	2.09	2.25	0.39	0.16	0.03	3.1	4.85	Metabolism	Energy metabolism	Nitrogen metabolism	ko00910	K00264	glutamate synthase (NADPH/NADH)	1.4.1.13 1.4.1.14	GLT1
c71514_g5_i0	2.09	2.25	0.39	0.16	0.03	3.1	4.85	Metabolism	Overview	Biosynthesis of amino acids	ko01230	K00264	glutamate synthase (NADPH/NADH)	1.4.1.13 1.4.1.14	GLT1
c43527_g0_i0	10.89	16.75	1.9	2.11	1.15	2.81	18.45	Metabolism	Amino acid metabolism	Arginine and proline metabolism	ko00330	K12657	delta-1-pyrroline-5-carboxylate synthetase	2.7.2.11 1.2.1.41	ALDH18A1, P5CS
c43527_g0_i0	10.89	16.75	1.9	2.11	1.15	2.81	18.45	Metabolism	Overview	Biosynthesis of amino acids	ko01230	K12657	delta-1-pyrroline-5-carboxylate synthetase	2.7.2.11 1.2.1.41	ALDH18A1, P5CS
c43527_g2_i0	36.28	43.25	6.8	3.85	8.66	24.5	77.74	Metabolism	Amino acid metabolism	Arginine and proline metabolism	ko00330	K12657	delta-1-pyrroline-5-carboxylate synthetase	2.7.2.11 1.2.1.41	ALDH18A1, P5CS
c43527_g2_i0	36.28	43.25	6.8	3.85	8.66	24.5	77.74	Metabolism	Overview	Biosynthesis of amino acids	ko01230	K12657	delta-1-pyrroline-5-carboxylate synthetase	2.7.2.11 1.2.1.41	ALDH18A1, P5CS
c43527_g3_i1	126.32	234.9	7.2	16.62	3.09	4.12	36.2	Metabolism	Amino acid metabolism	Arginine and proline metabolism	ko00330	K12657	delta-1-pyrroline-5-carboxylate synthetase	2.7.2.11 1.2.1.41	ALDH18A1, P5CS
c43527_g3_i1	126.32	234.9	7.2	16.62	3.09	4.12	36.2	Metabolism	Overview	Biosynthesis of amino acids	ko01230	K12657	delta-1-pyrroline-5-carboxylate synthetase	2.7.2.11 1.2.1.41	ALDH18A1, P5CS
c45156_g1_i0	0	0	0	0	2.92	2.88	0.37	Metabolism	Amino acid metabolism	Arginine and proline metabolism	ko00330	K00318	proline dehydrogenase	1.5.-.-	PRODH, fadM, putB
c45156_g2_i0	27.17	31.67	155.04	202.66	239.23	198.92	16.62	Metabolism	Amino acid metabolism	Arginine and proline metabolism	ko00330	K00318	proline dehydrogenase	1.5.-.-	PRODH, fadM, putB
c45156_g4_i1	18.36	17.01	84.26	138.72	12.97	8.91	1.73	Metabolism	Amino acid metabolism	Arginine and proline metabolism	ko00330	K00318	proline dehydrogenase	1.5.-.-	PRODH, fadM, putB
c46870_g2_i5	21.99	20.26	131.32	79.22	219.2	103.98	109.48	Metabolism	Amino acid metabolism	Valine, leucine and isoleucine degradation	ko00280	K00128	aldehyde dehydrogenase (NAD+)	1.2.1.3	ALDH
c46870_g2_i5	21.99	20.26	131.32	79.22	219.2	103.98	109.48	Metabolism	Amino acid metabolism	Lysine degradation	ko00310	K00128	aldehyde dehydrogenase (NAD+)	1.2.1.3	ALDH
c46870_g2_i5	21.99	20.26	131.32	79.22	219.2	103.98	109.48	Metabolism	Amino acid metabolism	Arginine and proline metabolism	ko00330	K00128	aldehyde dehydrogenase (NAD+)	1.2.1.3	ALDH
c46870_g2_i5	21.99	20.26	131.32	79.22	219.2	103.98	109.48	Metabolism	Amino acid metabolism	Histidine metabolism	ko00340	K00128	aldehyde dehydrogenase (NAD+)	1.2.1.3	ALDH
c46870_g2_i5	21.99	20.26	131.32	79.22	219.2	103.98	109.48	Metabolism	Amino acid metabolism	Tryptophan metabolism	ko00380	K00128	aldehyde dehydrogenase (NAD+)	1.2.1.3	ALDH
c46870_g2_i5	21.99	20.26	131.32	79.22	219.2	103.98	109.48	Metabolism	Carbohydrate metabolism	Glycolysis / Gluconeogenesis	ko00010	K00128	aldehyde dehydrogenase (NAD+)	1.2.1.3	ALDH
c46870_g2_i5	21.99	20.26	131.32	79.22	219.2	103.98	109.48	Metabolism	Carbohydrate metabolism	Pentose and glucuronate interconversions	ko00040	K00128	aldehyde dehydrogenase (NAD+)	1.2.1.3	ALDH
c46870_g2_i5	21.99	20.26	131.32	79.22	219.2	103.98	109.48	Metabolism	Carbohydrate metabolism	Ascorbate and aldarate metabolism	ko00053	K00128	aldehyde dehydrogenase (NAD+)	1.2.1.3	ALDH
c46870_g2_i5	21.99	20.26	131.32	79.22	219.2	103.98	109.48	Metabolism	Carbohydrate metabolism	Pyruvate metabolism	ko00620	K00128	aldehyde dehydrogenase (NAD+)	1.2.1.3	ALDH
c46870_g2_i5	21.99	20.26	131.32	79.22	219.2	103.98	109.48	Metabolism	Lipid metabolism	Fatty acid degradation	ko00071	K00128	aldehyde dehydrogenase (NAD+)	1.2.1.3	ALDH
c46870_g2_i5	21.99	20.26	131.32	79.22	219.2	103.98	109.48	Metabolism	Lipid metabolism	Glycerolipid metabolism	ko00561	K00128	aldehyde dehydrogenase (NAD+)	1.2.1.3	ALDH
c46870_g2_i5	21.99	20.26	131.32	79.22	219.2	103.98	109.48	Metabolism	Metabolism of other amino acids	beta-Alanine metabolism	ko00410	K00128	aldehyde dehydrogenase (NAD+)	1.2.1.3	ALDH
c46870_g2_i5	21.99	20.26	131.32	79.22	219.2	103.98	109.48	Metabolism	Metabolism of terpenoids and polyketides	Limonene and pinene degradation	ko00903	K00128	aldehyde dehydrogenase (NAD+)	1.2.1.3	ALDH
c46870_g2_i5	21.99	20.26	131.32	79.22	219.2	103.98	109.48	Metabolism	Metabolism of terpenoids and polyketides	Carotenoid biosynthesis	ko00906	K00128	aldehyde dehydrogenase (NAD+)	1.2.1.3	ALDH
c46870_g2_i5	21.99	20.26	131.32	79.22	219.2	103.98	109.48	Metabolism	Metabolism of terpenoids and polyketides	Zeatin biosynthesis	ko00908	K00128	aldehyde dehydrogenase (NAD+)	1.2.1.3	ALDH
c46870_g3_i0	39.03	48.69	284.37	167.98	126.4	146.6	87.33	Metabolism	Amino acid metabolism	Valine, leucine and isoleucine degradation	ko00280	K00128	aldehyde dehydrogenase (NAD+)	1.2.1.3	ALDH
c46870_g3_i0	39.03	48.69	284.37	167.98	126.4	146.6	87.33	Metabolism	Amino acid metabolism	Lysine degradation	ko00310	K00128	aldehyde dehydrogenase (NAD+)	1.2.1.3	ALDH
c46870_g3_i0	39.03	48.69	284.37	167.98	126.4	146.6	87.33	Metabolism	Amino acid metabolism	Arginine and proline metabolism	ko00330	K00128	aldehyde dehydrogenase (NAD+)	1.2.1.3	ALDH
c46870_g3_i0	39.03	48.69	284.37	167.98	126.4	146.6	87.33	Metabolism	Amino acid metabolism	Histidine metabolism	ko00340	K00128	aldehyde dehydrogenase (NAD+)	1.2.1.3	ALDH
c46870_g3_i0	39.03	48.69	284.37	167.98	126.4	146.6	87.33	Metabolism	Amino acid metabolism	Tryptophan metabolism	ko00380	K00128	aldehyde dehydrogenase (NAD+)	1.2.1.3	ALDH
c46870_g3_i0	39.03	48.69	284.37	167.98	126.4	146.6	87.33	Metabolism	Carbohydrate metabolism	Glycolysis / Gluconeogenesis	ko00010	K00128	aldehyde dehydrogenase (NAD+)	1.2.1.3	ALDH
c46870_g3_i0	39.03	48.69	284.37	167.98	126.4	146.6	87.33	Metabolism	Carbohydrate metabolism	Pentose and glucuronate interconversions	ko00040	K00128	aldehyde dehydrogenase (NAD+)	1.2.1.3	ALDH
c46870_g3_i0	39.03	48.69	284.37	167.98	126.4	146.6	87.33	Metabolism	Carbohydrate metabolism	Ascorbate and aldarate metabolism	ko00053	K00128	aldehyde dehydrogenase (NAD+)	1.2.1.3	ALDH
c46870_g3_i0	39.03	48.69	284.37	167.98	126.4	146.6	87.33	Metabolism	Carbohydrate metabolism	Pyruvate metabolism	ko00620	K00128	aldehyde dehydrogenase (NAD+)	1.2.1.3	ALDH
c46870_g3_i0	39.03	48.69	284.37	167.98	126.4	146.6	87.33	Metabolism	Lipid metabolism	Fatty acid degradation	ko00071	K00128	aldehyde dehydrogenase (NAD+)	1.2.1.3	ALDH
c46870_g3_i0	39.03	48.69	284.37	167.98	126.4	146.6	87.33	Metabolism	Lipid metabolism	Glycerolipid metabolism	ko00561	K00128	aldehyde dehydrogenase (NAD+)	1.2.1.3	ALDH
c46870_g3_i0	39.03	48.69	284.37	167.98	126.4	146.6	87.33	Metabolism	Metabolism of other amino acids	beta-Alanine metabolism	ko00410	K00128	aldehyde dehydrogenase (NAD+)	1.2.1.3	ALDH
c46870_g3_i0	39.03	48.69	284.37	167.98	126.4	146.6	87.33	Metabolism	Metabolism of terpenoids and polyketides	Limonene and pinene degradation	ko00903	K00128	aldehyde dehydrogenase (NAD+)	1.2.1.3	ALDH
c46870_g3_i0	39.03	48.69	284.37	167.98	126.4	146.6	87.33	Metabolism	Metabolism of terpenoids and polyketides	Carotenoid biosynthesis	ko00906	K00128	aldehyde dehydrogenase (NAD+)	1.2.1.3	ALDH
c46870_g3_i0	39.03	48.69	284.37	167.98	126.4	146.6	87.33	Metabolism	Metabolism of terpenoids and polyketides	Zeatin biosynthesis	ko00908	K00128	aldehyde dehydrogenase (NAD+)	1.2.1.3	ALDH
c56624_g1_i4	3.16	5.64	0.32	0	0.04	0.36	67.07	Metabolism	Amino acid metabolism	Arginine and proline metabolism	ko00330	K13366	polyamine oxidase	1.5.3.14 1.5.3.16 1.5.3.-	MPAO, PAO1
c56624_g1_i4	3.16	5.64	0.32	0	0.04	0.36	67.07	Metabolism	Metabolism of other amino acids	beta-Alanine metabolism	ko00410	K13366	polyamine oxidase	1.5.3.14 1.5.3.16 1.5.3.-	MPAO, PAO1
c62566_g0_i0	0	0.47	0.6	1.55	103.81	50.05	28.32	Metabolism	Amino acid metabolism	Arginine and proline metabolism	ko00330	K17839	polyamine oxidase	1.5.3.17 1.5.3.-	PAO4, PAO3, PAO2
c62566_g0_i0	0	0.47	0.6	1.55	103.81	50.05	28.32	Metabolism	Metabolism of other amino acids	beta-Alanine metabolism	ko00410	K17839	polyamine oxidase	1.5.3.17 1.5.3.-	PAO4, PAO3, PAO2
c62566_g4_i1	5.62	3.23	10.13	16.04	0.59	0.25	0.27	Metabolism	Amino acid metabolism	Arginine and proline metabolism	ko00330	K17839	polyamine oxidase	1.5.3.17 1.5.3.-	PAO4, PAO3, PAO2
c62566_g4_i1	5.62	3.23	10.13	16.04	0.59	0.25	0.27	Metabolism	Metabolism of other amino acids	beta-Alanine metabolism	ko00410	K17839	polyamine oxidase	1.5.3.17 1.5.3.-	PAO4, PAO3, PAO2
c66595_g0_i0	1.59	3.43	0.07	0.08	0.89	4.99	46.48	Metabolism	Amino acid metabolism	Arginine and proline metabolism	ko00330	K12657	delta-1-pyrroline-5-carboxylate synthetase	2.7.2.11 1.2.1.41	ALDH18A1, P5CS
c66595_g0_i0	1.59	3.43	0.07	0.08	0.89	4.99	46.48	Metabolism	Overview	Biosynthesis of amino acids	ko01230	K12657	delta-1-pyrroline-5-carboxylate synthetase	2.7.2.11 1.2.1.41	ALDH18A1, P5CS
c66595_g1_i4	34	49.43	4.19	2.69	5.15	20.85	73.22	Metabolism	Amino acid metabolism	Arginine and proline metabolism	ko00330	K12657	delta-1-pyrroline-5-carboxylate synthetase	2.7.2.11 1.2.1.41	ALDH18A1, P5CS
c66595_g1_i4	34	49.43	4.19	2.69	5.15	20.85	73.22	Metabolism	Overview	Biosynthesis of amino acids	ko01230	K12657	delta-1-pyrroline-5-carboxylate synthetase	2.7.2.11 1.2.1.41	ALDH18A1, P5CS
c25286_g0_i0	8.99	10.15	2.22	0.56	0.12	1.18	0	Metabolism	Amino acid metabolism	Cysteine and methionine metabolism	ko00270	K05933	aminocyclopropanecarboxylate oxidase	1.14.17.4	E1.14.17.4
c28734_g2_i3	15.5	11.62	0.93	1.58	1	5.11	2.43	Metabolism	Amino acid metabolism	Glycine, serine and threonine metabolism	ko00260	K00928	aspartate kinase	2.7.2.4	lysC
c28734_g2_i3	15.5	11.62	0.93	1.58	1	5.11	2.43	Metabolism	Amino acid metabolism	Cysteine and methionine metabolism	ko00270	K00928	aspartate kinase	2.7.2.4	lysC
c28734_g2_i3	15.5	11.62	0.93	1.58	1	5.11	2.43	Metabolism	Amino acid metabolism	Lysine biosynthesis	ko00300	K00928	aspartate kinase	2.7.2.4	lysC
c28734_g2_i3	15.5	11.62	0.93	1.58	1	5.11	2.43	Metabolism	Biosynthesis of other secondary metabolites	Monobactam biosynthesis	ko00261	K00928	aspartate kinase	2.7.2.4	lysC
c28734_g2_i3	15.5	11.62	0.93	1.58	1	5.11	2.43	Metabolism	Overview	2-Oxocarboxylic acid metabolism	ko01210	K00928	aspartate kinase	2.7.2.4	lysC
c28734_g2_i3	15.5	11.62	0.93	1.58	1	5.11	2.43	Metabolism	Overview	Biosynthesis of amino acids	ko01230	K00928	aspartate kinase	2.7.2.4	lysC
c39127_g0_i0	17.16	14.74	0.97	0.44	0.31	1.39	0.12	Metabolism	Amino acid metabolism	Cysteine and methionine metabolism	ko00270	K05933	aminocyclopropanecarboxylate oxidase	1.14.17.4	E1.14.17.4
c44193_g0_i0	1.74	2.09	1.62	2.44	0	0	0	Metabolism	Amino acid metabolism	Valine, leucine and isoleucine degradation	ko00280	K00826	branched-chain amino acid aminotransferase	2.6.1.42	E2.6.1.42, ilvE
c44193_g0_i0	1.74	2.09	1.62	2.44	0	0	0	Metabolism	Amino acid metabolism	Valine, leucine and isoleucine biosynthesis	ko00290	K00826	branched-chain amino acid aminotransferase	2.6.1.42	E2.6.1.42, ilvE
c44193_g0_i0	1.74	2.09	1.62	2.44	0	0	0	Metabolism	Biosynthesis of other secondary metabolites	Glucosinolate biosynthesis	ko00966	K00826	branched-chain amino acid aminotransferase	2.6.1.42	E2.6.1.42, ilvE
c44193_g0_i0	1.74	2.09	1.62	2.44	0	0	0	Metabolism	Metabolism of cofactors and vitamins	Pantothenate and CoA biosynthesis	ko00770	K00826	branched-chain amino acid aminotransferase	2.6.1.42	E2.6.1.42, ilvE
c44193_g0_i0	1.74	2.09	1.62	2.44	0	0	0	Metabolism	Overview	2-Oxocarboxylic acid metabolism	ko01210	K00826	branched-chain amino acid aminotransferase	2.6.1.42	E2.6.1.42, ilvE
c44193_g0_i0	1.74	2.09	1.62	2.44	0	0	0	Metabolism	Overview	Biosynthesis of amino acids	ko01230	K00826	branched-chain amino acid aminotransferase	2.6.1.42	E2.6.1.42, ilvE
c49794_g1_i2	4.65	3.12	1.5	0.35	0.49	6.84	1.7	Metabolism	Amino acid metabolism	Glycine, serine and threonine metabolism	ko00260	K00928	aspartate kinase	2.7.2.4	lysC
c49794_g1_i2	4.65	3.12	1.5	0.35	0.49	6.84	1.7	Metabolism	Amino acid metabolism	Cysteine and methionine metabolism	ko00270	K00928	aspartate kinase	2.7.2.4	lysC
c49794_g1_i2	4.65	3.12	1.5	0.35	0.49	6.84	1.7	Metabolism	Amino acid metabolism	Lysine biosynthesis	ko00300	K00928	aspartate kinase	2.7.2.4	lysC
c49794_g1_i2	4.65	3.12	1.5	0.35	0.49	6.84	1.7	Metabolism	Biosynthesis of other secondary metabolites	Monobactam biosynthesis	ko00261	K00928	aspartate kinase	2.7.2.4	lysC
c49794_g1_i2	4.65	3.12	1.5	0.35	0.49	6.84	1.7	Metabolism	Overview	2-Oxocarboxylic acid metabolism	ko01210	K00928	aspartate kinase	2.7.2.4	lysC
c49794_g1_i2	4.65	3.12	1.5	0.35	0.49	6.84	1.7	Metabolism	Overview	Biosynthesis of amino acids	ko01230	K00928	aspartate kinase	2.7.2.4	lysC
c55778_g1_i0	1.68	0.9	2.7	8.78	82.27	24.41	210.38	Metabolism	Amino acid metabolism	Cysteine and methionine metabolism	ko00270	K00640	serine O-acetyltransferase	2.3.1.30	cysE
c55778_g1_i0	1.68	0.9	2.7	8.78	82.27	24.41	210.38	Metabolism	Energy metabolism	Sulfur metabolism	ko00920	K00640	serine O-acetyltransferase	2.3.1.30	cysE
c55778_g1_i0	1.68	0.9	2.7	8.78	82.27	24.41	210.38	Metabolism	Overview	Carbon metabolism	ko01200	K00640	serine O-acetyltransferase	2.3.1.30	cysE
c55778_g1_i0	1.68	0.9	2.7	8.78	82.27	24.41	210.38	Metabolism	Overview	Biosynthesis of amino acids	ko01230	K00640	serine O-acetyltransferase	2.3.1.30	cysE
c58093_g1_i0	7.77	9.53	9.5	14.12	0	0.09	0	Metabolism	Amino acid metabolism	Cysteine and methionine metabolism	ko00270	K01738	cysteine synthase A	2.5.1.47	cysK
c58093_g1_i0	7.77	9.53	9.5	14.12	0	0.09	0	Metabolism	Energy metabolism	Sulfur metabolism	ko00920	K01738	cysteine synthase A	2.5.1.47	cysK
c58093_g1_i0	7.77	9.53	9.5	14.12	0	0.09	0	Metabolism	Overview	Carbon metabolism	ko01200	K01738	cysteine synthase A	2.5.1.47	cysK
c58093_g1_i0	7.77	9.53	9.5	14.12	0	0.09	0	Metabolism	Overview	Biosynthesis of amino acids	ko01230	K01738	cysteine synthase A	2.5.1.47	cysK
c58995_g0_i0	1.56	2.11	1.06	0.65	0	0	0.07	Metabolism	Amino acid metabolism	Glycine, serine and threonine metabolism	ko00260	K12524	bifunctional aspartokinase / homoserine dehydrogenase 1	2.7.2.4 1.1.1.3	thrA
c58995_g0_i0	1.56	2.11	1.06	0.65	0	0	0.07	Metabolism	Amino acid metabolism	Cysteine and methionine metabolism	ko00270	K12524	bifunctional aspartokinase / homoserine dehydrogenase 1	2.7.2.4 1.1.1.3	thrA
c58995_g0_i0	1.56	2.11	1.06	0.65	0	0	0.07	Metabolism	Amino acid metabolism	Lysine biosynthesis	ko00300	K12524	bifunctional aspartokinase / homoserine dehydrogenase 1	2.7.2.4 1.1.1.3	thrA
c58995_g0_i0	1.56	2.11	1.06	0.65	0	0	0.07	Metabolism	Biosynthesis of other secondary metabolites	Monobactam biosynthesis	ko00261	K12524	bifunctional aspartokinase / homoserine dehydrogenase 1	2.7.2.4 1.1.1.3	thrA
c58995_g0_i0	1.56	2.11	1.06	0.65	0	0	0.07	Metabolism	Overview	Biosynthesis of amino acids	ko01230	K12524	bifunctional aspartokinase / homoserine dehydrogenase 1	2.7.2.4 1.1.1.3	thrA
c66836_g1_i0	11.66	9.88	12.12	16.12	1.07	1.75	2.45	Metabolism	Amino acid metabolism	Cysteine and methionine metabolism	ko00270	K00899	5-methylthioribose kinase	2.7.1.100	mtnK
c68769_g0_i4	50.54	41.07	8.26	2.92	7.94	50.88	65.14	Metabolism	Amino acid metabolism	Cysteine and methionine metabolism	ko00270	K00547	homocysteine S-methyltransferase	2.1.1.10	mmuM, BHMT2
c68769_g1_i0	17.28	18.24	2.18	2.28	1.06	7.46	13.11	Metabolism	Amino acid metabolism	Cysteine and methionine metabolism	ko00270	K00547	homocysteine S-methyltransferase	2.1.1.10	mmuM, BHMT2
c68825_g4_i2	8.76	7.57	16.12	22.13	0.19	0.66	0.14	Metabolism	Metabolism of other amino acids	Glutathione metabolism	ko00480	K01920	glutathione synthase	6.3.2.3	gshB
c68968_g0_i0	0	1.73	0	0	17.61	5.19	76.44	Metabolism	Amino acid metabolism	Cysteine and methionine metabolism	ko00270	K00640	serine O-acetyltransferase	2.3.1.30	cysE
c68968_g0_i0	0	1.73	0	0	17.61	5.19	76.44	Metabolism	Energy metabolism	Sulfur metabolism	ko00920	K00640	serine O-acetyltransferase	2.3.1.30	cysE
c68968_g0_i0	0	1.73	0	0	17.61	5.19	76.44	Metabolism	Overview	Carbon metabolism	ko01200	K00640	serine O-acetyltransferase	2.3.1.30	cysE
c68968_g0_i0	0	1.73	0	0	17.61	5.19	76.44	Metabolism	Overview	Biosynthesis of amino acids	ko01230	K00640	serine O-acetyltransferase	2.3.1.30	cysE
c68968_g1_i1	19.64	28.25	105.83	75.11	120.3	35.89	285.99	Metabolism	Amino acid metabolism	Cysteine and methionine metabolism	ko00270	K00640	serine O-acetyltransferase	2.3.1.30	cysE
c68968_g1_i1	19.64	28.25	105.83	75.11	120.3	35.89	285.99	Metabolism	Energy metabolism	Sulfur metabolism	ko00920	K00640	serine O-acetyltransferase	2.3.1.30	cysE
c68968_g1_i1	19.64	28.25	105.83	75.11	120.3	35.89	285.99	Metabolism	Overview	Carbon metabolism	ko01200	K00640	serine O-acetyltransferase	2.3.1.30	cysE
c68968_g1_i1	19.64	28.25	105.83	75.11	120.3	35.89	285.99	Metabolism	Overview	Biosynthesis of amino acids	ko01230	K00640	serine O-acetyltransferase	2.3.1.30	cysE
c70322_g1_i0	19.55	20.63	7.92	6.32	4.96	8.19	13.67	Metabolism	Amino acid metabolism	Cysteine and methionine metabolism	ko00270	K16054	methylthioribulose 1-phosphate dehydratase / enolase-phosphatase E1	4.2.1.109 3.1.3.77	DEP1
c71151_g1_i2	3.05	1.61	10.73	4.72	0	0	0	Metabolism	Amino acid metabolism	Cysteine and methionine metabolism	ko00270	K00815	tyrosine aminotransferase	2.6.1.5	TAT
c71151_g1_i2	3.05	1.61	10.73	4.72	0	0	0	Metabolism	Amino acid metabolism	Tyrosine metabolism	ko00350	K00815	tyrosine aminotransferase	2.6.1.5	TAT
c71151_g1_i2	3.05	1.61	10.73	4.72	0	0	0	Metabolism	Amino acid metabolism	Phenylalanine metabolism	ko00360	K00815	tyrosine aminotransferase	2.6.1.5	TAT
c71151_g1_i2	3.05	1.61	10.73	4.72	0	0	0	Metabolism	Amino acid metabolism	Phenylalanine, tyrosine and tryptophan biosynthesis	ko00400	K00815	tyrosine aminotransferase	2.6.1.5	TAT
c71151_g1_i2	3.05	1.61	10.73	4.72	0	0	0	Metabolism	Biosynthesis of other secondary metabolites	Isoquinoline alkaloid biosynthesis	ko00950	K00815	tyrosine aminotransferase	2.6.1.5	TAT
c71151_g1_i2	3.05	1.61	10.73	4.72	0	0	0	Metabolism	Biosynthesis of other secondary metabolites	Tropane, piperidine and pyridine alkaloid biosynthesis	ko00960	K00815	tyrosine aminotransferase	2.6.1.5	TAT
c71151_g1_i2	3.05	1.61	10.73	4.72	0	0	0	Metabolism	Metabolism of cofactors and vitamins	Ubiquinone and other terpenoid-quinone biosynthesis	ko00130	K00815	tyrosine aminotransferase	2.6.1.5	TAT
c71151_g1_i2	3.05	1.61	10.73	4.72	0	0	0	Metabolism	Overview	Biosynthesis of amino acids	ko01230	K00815	tyrosine aminotransferase	2.6.1.5	TAT
c37370_g0_i1	44.82	40.79	13.65	15.88	69.07	38.06	14.16	Metabolism	Amino acid metabolism	Glycine, serine and threonine metabolism	ko00260	K01733	threonine synthase	4.2.3.1	thrC
c37370_g0_i1	44.82	40.79	13.65	15.88	69.07	38.06	14.16	Metabolism	Metabolism of cofactors and vitamins	Vitamin B6 metabolism	ko00750	K01733	threonine synthase	4.2.3.1	thrC
c37370_g0_i1	44.82	40.79	13.65	15.88	69.07	38.06	14.16	Metabolism	Overview	Biosynthesis of amino acids	ko01230	K01733	threonine synthase	4.2.3.1	thrC
c44066_g0_i5	55	115.97	2.7	8.3	10.91	2.3	47.29	Metabolism	Amino acid metabolism	Glycine, serine and threonine metabolism	ko00260	K15893	hydroxypyruvate reductase 1	NA	HPR1
c44066_g0_i5	55	115.97	2.7	8.3	10.91	2.3	47.29	Metabolism	Carbohydrate metabolism	Glyoxylate and dicarboxylate metabolism	ko00630	K15893	hydroxypyruvate reductase 1	NA	HPR1
c44066_g0_i5	55	115.97	2.7	8.3	10.91	2.3	47.29	Metabolism	Overview	Carbon metabolism	ko01200	K15893	hydroxypyruvate reductase 1	NA	HPR1
c45581_g1_i0	11.44	16.35	9.05	14.43	0	0	0	Metabolism	Amino acid metabolism	Glycine, serine and threonine metabolism	ko00260	K00605	aminomethyltransferase	2.1.2.10	gcvT, AMT
c45581_g1_i0	11.44	16.35	9.05	14.43	0	0	0	Metabolism	Carbohydrate metabolism	Glyoxylate and dicarboxylate metabolism	ko00630	K00605	aminomethyltransferase	2.1.2.10	gcvT, AMT
c45581_g1_i0	11.44	16.35	9.05	14.43	0	0	0	Metabolism	Metabolism of cofactors and vitamins	One carbon pool by folate	ko00670	K00605	aminomethyltransferase	2.1.2.10	gcvT, AMT
c45581_g1_i0	11.44	16.35	9.05	14.43	0	0	0	Metabolism	Overview	Carbon metabolism	ko01200	K00605	aminomethyltransferase	2.1.2.10	gcvT, AMT
c45581_g2_i0	0	0	0	0	1.1	3.06	1.71	Metabolism	Amino acid metabolism	Glycine, serine and threonine metabolism	ko00260	K00605	aminomethyltransferase	2.1.2.10	gcvT, AMT
c45581_g2_i0	0	0	0	0	1.1	3.06	1.71	Metabolism	Carbohydrate metabolism	Glyoxylate and dicarboxylate metabolism	ko00630	K00605	aminomethyltransferase	2.1.2.10	gcvT, AMT
c45581_g2_i0	0	0	0	0	1.1	3.06	1.71	Metabolism	Metabolism of cofactors and vitamins	One carbon pool by folate	ko00670	K00605	aminomethyltransferase	2.1.2.10	gcvT, AMT
c45581_g2_i0	0	0	0	0	1.1	3.06	1.71	Metabolism	Overview	Carbon metabolism	ko01200	K00605	aminomethyltransferase	2.1.2.10	gcvT, AMT
c59102_g1_i0	0.15	0	0	0	1.78	2.83	1.22	Metabolism	Amino acid metabolism	Glycine, serine and threonine metabolism	ko00260	K15919	hydroxypyruvate reductase 2	NA	HPR2_3
c59102_g1_i0	0.15	0	0	0	1.78	2.83	1.22	Metabolism	Carbohydrate metabolism	Glyoxylate and dicarboxylate metabolism	ko00630	K15919	hydroxypyruvate reductase 2	NA	HPR2_3
c59102_g1_i0	0.15	0	0	0	1.78	2.83	1.22	Metabolism	Overview	Carbon metabolism	ko01200	K15919	hydroxypyruvate reductase 2	NA	HPR2_3
c6017_g1_i0	0	0	20.18	0	21.41	110.58	7.51	Metabolism	Amino acid metabolism	Glycine, serine and threonine metabolism	ko00260	K00600	glycine hydroxymethyltransferase	2.1.2.1	glyA, SHMT
c6017_g1_i0	0	0	20.18	0	21.41	110.58	7.51	Metabolism	Carbohydrate metabolism	Glyoxylate and dicarboxylate metabolism	ko00630	K00600	glycine hydroxymethyltransferase	2.1.2.1	glyA, SHMT
c6017_g1_i0	0	0	20.18	0	21.41	110.58	7.51	Metabolism	Metabolism of cofactors and vitamins	One carbon pool by folate	ko00670	K00600	glycine hydroxymethyltransferase	2.1.2.1	glyA, SHMT
c6017_g1_i0	0	0	20.18	0	21.41	110.58	7.51	Metabolism	Metabolism of other amino acids	Selenocompound metabolism	ko00450	K00600	glycine hydroxymethyltransferase	2.1.2.1	glyA, SHMT
c6017_g1_i0	0	0	20.18	0	21.41	110.58	7.51	Metabolism	Metabolism of other amino acids	Cyanoamino acid metabolism	ko00460	K00600	glycine hydroxymethyltransferase	2.1.2.1	glyA, SHMT
c6017_g1_i0	0	0	20.18	0	21.41	110.58	7.51	Metabolism	Overview	Carbon metabolism	ko01200	K00600	glycine hydroxymethyltransferase	2.1.2.1	glyA, SHMT
c6017_g1_i0	0	0	20.18	0	21.41	110.58	7.51	Metabolism	Overview	Biosynthesis of amino acids	ko01230	K00600	glycine hydroxymethyltransferase	2.1.2.1	glyA, SHMT
c61272_g0_i0	9.92	8.75	49.75	39.25	34.12	64.78	18.98	Metabolism	Amino acid metabolism	Glycine, serine and threonine metabolism	ko00260	K00276	primary-amine oxidase	1.4.3.21	AOC3, AOC2, tynA
c61272_g0_i0	9.92	8.75	49.75	39.25	34.12	64.78	18.98	Metabolism	Amino acid metabolism	Tyrosine metabolism	ko00350	K00276	primary-amine oxidase	1.4.3.21	AOC3, AOC2, tynA
c61272_g0_i0	9.92	8.75	49.75	39.25	34.12	64.78	18.98	Metabolism	Amino acid metabolism	Phenylalanine metabolism	ko00360	K00276	primary-amine oxidase	1.4.3.21	AOC3, AOC2, tynA
c61272_g0_i0	9.92	8.75	49.75	39.25	34.12	64.78	18.98	Metabolism	Biosynthesis of other secondary metabolites	Isoquinoline alkaloid biosynthesis	ko00950	K00276	primary-amine oxidase	1.4.3.21	AOC3, AOC2, tynA
c61272_g0_i0	9.92	8.75	49.75	39.25	34.12	64.78	18.98	Metabolism	Biosynthesis of other secondary metabolites	Tropane, piperidine and pyridine alkaloid biosynthesis	ko00960	K00276	primary-amine oxidase	1.4.3.21	AOC3, AOC2, tynA
c61272_g0_i0	9.92	8.75	49.75	39.25	34.12	64.78	18.98	Metabolism	Metabolism of other amino acids	beta-Alanine metabolism	ko00410	K00276	primary-amine oxidase	1.4.3.21	AOC3, AOC2, tynA
c64396_g0_i1	81.7	74.55	401.15	337.17	280.95	179.13	133.8	Metabolism	Amino acid metabolism	Glycine, serine and threonine metabolism	ko00260	K00281	glycine dehydrogenase	1.4.4.2	GLDC, gcvP
c64396_g0_i1	81.7	74.55	401.15	337.17	280.95	179.13	133.8	Metabolism	Carbohydrate metabolism	Glyoxylate and dicarboxylate metabolism	ko00630	K00281	glycine dehydrogenase	1.4.4.2	GLDC, gcvP
c64396_g0_i1	81.7	74.55	401.15	337.17	280.95	179.13	133.8	Metabolism	Overview	Carbon metabolism	ko01200	K00281	glycine dehydrogenase	1.4.4.2	GLDC, gcvP
c66862_g2_i0	2.58	4.3	7.11	10.64	0.45	0.17	1.52	Metabolism	Amino acid metabolism	Glycine, serine and threonine metabolism	ko00260	K15918	D-glycerate 3-kinase	2.7.1.31	GLYK
c66862_g2_i0	2.58	4.3	7.11	10.64	0.45	0.17	1.52	Metabolism	Carbohydrate metabolism	Glyoxylate and dicarboxylate metabolism	ko00630	K15918	D-glycerate 3-kinase	2.7.1.31	GLYK
c66862_g2_i0	2.58	4.3	7.11	10.64	0.45	0.17	1.52	Metabolism	Lipid metabolism	Glycerolipid metabolism	ko00561	K15918	D-glycerate 3-kinase	2.7.1.31	GLYK
c66862_g2_i0	2.58	4.3	7.11	10.64	0.45	0.17	1.52	Metabolism	Overview	Carbon metabolism	ko01200	K15918	D-glycerate 3-kinase	2.7.1.31	GLYK
c67553_g3_i3	35.08	24.76	12.27	16.42	57.33	16.33	2.44	Metabolism	Amino acid metabolism	Glycine, serine and threonine metabolism	ko00260	K01695	tryptophan synthase alpha chain	4.2.1.20	trpA
c67553_g3_i3	35.08	24.76	12.27	16.42	57.33	16.33	2.44	Metabolism	Amino acid metabolism	Phenylalanine, tyrosine and tryptophan biosynthesis	ko00400	K01695	tryptophan synthase alpha chain	4.2.1.20	trpA
c67553_g3_i3	35.08	24.76	12.27	16.42	57.33	16.33	2.44	Metabolism	Overview	Biosynthesis of amino acids	ko01230	K01695	tryptophan synthase alpha chain	4.2.1.20	trpA
c67553_g4_i1	63.04	46.36	5.12	10.64	155.76	60.43	2.79	Metabolism	Amino acid metabolism	Glycine, serine and threonine metabolism	ko00260	K01695	tryptophan synthase alpha chain	4.2.1.20	trpA
c67553_g4_i1	63.04	46.36	5.12	10.64	155.76	60.43	2.79	Metabolism	Amino acid metabolism	Phenylalanine, tyrosine and tryptophan biosynthesis	ko00400	K01695	tryptophan synthase alpha chain	4.2.1.20	trpA
c67553_g4_i1	63.04	46.36	5.12	10.64	155.76	60.43	2.79	Metabolism	Overview	Biosynthesis of amino acids	ko01230	K01695	tryptophan synthase alpha chain	4.2.1.20	trpA
c70323_g0_i0	0.32	0.52	5.16	2.55	4.57	2.85	4.15	Metabolism	Amino acid metabolism	Glycine, serine and threonine metabolism	ko00260	K00600	glycine hydroxymethyltransferase	2.1.2.1	glyA, SHMT
c70323_g0_i0	0.32	0.52	5.16	2.55	4.57	2.85	4.15	Metabolism	Carbohydrate metabolism	Glyoxylate and dicarboxylate metabolism	ko00630	K00600	glycine hydroxymethyltransferase	2.1.2.1	glyA, SHMT
c70323_g0_i0	0.32	0.52	5.16	2.55	4.57	2.85	4.15	Metabolism	Metabolism of cofactors and vitamins	One carbon pool by folate	ko00670	K00600	glycine hydroxymethyltransferase	2.1.2.1	glyA, SHMT
c70323_g0_i0	0.32	0.52	5.16	2.55	4.57	2.85	4.15	Metabolism	Metabolism of other amino acids	Selenocompound metabolism	ko00450	K00600	glycine hydroxymethyltransferase	2.1.2.1	glyA, SHMT
c70323_g0_i0	0.32	0.52	5.16	2.55	4.57	2.85	4.15	Metabolism	Metabolism of other amino acids	Cyanoamino acid metabolism	ko00460	K00600	glycine hydroxymethyltransferase	2.1.2.1	glyA, SHMT
c70323_g0_i0	0.32	0.52	5.16	2.55	4.57	2.85	4.15	Metabolism	Overview	Carbon metabolism	ko01200	K00600	glycine hydroxymethyltransferase	2.1.2.1	glyA, SHMT
c70323_g0_i0	0.32	0.52	5.16	2.55	4.57	2.85	4.15	Metabolism	Overview	Biosynthesis of amino acids	ko01230	K00600	glycine hydroxymethyltransferase	2.1.2.1	glyA, SHMT
c46295_g7_i5	2.12	1.51	2.05	1.84	0	0.04	0	Metabolism	Amino acid metabolism	Histidine metabolism	ko00340	K01590	histidine decarboxylase	4.1.1.22	hdc, HDC
c14915_g0_i0	27.94	44.95	11.5	2.4	16.38	685.02	71.42	Metabolism	Amino acid metabolism	Phenylalanine metabolism	ko00360	K10775	phenylalanine ammonia-lyase	4.3.1.24	PAL
c14915_g0_i0	27.94	44.95	11.5	2.4	16.38	685.02	71.42	Metabolism	Biosynthesis of other secondary metabolites	Phenylpropanoid biosynthesis	ko00940	K10775	phenylalanine ammonia-lyase	4.3.1.24	PAL
c18081_g0_i0	4.32	5.18	3.94	4.41	0	0	0	Metabolism	Amino acid metabolism	Tyrosine metabolism	ko00350	K15849	bifunctional aspartate aminotransferase and glutamate/aspartate-prephenate aminotransferase	2.6.1.1 2.6.1.78 2.6.1.79	PAT, AAT
c18081_g0_i0	4.32	5.18	3.94	4.41	0	0	0	Metabolism	Amino acid metabolism	Phenylalanine metabolism	ko00360	K15849	bifunctional aspartate aminotransferase and glutamate/aspartate-prephenate aminotransferase	2.6.1.1 2.6.1.78 2.6.1.79	PAT, AAT
c18081_g0_i0	4.32	5.18	3.94	4.41	0	0	0	Metabolism	Amino acid metabolism	Phenylalanine, tyrosine and tryptophan biosynthesis	ko00400	K15849	bifunctional aspartate aminotransferase and glutamate/aspartate-prephenate aminotransferase	2.6.1.1 2.6.1.78 2.6.1.79	PAT, AAT
c18081_g0_i0	4.32	5.18	3.94	4.41	0	0	0	Metabolism	Biosynthesis of other secondary metabolites	Isoquinoline alkaloid biosynthesis	ko00950	K15849	bifunctional aspartate aminotransferase and glutamate/aspartate-prephenate aminotransferase	2.6.1.1 2.6.1.78 2.6.1.79	PAT, AAT
c18081_g0_i0	4.32	5.18	3.94	4.41	0	0	0	Metabolism	Biosynthesis of other secondary metabolites	Tropane, piperidine and pyridine alkaloid biosynthesis	ko00960	K15849	bifunctional aspartate aminotransferase and glutamate/aspartate-prephenate aminotransferase	2.6.1.1 2.6.1.78 2.6.1.79	PAT, AAT
c18081_g0_i0	4.32	5.18	3.94	4.41	0	0	0	Metabolism	Overview	Biosynthesis of amino acids	ko01230	K15849	bifunctional aspartate aminotransferase and glutamate/aspartate-prephenate aminotransferase	2.6.1.1 2.6.1.78 2.6.1.79	PAT, AAT
c62148_g1_i0	0	0.03	0	0.11	2.47	11.57	2.23	Metabolism	Amino acid metabolism	Phenylalanine metabolism	ko00360	K01904	4-coumarate--CoA ligase	6.2.1.12	4CL
c62148_g1_i0	0	0.03	0	0.11	2.47	11.57	2.23	Metabolism	Biosynthesis of other secondary metabolites	Phenylpropanoid biosynthesis	ko00940	K01904	4-coumarate--CoA ligase	6.2.1.12	4CL
c62148_g1_i0	0	0.03	0	0.11	2.47	11.57	2.23	Metabolism	Metabolism of cofactors and vitamins	Ubiquinone and other terpenoid-quinone biosynthesis	ko00130	K01904	4-coumarate--CoA ligase	6.2.1.12	4CL
c64545_g2_i0	17.96	13.13	39.13	20.06	1.43	14.96	0.46	Metabolism	Amino acid metabolism	Phenylalanine metabolism	ko00360	K00588	caffeoyl-CoA O-methyltransferase	2.1.1.104	E2.1.1.104
c64545_g2_i0	17.96	13.13	39.13	20.06	1.43	14.96	0.46	Metabolism	Biosynthesis of other secondary metabolites	Phenylpropanoid biosynthesis	ko00940	K00588	caffeoyl-CoA O-methyltransferase	2.1.1.104	E2.1.1.104
c64545_g2_i0	17.96	13.13	39.13	20.06	1.43	14.96	0.46	Metabolism	Biosynthesis of other secondary metabolites	Flavonoid biosynthesis	ko00941	K00588	caffeoyl-CoA O-methyltransferase	2.1.1.104	E2.1.1.104
c64545_g2_i0	17.96	13.13	39.13	20.06	1.43	14.96	0.46	Metabolism	Biosynthesis of other secondary metabolites	Stilbenoid, diarylheptanoid and gingerol biosynthesis	ko00945	K00588	caffeoyl-CoA O-methyltransferase	2.1.1.104	E2.1.1.104
c49469_g0_i0	1.64	2.21	2.24	1.67	0	0	0	Metabolism	Amino acid metabolism	Phenylalanine, tyrosine and tryptophan biosynthesis	ko00400	K01609	indole-3-glycerol phosphate synthase	4.1.1.48	trpC
c49469_g0_i0	1.64	2.21	2.24	1.67	0	0	0	Metabolism	Overview	Biosynthesis of amino acids	ko01230	K01609	indole-3-glycerol phosphate synthase	4.1.1.48	trpC
c64702_g0_i0	14.7	12.39	4.67	4.46	8.27	5.48	6.84	Metabolism	Amino acid metabolism	Phenylalanine, tyrosine and tryptophan biosynthesis	ko00400	K01850	chorismate mutase	5.4.99.5	E5.4.99.5
c64702_g0_i0	14.7	12.39	4.67	4.46	8.27	5.48	6.84	Metabolism	Overview	Biosynthesis of amino acids	ko01230	K01850	chorismate mutase	5.4.99.5	E5.4.99.5
c67560_g3_i0	24.34	29.62	6.38	7.79	4.73	7.29	5.8	Metabolism	Amino acid metabolism	Phenylalanine, tyrosine and tryptophan biosynthesis	ko00400	K00766	anthranilate phosphoribosyltransferase	2.4.2.18	trpD
c67560_g3_i0	24.34	29.62	6.38	7.79	4.73	7.29	5.8	Metabolism	Overview	Biosynthesis of amino acids	ko01230	K00766	anthranilate phosphoribosyltransferase	2.4.2.18	trpD
c44448_g1_i0	0	0	1.7	0.4	29.04	11.88	29.6	Cellular Processes	Transport and catabolism	Peroxisome	ko04146	K03781	catalase	1.11.1.6	katE, CAT, catB, srpA
c44448_g1_i0	0	0	1.7	0.4	29.04	11.88	29.6	Metabolism	Amino acid metabolism	Tryptophan metabolism	ko00380	K03781	catalase	1.11.1.6	katE, CAT, catB, srpA
c44448_g1_i0	0	0	1.7	0.4	29.04	11.88	29.6	Metabolism	Carbohydrate metabolism	Glyoxylate and dicarboxylate metabolism	ko00630	K03781	catalase	1.11.1.6	katE, CAT, catB, srpA
c44448_g1_i0	0	0	1.7	0.4	29.04	11.88	29.6	Metabolism	Overview	Carbon metabolism	ko01200	K03781	catalase	1.11.1.6	katE, CAT, catB, srpA
c57888_g0_i1	1.93	1.9	6.13	5.31	0.28	0.3	0.99	Metabolism	Amino acid metabolism	Tryptophan metabolism	ko00380	K11816	indole-3-pyruvate monooxygenase	1.14.13.168	YUCCA
c58158_g1_i0	10.53	11.84	54.68	38.29	180.11	69	90.86	Metabolism	Amino acid metabolism	Tryptophan metabolism	ko00380	K11817	indole-3-acetaldehyde oxidase	1.2.3.7	AAO1_2
c13389_g0_i0	0	0	0.06	0.06	0	243.36	0.83	Metabolism	Amino acid metabolism	Tyrosine metabolism	ko00350	K00422	polyphenol oxidase	1.10.3.1	E1.10.3.1
c13389_g0_i0	0	0	0.06	0.06	0	243.36	0.83	Metabolism	Biosynthesis of other secondary metabolites	Isoquinoline alkaloid biosynthesis	ko00950	K00422	polyphenol oxidase	1.10.3.1	E1.10.3.1
c13389_g2_i1	0.11	0.54	1.47	0	0	748.6	2.09	Metabolism	Amino acid metabolism	Tyrosine metabolism	ko00350	K00422	polyphenol oxidase	1.10.3.1	E1.10.3.1
c13389_g2_i1	0.11	0.54	1.47	0	0	748.6	2.09	Metabolism	Biosynthesis of other secondary metabolites	Isoquinoline alkaloid biosynthesis	ko00950	K00422	polyphenol oxidase	1.10.3.1	E1.10.3.1
c37666_g0_i0	24.76	13.1	0.48	0.71	0.53	0.18	0.2	Metabolism	Amino acid metabolism	Tyrosine metabolism	ko00350	K01592	tyrosine decarboxylase	4.1.1.25	TYDC
c37666_g0_i0	24.76	13.1	0.48	0.71	0.53	0.18	0.2	Metabolism	Biosynthesis of other secondary metabolites	Isoquinoline alkaloid biosynthesis	ko00950	K01592	tyrosine decarboxylase	4.1.1.25	TYDC
c67123_g5_i0	0.62	0.32	0.81	0.37	14.1	23.16	12.82	Metabolism	Amino acid metabolism	Tyrosine metabolism	ko00350	K00121	S-(hydroxymethyl)glutathione dehydrogenase / alcohol dehydrogenase	1.1.1.284 1.1.1.1	frmA, ADH5, adhC
c67123_g5_i0	0.62	0.32	0.81	0.37	14.1	23.16	12.82	Metabolism	Carbohydrate metabolism	Glycolysis / Gluconeogenesis	ko00010	K00121	S-(hydroxymethyl)glutathione dehydrogenase / alcohol dehydrogenase	1.1.1.284 1.1.1.1	frmA, ADH5, adhC
c67123_g5_i0	0.62	0.32	0.81	0.37	14.1	23.16	12.82	Metabolism	Lipid metabolism	Fatty acid degradation	ko00071	K00121	S-(hydroxymethyl)glutathione dehydrogenase / alcohol dehydrogenase	1.1.1.284 1.1.1.1	frmA, ADH5, adhC
c67123_g5_i0	0.62	0.32	0.81	0.37	14.1	23.16	12.82	Metabolism	Overview	Carbon metabolism	ko01200	K00121	S-(hydroxymethyl)glutathione dehydrogenase / alcohol dehydrogenase	1.1.1.284 1.1.1.1	frmA, ADH5, adhC
c67123_g5_i0	0.62	0.32	0.81	0.37	14.1	23.16	12.82	Metabolism	Overview	Degradation of aromatic compounds	ko01220	K00121	S-(hydroxymethyl)glutathione dehydrogenase / alcohol dehydrogenase	1.1.1.284 1.1.1.1	frmA, ADH5, adhC
c68359_g2_i3	1.36	1.27	3.97	1.97	18.67	121.65	22.23	Metabolism	Amino acid metabolism	Tyrosine metabolism	ko00350	K01555	fumarylacetoacetase	3.7.1.2	FAH, fahA
c42984_g2_i1	3.29	3.68	3.31	3.93	0.12	0.04	0	Metabolism	Amino acid metabolism	Valine, leucine and isoleucine degradation	ko00280	K05605	3-hydroxyisobutyryl-CoA hydrolase	3.1.2.4	HIBCH
c42984_g2_i1	3.29	3.68	3.31	3.93	0.12	0.04	0	Metabolism	Carbohydrate metabolism	Propanoate metabolism	ko00640	K05605	3-hydroxyisobutyryl-CoA hydrolase	3.1.2.4	HIBCH
c42984_g2_i1	3.29	3.68	3.31	3.93	0.12	0.04	0	Metabolism	Metabolism of other amino acids	beta-Alanine metabolism	ko00410	K05605	3-hydroxyisobutyryl-CoA hydrolase	3.1.2.4	HIBCH
c42984_g2_i1	3.29	3.68	3.31	3.93	0.12	0.04	0	Metabolism	Overview	Carbon metabolism	ko01200	K05605	3-hydroxyisobutyryl-CoA hydrolase	3.1.2.4	HIBCH
