# Supplementary material for: Physiological and molecular insights into the resilience of biological nitrogen fixation to applied nitrogen in Saccharum spontaneum, wild progenitor of sugarcane
Source: Front Plant Sci. 2023 Jan 13;13:1099701. doi: 10.3389/fpls.2022.1099701 (PMC9881415; doi:10.3389/fpls.2022.1099701)
Supplement: Supplementary file 1 [file DataSheet_1.zip › Supplementary Table 6.XLSX]

## Sheet: Carbonmetabolism.fpkm.KO
gene_id	G152HN_1	G152HN_2	G152LN_1	G152LN_2	G3LN_1	G3LN_2	G3HN	1st-level(pathway)	2nd-level(pathway)	3rd-level(pathway)	Pathway id	KO id	KO Description	EC	Symbol
c18950_g2_i0	5.16	6.54	1.11	1.18	2.3	3.41	0.5	Metabolism	Biosynthesis of other secondary metabolites	Monobactam biosynthesis	ko00261	K00844	hexokinase	2.7.1.1	HK
c18950_g2_i0	5.16	6.54	1.11	1.18	2.3	3.41	0.5	Metabolism	Carbohydrate metabolism	Glycolysis / Gluconeogenesis	ko00010	K00844	hexokinase	2.7.1.1	HK
c18950_g2_i0	5.16	6.54	1.11	1.18	2.3	3.41	0.5	Metabolism	Carbohydrate metabolism	Fructose and mannose metabolism	ko00051	K00844	hexokinase	2.7.1.1	HK
c18950_g2_i0	5.16	6.54	1.11	1.18	2.3	3.41	0.5	Metabolism	Carbohydrate metabolism	Galactose metabolism	ko00052	K00844	hexokinase	2.7.1.1	HK
c18950_g2_i0	5.16	6.54	1.11	1.18	2.3	3.41	0.5	Metabolism	Carbohydrate metabolism	Starch and sucrose metabolism	ko00500	K00844	hexokinase	2.7.1.1	HK
c18950_g2_i0	5.16	6.54	1.11	1.18	2.3	3.41	0.5	Metabolism	Carbohydrate metabolism	Amino sugar and nucleotide sugar metabolism	ko00520	K00844	hexokinase	2.7.1.1	HK
c18950_g2_i0	5.16	6.54	1.11	1.18	2.3	3.41	0.5	Metabolism	Overview	Carbon metabolism	ko01200	K00844	hexokinase	2.7.1.1	HK
c23794_g3_i0	32.41	34.71	7.84	12.06	12.63	11.86	128.59	Metabolism	Carbohydrate metabolism	Pyruvate metabolism	ko00620	K01006	pyruvate, orthophosphate dikinase	2.7.9.1	ppdK
c23794_g3_i0	32.41	34.71	7.84	12.06	12.63	11.86	128.59	Metabolism	Energy metabolism	Carbon fixation in photosynthetic organisms	ko00710	K01006	pyruvate, orthophosphate dikinase	2.7.9.1	ppdK
c23794_g3_i0	32.41	34.71	7.84	12.06	12.63	11.86	128.59	Metabolism	Overview	Carbon metabolism	ko01200	K01006	pyruvate, orthophosphate dikinase	2.7.9.1	ppdK
c71034_g0_i0	56.66	49.63	17.36	17.13	19.71	19.3	101.79	Metabolism	Carbohydrate metabolism	Glyoxylate and dicarboxylate metabolism	ko00630	K01455	formamidase	3.5.1.49	E3.5.1.49
c71034_g0_i0	56.66	49.63	17.36	17.13	19.71	19.3	101.79	Metabolism	Energy metabolism	Nitrogen metabolism	ko00910	K01455	formamidase	3.5.1.49	E3.5.1.49
c71034_g0_i0	56.66	49.63	17.36	17.13	19.71	19.3	101.79	Metabolism	Metabolism of other amino acids	Cyanoamino acid metabolism	ko00460	K01455	formamidase	3.5.1.49	E3.5.1.49
c71034_g0_i0	56.66	49.63	17.36	17.13	19.71	19.3	101.79	Metabolism	Overview	Carbon metabolism	ko01200	K01455	formamidase	3.5.1.49	E3.5.1.49
c57595_g0_i2	75.58	74.52	1.44	1.16	3.24	25.81	70.12	Metabolism	Amino acid metabolism	Arginine biosynthesis	ko00220	K00814	alanine transaminase	2.6.1.2	GPT, ALT
c57595_g0_i2	75.58	74.52	1.44	1.16	3.24	25.81	70.12	Metabolism	Amino acid metabolism	Alanine, aspartate and glutamate metabolism	ko00250	K00814	alanine transaminase	2.6.1.2	GPT, ALT
c57595_g0_i2	75.58	74.52	1.44	1.16	3.24	25.81	70.12	Metabolism	Energy metabolism	Carbon fixation in photosynthetic organisms	ko00710	K00814	alanine transaminase	2.6.1.2	GPT, ALT
c57595_g0_i2	75.58	74.52	1.44	1.16	3.24	25.81	70.12	Metabolism	Overview	Carbon metabolism	ko01200	K00814	alanine transaminase	2.6.1.2	GPT, ALT
c57595_g0_i2	75.58	74.52	1.44	1.16	3.24	25.81	70.12	Metabolism	Overview	2-Oxocarboxylic acid metabolism	ko01210	K00814	alanine transaminase	2.6.1.2	GPT, ALT
c57595_g0_i2	75.58	74.52	1.44	1.16	3.24	25.81	70.12	Metabolism	Overview	Biosynthesis of amino acids	ko01230	K00814	alanine transaminase	2.6.1.2	GPT, ALT
c44066_g0_i5	55	115.97	2.7	8.3	10.91	2.3	47.29	Metabolism	Amino acid metabolism	Glycine, serine and threonine metabolism	ko00260	K15893	hydroxypyruvate reductase 1	NA	HPR1
c44066_g0_i5	55	115.97	2.7	8.3	10.91	2.3	47.29	Metabolism	Carbohydrate metabolism	Glyoxylate and dicarboxylate metabolism	ko00630	K15893	hydroxypyruvate reductase 1	NA	HPR1
c44066_g0_i5	55	115.97	2.7	8.3	10.91	2.3	47.29	Metabolism	Overview	Carbon metabolism	ko01200	K15893	hydroxypyruvate reductase 1	NA	HPR1
c2516_g1_i0	0	0	0	0	7.3	11.89	7.39	Metabolism	Carbohydrate metabolism	Glycolysis / Gluconeogenesis	ko00010	K01623	fructose-bisphosphate aldolase, class I	4.1.2.13	ALDO
c2516_g1_i0	0	0	0	0	7.3	11.89	7.39	Metabolism	Carbohydrate metabolism	Pentose phosphate pathway	ko00030	K01623	fructose-bisphosphate aldolase, class I	4.1.2.13	ALDO
c2516_g1_i0	0	0	0	0	7.3	11.89	7.39	Metabolism	Carbohydrate metabolism	Fructose and mannose metabolism	ko00051	K01623	fructose-bisphosphate aldolase, class I	4.1.2.13	ALDO
c2516_g1_i0	0	0	0	0	7.3	11.89	7.39	Metabolism	Energy metabolism	Carbon fixation in photosynthetic organisms	ko00710	K01623	fructose-bisphosphate aldolase, class I	4.1.2.13	ALDO
c2516_g1_i0	0	0	0	0	7.3	11.89	7.39	Metabolism	Overview	Carbon metabolism	ko01200	K01623	fructose-bisphosphate aldolase, class I	4.1.2.13	ALDO
c2516_g1_i0	0	0	0	0	7.3	11.89	7.39	Metabolism	Overview	Biosynthesis of amino acids	ko01230	K01623	fructose-bisphosphate aldolase, class I	4.1.2.13	ALDO
c2516_g0_i0	0	0	0	0	7.12	6.55	12.13	Metabolism	Carbohydrate metabolism	Glycolysis / Gluconeogenesis	ko00010	K01623	fructose-bisphosphate aldolase, class I	4.1.2.13	ALDO
c2516_g0_i0	0	0	0	0	7.12	6.55	12.13	Metabolism	Carbohydrate metabolism	Pentose phosphate pathway	ko00030	K01623	fructose-bisphosphate aldolase, class I	4.1.2.13	ALDO
c2516_g0_i0	0	0	0	0	7.12	6.55	12.13	Metabolism	Carbohydrate metabolism	Fructose and mannose metabolism	ko00051	K01623	fructose-bisphosphate aldolase, class I	4.1.2.13	ALDO
c2516_g0_i0	0	0	0	0	7.12	6.55	12.13	Metabolism	Energy metabolism	Carbon fixation in photosynthetic organisms	ko00710	K01623	fructose-bisphosphate aldolase, class I	4.1.2.13	ALDO
c2516_g0_i0	0	0	0	0	7.12	6.55	12.13	Metabolism	Overview	Carbon metabolism	ko01200	K01623	fructose-bisphosphate aldolase, class I	4.1.2.13	ALDO
c2516_g0_i0	0	0	0	0	7.12	6.55	12.13	Metabolism	Overview	Biosynthesis of amino acids	ko01230	K01623	fructose-bisphosphate aldolase, class I	4.1.2.13	ALDO
c59102_g1_i0	0.15	0	0	0	1.78	2.83	1.22	Metabolism	Amino acid metabolism	Glycine, serine and threonine metabolism	ko00260	K15919	hydroxypyruvate reductase 2	NA	HPR2_3
c59102_g1_i0	0.15	0	0	0	1.78	2.83	1.22	Metabolism	Carbohydrate metabolism	Glyoxylate and dicarboxylate metabolism	ko00630	K15919	hydroxypyruvate reductase 2	NA	HPR2_3
c59102_g1_i0	0.15	0	0	0	1.78	2.83	1.22	Metabolism	Overview	Carbon metabolism	ko01200	K15919	hydroxypyruvate reductase 2	NA	HPR2_3
c45581_g2_i0	0	0	0	0	1.1	3.06	1.71	Metabolism	Amino acid metabolism	Glycine, serine and threonine metabolism	ko00260	K00605	aminomethyltransferase	2.1.2.10	gcvT, AMT
c45581_g2_i0	0	0	0	0	1.1	3.06	1.71	Metabolism	Carbohydrate metabolism	Glyoxylate and dicarboxylate metabolism	ko00630	K00605	aminomethyltransferase	2.1.2.10	gcvT, AMT
c45581_g2_i0	0	0	0	0	1.1	3.06	1.71	Metabolism	Metabolism of cofactors and vitamins	One carbon pool by folate	ko00670	K00605	aminomethyltransferase	2.1.2.10	gcvT, AMT
c45581_g2_i0	0	0	0	0	1.1	3.06	1.71	Metabolism	Overview	Carbon metabolism	ko01200	K00605	aminomethyltransferase	2.1.2.10	gcvT, AMT
c67123_g5_i0	0.62	0.32	0.81	0.37	14.1	23.16	12.82	Metabolism	Amino acid metabolism	Tyrosine metabolism	ko00350	K00121	S-(hydroxymethyl)glutathione dehydrogenase / alcohol dehydrogenase	1.1.1.284 1.1.1.1	frmA, ADH5, adhC
c67123_g5_i0	0.62	0.32	0.81	0.37	14.1	23.16	12.82	Metabolism	Carbohydrate metabolism	Glycolysis / Gluconeogenesis	ko00010	K00121	S-(hydroxymethyl)glutathione dehydrogenase / alcohol dehydrogenase	1.1.1.284 1.1.1.1	frmA, ADH5, adhC
c67123_g5_i0	0.62	0.32	0.81	0.37	14.1	23.16	12.82	Metabolism	Lipid metabolism	Fatty acid degradation	ko00071	K00121	S-(hydroxymethyl)glutathione dehydrogenase / alcohol dehydrogenase	1.1.1.284 1.1.1.1	frmA, ADH5, adhC
c67123_g5_i0	0.62	0.32	0.81	0.37	14.1	23.16	12.82	Metabolism	Overview	Carbon metabolism	ko01200	K00121	S-(hydroxymethyl)glutathione dehydrogenase / alcohol dehydrogenase	1.1.1.284 1.1.1.1	frmA, ADH5, adhC
c67123_g5_i0	0.62	0.32	0.81	0.37	14.1	23.16	12.82	Metabolism	Overview	Degradation of aromatic compounds	ko01220	K00121	S-(hydroxymethyl)glutathione dehydrogenase / alcohol dehydrogenase	1.1.1.284 1.1.1.1	frmA, ADH5, adhC
c30218_g0_i0	0.46	0.39	0	0	0	0.07	5.34	Genetic Information Processing	Folding, sorting and degradation	RNA degradation	ko03018	K00850	6-phosphofructokinase 1	2.7.1.11	pfkA, PFK
c30218_g0_i0	0.46	0.39	0	0	0	0.07	5.34	Metabolism	Carbohydrate metabolism	Glycolysis / Gluconeogenesis	ko00010	K00850	6-phosphofructokinase 1	2.7.1.11	pfkA, PFK
c30218_g0_i0	0.46	0.39	0	0	0	0.07	5.34	Metabolism	Carbohydrate metabolism	Pentose phosphate pathway	ko00030	K00850	6-phosphofructokinase 1	2.7.1.11	pfkA, PFK
c30218_g0_i0	0.46	0.39	0	0	0	0.07	5.34	Metabolism	Carbohydrate metabolism	Fructose and mannose metabolism	ko00051	K00850	6-phosphofructokinase 1	2.7.1.11	pfkA, PFK
c30218_g0_i0	0.46	0.39	0	0	0	0.07	5.34	Metabolism	Carbohydrate metabolism	Galactose metabolism	ko00052	K00850	6-phosphofructokinase 1	2.7.1.11	pfkA, PFK
c30218_g0_i0	0.46	0.39	0	0	0	0.07	5.34	Metabolism	Overview	Carbon metabolism	ko01200	K00850	6-phosphofructokinase 1	2.7.1.11	pfkA, PFK
c30218_g0_i0	0.46	0.39	0	0	0	0.07	5.34	Metabolism	Overview	Biosynthesis of amino acids	ko01230	K00850	6-phosphofructokinase 1	2.7.1.11	pfkA, PFK
c55778_g1_i0	1.68	0.9	2.7	8.78	82.27	24.41	210.38	Metabolism	Amino acid metabolism	Cysteine and methionine metabolism	ko00270	K00640	serine O-acetyltransferase	2.3.1.30	cysE
c55778_g1_i0	1.68	0.9	2.7	8.78	82.27	24.41	210.38	Metabolism	Energy metabolism	Sulfur metabolism	ko00920	K00640	serine O-acetyltransferase	2.3.1.30	cysE
c55778_g1_i0	1.68	0.9	2.7	8.78	82.27	24.41	210.38	Metabolism	Overview	Carbon metabolism	ko01200	K00640	serine O-acetyltransferase	2.3.1.30	cysE
c55778_g1_i0	1.68	0.9	2.7	8.78	82.27	24.41	210.38	Metabolism	Overview	Biosynthesis of amino acids	ko01230	K00640	serine O-acetyltransferase	2.3.1.30	cysE
c68968_g0_i0	0	1.73	0	0	17.61	5.19	76.44	Metabolism	Amino acid metabolism	Cysteine and methionine metabolism	ko00270	K00640	serine O-acetyltransferase	2.3.1.30	cysE
c68968_g0_i0	0	1.73	0	0	17.61	5.19	76.44	Metabolism	Energy metabolism	Sulfur metabolism	ko00920	K00640	serine O-acetyltransferase	2.3.1.30	cysE
c68968_g0_i0	0	1.73	0	0	17.61	5.19	76.44	Metabolism	Overview	Carbon metabolism	ko01200	K00640	serine O-acetyltransferase	2.3.1.30	cysE
c68968_g0_i0	0	1.73	0	0	17.61	5.19	76.44	Metabolism	Overview	Biosynthesis of amino acids	ko01230	K00640	serine O-acetyltransferase	2.3.1.30	cysE
c68968_g1_i1	19.64	28.25	105.83	75.11	120.3	35.89	285.99	Metabolism	Amino acid metabolism	Cysteine and methionine metabolism	ko00270	K00640	serine O-acetyltransferase	2.3.1.30	cysE
c68968_g1_i1	19.64	28.25	105.83	75.11	120.3	35.89	285.99	Metabolism	Energy metabolism	Sulfur metabolism	ko00920	K00640	serine O-acetyltransferase	2.3.1.30	cysE
c68968_g1_i1	19.64	28.25	105.83	75.11	120.3	35.89	285.99	Metabolism	Overview	Carbon metabolism	ko01200	K00640	serine O-acetyltransferase	2.3.1.30	cysE
c68968_g1_i1	19.64	28.25	105.83	75.11	120.3	35.89	285.99	Metabolism	Overview	Biosynthesis of amino acids	ko01230	K00640	serine O-acetyltransferase	2.3.1.30	cysE
c48976_g0_i0	0.67	0	0	0	14.82	4.5	13.57	Genetic Information Processing	Folding, sorting and degradation	RNA degradation	ko03018	K00850	6-phosphofructokinase 1	2.7.1.11	pfkA, PFK
c48976_g0_i0	0.67	0	0	0	14.82	4.5	13.57	Metabolism	Carbohydrate metabolism	Glycolysis / Gluconeogenesis	ko00010	K00850	6-phosphofructokinase 1	2.7.1.11	pfkA, PFK
c48976_g0_i0	0.67	0	0	0	14.82	4.5	13.57	Metabolism	Carbohydrate metabolism	Pentose phosphate pathway	ko00030	K00850	6-phosphofructokinase 1	2.7.1.11	pfkA, PFK
c48976_g0_i0	0.67	0	0	0	14.82	4.5	13.57	Metabolism	Carbohydrate metabolism	Fructose and mannose metabolism	ko00051	K00850	6-phosphofructokinase 1	2.7.1.11	pfkA, PFK
c48976_g0_i0	0.67	0	0	0	14.82	4.5	13.57	Metabolism	Carbohydrate metabolism	Galactose metabolism	ko00052	K00850	6-phosphofructokinase 1	2.7.1.11	pfkA, PFK
c48976_g0_i0	0.67	0	0	0	14.82	4.5	13.57	Metabolism	Overview	Carbon metabolism	ko01200	K00850	6-phosphofructokinase 1	2.7.1.11	pfkA, PFK
c48976_g0_i0	0.67	0	0	0	14.82	4.5	13.57	Metabolism	Overview	Biosynthesis of amino acids	ko01230	K00850	6-phosphofructokinase 1	2.7.1.11	pfkA, PFK
c32278_g3_i0	0	0	0.12	0.25	5.42	2.87	6.64	Metabolism	Carbohydrate metabolism	Glycolysis / Gluconeogenesis	ko00010	K01810	glucose-6-phosphate isomerase	5.3.1.9	GPI, pgi
c32278_g3_i0	0	0	0.12	0.25	5.42	2.87	6.64	Metabolism	Carbohydrate metabolism	Pentose phosphate pathway	ko00030	K01810	glucose-6-phosphate isomerase	5.3.1.9	GPI, pgi
c32278_g3_i0	0	0	0.12	0.25	5.42	2.87	6.64	Metabolism	Carbohydrate metabolism	Starch and sucrose metabolism	ko00500	K01810	glucose-6-phosphate isomerase	5.3.1.9	GPI, pgi
c32278_g3_i0	0	0	0.12	0.25	5.42	2.87	6.64	Metabolism	Carbohydrate metabolism	Amino sugar and nucleotide sugar metabolism	ko00520	K01810	glucose-6-phosphate isomerase	5.3.1.9	GPI, pgi
c32278_g3_i0	0	0	0.12	0.25	5.42	2.87	6.64	Metabolism	Overview	Carbon metabolism	ko01200	K01810	glucose-6-phosphate isomerase	5.3.1.9	GPI, pgi
c48976_g3_i1	10.83	8.43	22.64	11.66	58.48	29.3	95.92	Genetic Information Processing	Folding, sorting and degradation	RNA degradation	ko03018	K00850	6-phosphofructokinase 1	2.7.1.11	pfkA, PFK
c48976_g3_i1	10.83	8.43	22.64	11.66	58.48	29.3	95.92	Metabolism	Carbohydrate metabolism	Glycolysis / Gluconeogenesis	ko00010	K00850	6-phosphofructokinase 1	2.7.1.11	pfkA, PFK
c48976_g3_i1	10.83	8.43	22.64	11.66	58.48	29.3	95.92	Metabolism	Carbohydrate metabolism	Pentose phosphate pathway	ko00030	K00850	6-phosphofructokinase 1	2.7.1.11	pfkA, PFK
c48976_g3_i1	10.83	8.43	22.64	11.66	58.48	29.3	95.92	Metabolism	Carbohydrate metabolism	Fructose and mannose metabolism	ko00051	K00850	6-phosphofructokinase 1	2.7.1.11	pfkA, PFK
c48976_g3_i1	10.83	8.43	22.64	11.66	58.48	29.3	95.92	Metabolism	Carbohydrate metabolism	Galactose metabolism	ko00052	K00850	6-phosphofructokinase 1	2.7.1.11	pfkA, PFK
c48976_g3_i1	10.83	8.43	22.64	11.66	58.48	29.3	95.92	Metabolism	Overview	Carbon metabolism	ko01200	K00850	6-phosphofructokinase 1	2.7.1.11	pfkA, PFK
c48976_g3_i1	10.83	8.43	22.64	11.66	58.48	29.3	95.92	Metabolism	Overview	Biosynthesis of amino acids	ko01230	K00850	6-phosphofructokinase 1	2.7.1.11	pfkA, PFK
c42973_g0_i0	0	0	0	0.07	3.18	23.4	3.56	Genetic Information Processing	Folding, sorting and degradation	RNA degradation	ko03018	K01689	enolase	4.2.1.11	ENO, eno
c42973_g0_i0	0	0	0	0.07	3.18	23.4	3.56	Metabolism	Carbohydrate metabolism	Glycolysis / Gluconeogenesis	ko00010	K01689	enolase	4.2.1.11	ENO, eno
c42973_g0_i0	0	0	0	0.07	3.18	23.4	3.56	Metabolism	Overview	Carbon metabolism	ko01200	K01689	enolase	4.2.1.11	ENO, eno
c42973_g0_i0	0	0	0	0.07	3.18	23.4	3.56	Metabolism	Overview	Biosynthesis of amino acids	ko01230	K01689	enolase	4.2.1.11	ENO, eno
c6017_g1_i0	0	0	20.18	0	21.41	110.58	7.51	Metabolism	Amino acid metabolism	Glycine, serine and threonine metabolism	ko00260	K00600	glycine hydroxymethyltransferase	2.1.2.1	glyA, SHMT
c6017_g1_i0	0	0	20.18	0	21.41	110.58	7.51	Metabolism	Carbohydrate metabolism	Glyoxylate and dicarboxylate metabolism	ko00630	K00600	glycine hydroxymethyltransferase	2.1.2.1	glyA, SHMT
c6017_g1_i0	0	0	20.18	0	21.41	110.58	7.51	Metabolism	Metabolism of cofactors and vitamins	One carbon pool by folate	ko00670	K00600	glycine hydroxymethyltransferase	2.1.2.1	glyA, SHMT
c6017_g1_i0	0	0	20.18	0	21.41	110.58	7.51	Metabolism	Metabolism of other amino acids	Selenocompound metabolism	ko00450	K00600	glycine hydroxymethyltransferase	2.1.2.1	glyA, SHMT
c6017_g1_i0	0	0	20.18	0	21.41	110.58	7.51	Metabolism	Metabolism of other amino acids	Cyanoamino acid metabolism	ko00460	K00600	glycine hydroxymethyltransferase	2.1.2.1	glyA, SHMT
c6017_g1_i0	0	0	20.18	0	21.41	110.58	7.51	Metabolism	Overview	Carbon metabolism	ko01200	K00600	glycine hydroxymethyltransferase	2.1.2.1	glyA, SHMT
c6017_g1_i0	0	0	20.18	0	21.41	110.58	7.51	Metabolism	Overview	Biosynthesis of amino acids	ko01230	K00600	glycine hydroxymethyltransferase	2.1.2.1	glyA, SHMT
c44448_g1_i0	0	0	1.7	0.4	29.04	11.88	29.6	Cellular Processes	Transport and catabolism	Peroxisome	ko04146	K03781	catalase	1.11.1.6	katE, CAT, catB, srpA
c44448_g1_i0	0	0	1.7	0.4	29.04	11.88	29.6	Metabolism	Amino acid metabolism	Tryptophan metabolism	ko00380	K03781	catalase	1.11.1.6	katE, CAT, catB, srpA
c44448_g1_i0	0	0	1.7	0.4	29.04	11.88	29.6	Metabolism	Carbohydrate metabolism	Glyoxylate and dicarboxylate metabolism	ko00630	K03781	catalase	1.11.1.6	katE, CAT, catB, srpA
c44448_g1_i0	0	0	1.7	0.4	29.04	11.88	29.6	Metabolism	Overview	Carbon metabolism	ko01200	K03781	catalase	1.11.1.6	katE, CAT, catB, srpA
c68962_g0_i0	2.12	3.66	17.35	6.92	55.13	34.95	33.65	Metabolism	Carbohydrate metabolism	Glycolysis / Gluconeogenesis	ko00010	K01895	acetyl-CoA synthetase	6.2.1.1	ACSS1_2, acs
c68962_g0_i0	2.12	3.66	17.35	6.92	55.13	34.95	33.65	Metabolism	Carbohydrate metabolism	Pyruvate metabolism	ko00620	K01895	acetyl-CoA synthetase	6.2.1.1	ACSS1_2, acs
c68962_g0_i0	2.12	3.66	17.35	6.92	55.13	34.95	33.65	Metabolism	Carbohydrate metabolism	Propanoate metabolism	ko00640	K01895	acetyl-CoA synthetase	6.2.1.1	ACSS1_2, acs
c68962_g0_i0	2.12	3.66	17.35	6.92	55.13	34.95	33.65	Metabolism	Overview	Carbon metabolism	ko01200	K01895	acetyl-CoA synthetase	6.2.1.1	ACSS1_2, acs
c47126_g2_i0	1.12	1.28	19.5	2.04	474.37	109.41	609.65	Metabolism	Carbohydrate metabolism	Pyruvate metabolism	ko00620	K01595	phosphoenolpyruvate carboxylase	4.1.1.31	ppc
c47126_g2_i0	1.12	1.28	19.5	2.04	474.37	109.41	609.65	Metabolism	Energy metabolism	Carbon fixation in photosynthetic organisms	ko00710	K01595	phosphoenolpyruvate carboxylase	4.1.1.31	ppc
c47126_g2_i0	1.12	1.28	19.5	2.04	474.37	109.41	609.65	Metabolism	Overview	Carbon metabolism	ko01200	K01595	phosphoenolpyruvate carboxylase	4.1.1.31	ppc
c4368_g2_i3	0	0	0	0	1.29	0.59	3.17	Metabolism	Carbohydrate metabolism	Pentose phosphate pathway	ko00030	K00036	glucose-6-phosphate 1-dehydrogenase	1.1.1.49	G6PD, zwf
c4368_g2_i3	0	0	0	0	1.29	0.59	3.17	Metabolism	Metabolism of other amino acids	Glutathione metabolism	ko00480	K00036	glucose-6-phosphate 1-dehydrogenase	1.1.1.49	G6PD, zwf
c4368_g2_i3	0	0	0	0	1.29	0.59	3.17	Metabolism	Overview	Carbon metabolism	ko01200	K00036	glucose-6-phosphate 1-dehydrogenase	1.1.1.49	G6PD, zwf
c57887_g0_i0	87.47	74.55	734	449.22	368.18	272.7	268.12	Metabolism	Carbohydrate metabolism	Glycolysis / Gluconeogenesis	ko00010	K01623	fructose-bisphosphate aldolase, class I	4.1.2.13	ALDO
c57887_g0_i0	87.47	74.55	734	449.22	368.18	272.7	268.12	Metabolism	Carbohydrate metabolism	Pentose phosphate pathway	ko00030	K01623	fructose-bisphosphate aldolase, class I	4.1.2.13	ALDO
c57887_g0_i0	87.47	74.55	734	449.22	368.18	272.7	268.12	Metabolism	Carbohydrate metabolism	Fructose and mannose metabolism	ko00051	K01623	fructose-bisphosphate aldolase, class I	4.1.2.13	ALDO
c57887_g0_i0	87.47	74.55	734	449.22	368.18	272.7	268.12	Metabolism	Energy metabolism	Carbon fixation in photosynthetic organisms	ko00710	K01623	fructose-bisphosphate aldolase, class I	4.1.2.13	ALDO
c57887_g0_i0	87.47	74.55	734	449.22	368.18	272.7	268.12	Metabolism	Overview	Carbon metabolism	ko01200	K01623	fructose-bisphosphate aldolase, class I	4.1.2.13	ALDO
c57887_g0_i0	87.47	74.55	734	449.22	368.18	272.7	268.12	Metabolism	Overview	Biosynthesis of amino acids	ko01230	K01623	fructose-bisphosphate aldolase, class I	4.1.2.13	ALDO
c70323_g0_i0	0.32	0.52	5.16	2.55	4.57	2.85	4.15	Metabolism	Amino acid metabolism	Glycine, serine and threonine metabolism	ko00260	K00600	glycine hydroxymethyltransferase	2.1.2.1	glyA, SHMT
c70323_g0_i0	0.32	0.52	5.16	2.55	4.57	2.85	4.15	Metabolism	Carbohydrate metabolism	Glyoxylate and dicarboxylate metabolism	ko00630	K00600	glycine hydroxymethyltransferase	2.1.2.1	glyA, SHMT
c70323_g0_i0	0.32	0.52	5.16	2.55	4.57	2.85	4.15	Metabolism	Metabolism of cofactors and vitamins	One carbon pool by folate	ko00670	K00600	glycine hydroxymethyltransferase	2.1.2.1	glyA, SHMT
c70323_g0_i0	0.32	0.52	5.16	2.55	4.57	2.85	4.15	Metabolism	Metabolism of other amino acids	Selenocompound metabolism	ko00450	K00600	glycine hydroxymethyltransferase	2.1.2.1	glyA, SHMT
c70323_g0_i0	0.32	0.52	5.16	2.55	4.57	2.85	4.15	Metabolism	Metabolism of other amino acids	Cyanoamino acid metabolism	ko00460	K00600	glycine hydroxymethyltransferase	2.1.2.1	glyA, SHMT
c70323_g0_i0	0.32	0.52	5.16	2.55	4.57	2.85	4.15	Metabolism	Overview	Carbon metabolism	ko01200	K00600	glycine hydroxymethyltransferase	2.1.2.1	glyA, SHMT
c70323_g0_i0	0.32	0.52	5.16	2.55	4.57	2.85	4.15	Metabolism	Overview	Biosynthesis of amino acids	ko01230	K00600	glycine hydroxymethyltransferase	2.1.2.1	glyA, SHMT
c59722_g4_i0	40.21	69.34	550.33	289.53	403.49	154.35	153.72	Metabolism	Carbohydrate metabolism	Glycolysis / Gluconeogenesis	ko00010	K00927	phosphoglycerate kinase	2.7.2.3	PGK, pgk
c59722_g4_i0	40.21	69.34	550.33	289.53	403.49	154.35	153.72	Metabolism	Energy metabolism	Carbon fixation in photosynthetic organisms	ko00710	K00927	phosphoglycerate kinase	2.7.2.3	PGK, pgk
c59722_g4_i0	40.21	69.34	550.33	289.53	403.49	154.35	153.72	Metabolism	Overview	Carbon metabolism	ko01200	K00927	phosphoglycerate kinase	2.7.2.3	PGK, pgk
c59722_g4_i0	40.21	69.34	550.33	289.53	403.49	154.35	153.72	Metabolism	Overview	Biosynthesis of amino acids	ko01230	K00927	phosphoglycerate kinase	2.7.2.3	PGK, pgk
c71326_g0_i0	12.24	25.44	232.4	112.25	215.78	58.4	72.26	Metabolism	Carbohydrate metabolism	Pyruvate metabolism	ko00620	K00051	malate dehydrogenase (NADP+)	1.1.1.82	E1.1.1.82
c71326_g0_i0	12.24	25.44	232.4	112.25	215.78	58.4	72.26	Metabolism	Energy metabolism	Carbon fixation in photosynthetic organisms	ko00710	K00051	malate dehydrogenase (NADP+)	1.1.1.82	E1.1.1.82
c71326_g0_i0	12.24	25.44	232.4	112.25	215.78	58.4	72.26	Metabolism	Overview	Carbon metabolism	ko01200	K00051	malate dehydrogenase (NADP+)	1.1.1.82	E1.1.1.82
c47582_g0_i1	27.43	44.63	263.2	221.42	255.29	78.99	63.25	Metabolism	Carbohydrate metabolism	Glycolysis / Gluconeogenesis	ko00010	K01623	fructose-bisphosphate aldolase, class I	4.1.2.13	ALDO
c47582_g0_i1	27.43	44.63	263.2	221.42	255.29	78.99	63.25	Metabolism	Carbohydrate metabolism	Pentose phosphate pathway	ko00030	K01623	fructose-bisphosphate aldolase, class I	4.1.2.13	ALDO
c47582_g0_i1	27.43	44.63	263.2	221.42	255.29	78.99	63.25	Metabolism	Carbohydrate metabolism	Fructose and mannose metabolism	ko00051	K01623	fructose-bisphosphate aldolase, class I	4.1.2.13	ALDO
c47582_g0_i1	27.43	44.63	263.2	221.42	255.29	78.99	63.25	Metabolism	Energy metabolism	Carbon fixation in photosynthetic organisms	ko00710	K01623	fructose-bisphosphate aldolase, class I	4.1.2.13	ALDO
c47582_g0_i1	27.43	44.63	263.2	221.42	255.29	78.99	63.25	Metabolism	Overview	Carbon metabolism	ko01200	K01623	fructose-bisphosphate aldolase, class I	4.1.2.13	ALDO
c47582_g0_i1	27.43	44.63	263.2	221.42	255.29	78.99	63.25	Metabolism	Overview	Biosynthesis of amino acids	ko01230	K01623	fructose-bisphosphate aldolase, class I	4.1.2.13	ALDO
c66987_g0_i0	23.93	35.38	141.98	118.56	72.91	27.41	28.06	Metabolism	Carbohydrate metabolism	Glycolysis / Gluconeogenesis	ko00010	K03841	fructose-1,6-bisphosphatase I	3.1.3.11	FBP, fbp
c66987_g0_i0	23.93	35.38	141.98	118.56	72.91	27.41	28.06	Metabolism	Carbohydrate metabolism	Pentose phosphate pathway	ko00030	K03841	fructose-1,6-bisphosphatase I	3.1.3.11	FBP, fbp
c66987_g0_i0	23.93	35.38	141.98	118.56	72.91	27.41	28.06	Metabolism	Carbohydrate metabolism	Fructose and mannose metabolism	ko00051	K03841	fructose-1,6-bisphosphatase I	3.1.3.11	FBP, fbp
c66987_g0_i0	23.93	35.38	141.98	118.56	72.91	27.41	28.06	Metabolism	Energy metabolism	Carbon fixation in photosynthetic organisms	ko00710	K03841	fructose-1,6-bisphosphatase I	3.1.3.11	FBP, fbp
c66987_g0_i0	23.93	35.38	141.98	118.56	72.91	27.41	28.06	Metabolism	Overview	Carbon metabolism	ko01200	K03841	fructose-1,6-bisphosphatase I	3.1.3.11	FBP, fbp
c64396_g0_i1	81.7	74.55	401.15	337.17	280.95	179.13	133.8	Metabolism	Amino acid metabolism	Glycine, serine and threonine metabolism	ko00260	K00281	glycine dehydrogenase	1.4.4.2	GLDC, gcvP
c64396_g0_i1	81.7	74.55	401.15	337.17	280.95	179.13	133.8	Metabolism	Carbohydrate metabolism	Glyoxylate and dicarboxylate metabolism	ko00630	K00281	glycine dehydrogenase	1.4.4.2	GLDC, gcvP
c64396_g0_i1	81.7	74.55	401.15	337.17	280.95	179.13	133.8	Metabolism	Overview	Carbon metabolism	ko01200	K00281	glycine dehydrogenase	1.4.4.2	GLDC, gcvP
c66987_g3_i1	5.04	5.3	74.27	35.66	36.68	14.68	25.95	Metabolism	Carbohydrate metabolism	Glycolysis / Gluconeogenesis	ko00010	K03841	fructose-1,6-bisphosphatase I	3.1.3.11	FBP, fbp
c66987_g3_i1	5.04	5.3	74.27	35.66	36.68	14.68	25.95	Metabolism	Carbohydrate metabolism	Pentose phosphate pathway	ko00030	K03841	fructose-1,6-bisphosphatase I	3.1.3.11	FBP, fbp
c66987_g3_i1	5.04	5.3	74.27	35.66	36.68	14.68	25.95	Metabolism	Carbohydrate metabolism	Fructose and mannose metabolism	ko00051	K03841	fructose-1,6-bisphosphatase I	3.1.3.11	FBP, fbp
c66987_g3_i1	5.04	5.3	74.27	35.66	36.68	14.68	25.95	Metabolism	Energy metabolism	Carbon fixation in photosynthetic organisms	ko00710	K03841	fructose-1,6-bisphosphatase I	3.1.3.11	FBP, fbp
c66987_g3_i1	5.04	5.3	74.27	35.66	36.68	14.68	25.95	Metabolism	Overview	Carbon metabolism	ko01200	K03841	fructose-1,6-bisphosphatase I	3.1.3.11	FBP, fbp
c59152_g0_i0	5.42	5.53	2.19	1.33	0	0	0	Metabolism	Carbohydrate metabolism	Pyruvate metabolism	ko00620	K01595	phosphoenolpyruvate carboxylase	4.1.1.31	ppc
c59152_g0_i0	5.42	5.53	2.19	1.33	0	0	0	Metabolism	Energy metabolism	Carbon fixation in photosynthetic organisms	ko00710	K01595	phosphoenolpyruvate carboxylase	4.1.1.31	ppc
c59152_g0_i0	5.42	5.53	2.19	1.33	0	0	0	Metabolism	Overview	Carbon metabolism	ko01200	K01595	phosphoenolpyruvate carboxylase	4.1.1.31	ppc
c64986_g0_i1	13.22	17.27	7.45	5.01	0.66	1.12	0.23	Genetic Information Processing	Folding, sorting and degradation	RNA degradation	ko03018	K00850	6-phosphofructokinase 1	2.7.1.11	pfkA, PFK
c64986_g0_i1	13.22	17.27	7.45	5.01	0.66	1.12	0.23	Metabolism	Carbohydrate metabolism	Glycolysis / Gluconeogenesis	ko00010	K00850	6-phosphofructokinase 1	2.7.1.11	pfkA, PFK
c64986_g0_i1	13.22	17.27	7.45	5.01	0.66	1.12	0.23	Metabolism	Carbohydrate metabolism	Pentose phosphate pathway	ko00030	K00850	6-phosphofructokinase 1	2.7.1.11	pfkA, PFK
c64986_g0_i1	13.22	17.27	7.45	5.01	0.66	1.12	0.23	Metabolism	Carbohydrate metabolism	Fructose and mannose metabolism	ko00051	K00850	6-phosphofructokinase 1	2.7.1.11	pfkA, PFK
c64986_g0_i1	13.22	17.27	7.45	5.01	0.66	1.12	0.23	Metabolism	Carbohydrate metabolism	Galactose metabolism	ko00052	K00850	6-phosphofructokinase 1	2.7.1.11	pfkA, PFK
c64986_g0_i1	13.22	17.27	7.45	5.01	0.66	1.12	0.23	Metabolism	Overview	Carbon metabolism	ko01200	K00850	6-phosphofructokinase 1	2.7.1.11	pfkA, PFK
c64986_g0_i1	13.22	17.27	7.45	5.01	0.66	1.12	0.23	Metabolism	Overview	Biosynthesis of amino acids	ko01230	K00850	6-phosphofructokinase 1	2.7.1.11	pfkA, PFK
c64986_g1_i1	3.91	5.9	1.42	1.61	0.24	0.4	0	Genetic Information Processing	Folding, sorting and degradation	RNA degradation	ko03018	K00850	6-phosphofructokinase 1	2.7.1.11	pfkA, PFK
c64986_g1_i1	3.91	5.9	1.42	1.61	0.24	0.4	0	Metabolism	Carbohydrate metabolism	Glycolysis / Gluconeogenesis	ko00010	K00850	6-phosphofructokinase 1	2.7.1.11	pfkA, PFK
c64986_g1_i1	3.91	5.9	1.42	1.61	0.24	0.4	0	Metabolism	Carbohydrate metabolism	Pentose phosphate pathway	ko00030	K00850	6-phosphofructokinase 1	2.7.1.11	pfkA, PFK
c64986_g1_i1	3.91	5.9	1.42	1.61	0.24	0.4	0	Metabolism	Carbohydrate metabolism	Fructose and mannose metabolism	ko00051	K00850	6-phosphofructokinase 1	2.7.1.11	pfkA, PFK
c64986_g1_i1	3.91	5.9	1.42	1.61	0.24	0.4	0	Metabolism	Carbohydrate metabolism	Galactose metabolism	ko00052	K00850	6-phosphofructokinase 1	2.7.1.11	pfkA, PFK
c64986_g1_i1	3.91	5.9	1.42	1.61	0.24	0.4	0	Metabolism	Overview	Carbon metabolism	ko01200	K00850	6-phosphofructokinase 1	2.7.1.11	pfkA, PFK
c64986_g1_i1	3.91	5.9	1.42	1.61	0.24	0.4	0	Metabolism	Overview	Biosynthesis of amino acids	ko01230	K00850	6-phosphofructokinase 1	2.7.1.11	pfkA, PFK
c47185_g0_i0	208.7	432.35	3.3	303.4	0	0	5.44	Metabolism	Carbohydrate metabolism	Pentose phosphate pathway	ko00030	K01783	ribulose-phosphate 3-epimerase	5.1.3.1	rpe, RPE
c47185_g0_i0	208.7	432.35	3.3	303.4	0	0	5.44	Metabolism	Carbohydrate metabolism	Pentose and glucuronate interconversions	ko00040	K01783	ribulose-phosphate 3-epimerase	5.1.3.1	rpe, RPE
c47185_g0_i0	208.7	432.35	3.3	303.4	0	0	5.44	Metabolism	Energy metabolism	Carbon fixation in photosynthetic organisms	ko00710	K01783	ribulose-phosphate 3-epimerase	5.1.3.1	rpe, RPE
c47185_g0_i0	208.7	432.35	3.3	303.4	0	0	5.44	Metabolism	Overview	Carbon metabolism	ko01200	K01783	ribulose-phosphate 3-epimerase	5.1.3.1	rpe, RPE
c47185_g0_i0	208.7	432.35	3.3	303.4	0	0	5.44	Metabolism	Overview	Biosynthesis of amino acids	ko01230	K01783	ribulose-phosphate 3-epimerase	5.1.3.1	rpe, RPE
c55512_g0_i0	8.57	7.34	3.68	4.16	0.02	0.63	0.02	Metabolism	Carbohydrate metabolism	Pyruvate metabolism	ko00620	K01595	phosphoenolpyruvate carboxylase	4.1.1.31	ppc
c55512_g0_i0	8.57	7.34	3.68	4.16	0.02	0.63	0.02	Metabolism	Energy metabolism	Carbon fixation in photosynthetic organisms	ko00710	K01595	phosphoenolpyruvate carboxylase	4.1.1.31	ppc
c55512_g0_i0	8.57	7.34	3.68	4.16	0.02	0.63	0.02	Metabolism	Overview	Carbon metabolism	ko01200	K01595	phosphoenolpyruvate carboxylase	4.1.1.31	ppc
c50990_g0_i0	25.98	51.64	9.13	61.69	1.47	1.44	1.1	Metabolism	Energy metabolism	Carbon fixation in photosynthetic organisms	ko00710	K01100	sedoheptulose-bisphosphatase	3.1.3.37	E3.1.3.37
c50990_g0_i0	25.98	51.64	9.13	61.69	1.47	1.44	1.1	Metabolism	Overview	Carbon metabolism	ko01200	K01100	sedoheptulose-bisphosphatase	3.1.3.37	E3.1.3.37
c58093_g1_i0	7.77	9.53	9.5	14.12	0	0.09	0	Metabolism	Amino acid metabolism	Cysteine and methionine metabolism	ko00270	K01738	cysteine synthase A	2.5.1.47	cysK
c58093_g1_i0	7.77	9.53	9.5	14.12	0	0.09	0	Metabolism	Energy metabolism	Sulfur metabolism	ko00920	K01738	cysteine synthase A	2.5.1.47	cysK
c58093_g1_i0	7.77	9.53	9.5	14.12	0	0.09	0	Metabolism	Overview	Carbon metabolism	ko01200	K01738	cysteine synthase A	2.5.1.47	cysK
c58093_g1_i0	7.77	9.53	9.5	14.12	0	0.09	0	Metabolism	Overview	Biosynthesis of amino acids	ko01230	K01738	cysteine synthase A	2.5.1.47	cysK
c42984_g2_i1	3.29	3.68	3.31	3.93	0.12	0.04	0	Metabolism	Amino acid metabolism	Valine, leucine and isoleucine degradation	ko00280	K05605	3-hydroxyisobutyryl-CoA hydrolase	3.1.2.4	HIBCH
c42984_g2_i1	3.29	3.68	3.31	3.93	0.12	0.04	0	Metabolism	Carbohydrate metabolism	Propanoate metabolism	ko00640	K05605	3-hydroxyisobutyryl-CoA hydrolase	3.1.2.4	HIBCH
c42984_g2_i1	3.29	3.68	3.31	3.93	0.12	0.04	0	Metabolism	Metabolism of other amino acids	beta-Alanine metabolism	ko00410	K05605	3-hydroxyisobutyryl-CoA hydrolase	3.1.2.4	HIBCH
c42984_g2_i1	3.29	3.68	3.31	3.93	0.12	0.04	0	Metabolism	Overview	Carbon metabolism	ko01200	K05605	3-hydroxyisobutyryl-CoA hydrolase	3.1.2.4	HIBCH
c71326_g6_i0	2.75	4.94	7.81	10.2	1.04	0.4	2.66	Metabolism	Carbohydrate metabolism	Pyruvate metabolism	ko00620	K00051	malate dehydrogenase (NADP+)	1.1.1.82	E1.1.1.82
c71326_g6_i0	2.75	4.94	7.81	10.2	1.04	0.4	2.66	Metabolism	Energy metabolism	Carbon fixation in photosynthetic organisms	ko00710	K00051	malate dehydrogenase (NADP+)	1.1.1.82	E1.1.1.82
c71326_g6_i0	2.75	4.94	7.81	10.2	1.04	0.4	2.66	Metabolism	Overview	Carbon metabolism	ko01200	K00051	malate dehydrogenase (NADP+)	1.1.1.82	E1.1.1.82
c63349_g0_i1	13.4	15.06	14.52	24.85	1.37	1.29	1.34	Metabolism	Carbohydrate metabolism	Glycolysis / Gluconeogenesis	ko00010	K00162	pyruvate dehydrogenase E1 component beta subunit	1.2.4.1	PDHB, pdhB
c63349_g0_i1	13.4	15.06	14.52	24.85	1.37	1.29	1.34	Metabolism	Carbohydrate metabolism	Citrate cycle (TCA cycle)	ko00020	K00162	pyruvate dehydrogenase E1 component beta subunit	1.2.4.1	PDHB, pdhB
c63349_g0_i1	13.4	15.06	14.52	24.85	1.37	1.29	1.34	Metabolism	Carbohydrate metabolism	Pyruvate metabolism	ko00620	K00162	pyruvate dehydrogenase E1 component beta subunit	1.2.4.1	PDHB, pdhB
c63349_g0_i1	13.4	15.06	14.52	24.85	1.37	1.29	1.34	Metabolism	Overview	Carbon metabolism	ko01200	K00162	pyruvate dehydrogenase E1 component beta subunit	1.2.4.1	PDHB, pdhB
c66862_g2_i0	2.58	4.3	7.11	10.64	0.45	0.17	1.52	Metabolism	Amino acid metabolism	Glycine, serine and threonine metabolism	ko00260	K15918	D-glycerate 3-kinase	2.7.1.31	GLYK
c66862_g2_i0	2.58	4.3	7.11	10.64	0.45	0.17	1.52	Metabolism	Carbohydrate metabolism	Glyoxylate and dicarboxylate metabolism	ko00630	K15918	D-glycerate 3-kinase	2.7.1.31	GLYK
c66862_g2_i0	2.58	4.3	7.11	10.64	0.45	0.17	1.52	Metabolism	Lipid metabolism	Glycerolipid metabolism	ko00561	K15918	D-glycerate 3-kinase	2.7.1.31	GLYK
c66862_g2_i0	2.58	4.3	7.11	10.64	0.45	0.17	1.52	Metabolism	Overview	Carbon metabolism	ko01200	K15918	D-glycerate 3-kinase	2.7.1.31	GLYK
c37830_g1_i1	2.84	3.23	2.76	4.22	0.22	0.09	0.33	Metabolism	Carbohydrate metabolism	Pentose phosphate pathway	ko00030	K00036	glucose-6-phosphate 1-dehydrogenase	1.1.1.49	G6PD, zwf
c37830_g1_i1	2.84	3.23	2.76	4.22	0.22	0.09	0.33	Metabolism	Metabolism of other amino acids	Glutathione metabolism	ko00480	K00036	glucose-6-phosphate 1-dehydrogenase	1.1.1.49	G6PD, zwf
c37830_g1_i1	2.84	3.23	2.76	4.22	0.22	0.09	0.33	Metabolism	Overview	Carbon metabolism	ko01200	K00036	glucose-6-phosphate 1-dehydrogenase	1.1.1.49	G6PD, zwf
c44083_g2_i0	5.7	5.45	4.11	7.24	0.25	0	0.14	Metabolism	Amino acid metabolism	Arginine biosynthesis	ko00220	K14455	aspartate aminotransferase, mitochondrial	2.6.1.1	GOT2
c44083_g2_i0	5.7	5.45	4.11	7.24	0.25	0	0.14	Metabolism	Amino acid metabolism	Alanine, aspartate and glutamate metabolism	ko00250	K14455	aspartate aminotransferase, mitochondrial	2.6.1.1	GOT2
c44083_g2_i0	5.7	5.45	4.11	7.24	0.25	0	0.14	Metabolism	Amino acid metabolism	Cysteine and methionine metabolism	ko00270	K14455	aspartate aminotransferase, mitochondrial	2.6.1.1	GOT2
c44083_g2_i0	5.7	5.45	4.11	7.24	0.25	0	0.14	Metabolism	Amino acid metabolism	Arginine and proline metabolism	ko00330	K14455	aspartate aminotransferase, mitochondrial	2.6.1.1	GOT2
c44083_g2_i0	5.7	5.45	4.11	7.24	0.25	0	0.14	Metabolism	Amino acid metabolism	Tyrosine metabolism	ko00350	K14455	aspartate aminotransferase, mitochondrial	2.6.1.1	GOT2
c44083_g2_i0	5.7	5.45	4.11	7.24	0.25	0	0.14	Metabolism	Amino acid metabolism	Phenylalanine metabolism	ko00360	K14455	aspartate aminotransferase, mitochondrial	2.6.1.1	GOT2
c44083_g2_i0	5.7	5.45	4.11	7.24	0.25	0	0.14	Metabolism	Amino acid metabolism	Phenylalanine, tyrosine and tryptophan biosynthesis	ko00400	K14455	aspartate aminotransferase, mitochondrial	2.6.1.1	GOT2
c44083_g2_i0	5.7	5.45	4.11	7.24	0.25	0	0.14	Metabolism	Biosynthesis of other secondary metabolites	Isoquinoline alkaloid biosynthesis	ko00950	K14455	aspartate aminotransferase, mitochondrial	2.6.1.1	GOT2
c44083_g2_i0	5.7	5.45	4.11	7.24	0.25	0	0.14	Metabolism	Biosynthesis of other secondary metabolites	Tropane, piperidine and pyridine alkaloid biosynthesis	ko00960	K14455	aspartate aminotransferase, mitochondrial	2.6.1.1	GOT2
c44083_g2_i0	5.7	5.45	4.11	7.24	0.25	0	0.14	Metabolism	Energy metabolism	Carbon fixation in photosynthetic organisms	ko00710	K14455	aspartate aminotransferase, mitochondrial	2.6.1.1	GOT2
c44083_g2_i0	5.7	5.45	4.11	7.24	0.25	0	0.14	Metabolism	Overview	Carbon metabolism	ko01200	K14455	aspartate aminotransferase, mitochondrial	2.6.1.1	GOT2
c44083_g2_i0	5.7	5.45	4.11	7.24	0.25	0	0.14	Metabolism	Overview	2-Oxocarboxylic acid metabolism	ko01210	K14455	aspartate aminotransferase, mitochondrial	2.6.1.1	GOT2
c44083_g2_i0	5.7	5.45	4.11	7.24	0.25	0	0.14	Metabolism	Overview	Biosynthesis of amino acids	ko01230	K14455	aspartate aminotransferase, mitochondrial	2.6.1.1	GOT2
c57842_g1_i0	3.3	3.68	7	6.41	0	0	0	Metabolism	Energy metabolism	Carbon fixation in photosynthetic organisms	ko00710	K00855	phosphoribulokinase	2.7.1.19	PRK, prkB
c57842_g1_i0	3.3	3.68	7	6.41	0	0	0	Metabolism	Overview	Carbon metabolism	ko01200	K00855	phosphoribulokinase	2.7.1.19	PRK, prkB
c47038_g2_i0	42.6	59.35	55.98	73.01	12.3	3.46	13.72	Cellular Processes	Transport and catabolism	Peroxisome	ko04146	K11517	(S)-2-hydroxy-acid oxidase	1.1.3.15	HAO
c47038_g2_i0	42.6	59.35	55.98	73.01	12.3	3.46	13.72	Metabolism	Carbohydrate metabolism	Glyoxylate and dicarboxylate metabolism	ko00630	K11517	(S)-2-hydroxy-acid oxidase	1.1.3.15	HAO
c47038_g2_i0	42.6	59.35	55.98	73.01	12.3	3.46	13.72	Metabolism	Overview	Carbon metabolism	ko01200	K11517	(S)-2-hydroxy-acid oxidase	1.1.3.15	HAO
c45581_g1_i0	11.44	16.35	9.05	14.43	0	0	0	Metabolism	Amino acid metabolism	Glycine, serine and threonine metabolism	ko00260	K00605	aminomethyltransferase	2.1.2.10	gcvT, AMT
c45581_g1_i0	11.44	16.35	9.05	14.43	0	0	0	Metabolism	Carbohydrate metabolism	Glyoxylate and dicarboxylate metabolism	ko00630	K00605	aminomethyltransferase	2.1.2.10	gcvT, AMT
c45581_g1_i0	11.44	16.35	9.05	14.43	0	0	0	Metabolism	Metabolism of cofactors and vitamins	One carbon pool by folate	ko00670	K00605	aminomethyltransferase	2.1.2.10	gcvT, AMT
c45581_g1_i0	11.44	16.35	9.05	14.43	0	0	0	Metabolism	Overview	Carbon metabolism	ko01200	K00605	aminomethyltransferase	2.1.2.10	gcvT, AMT
c60842_g0_i0	3.96	4.4	9.93	5.77	0	0	0.14	Metabolism	Carbohydrate metabolism	Citrate cycle (TCA cycle)	ko00020	K01647	citrate synthase	2.3.3.1	CS, gltA
c60842_g0_i0	3.96	4.4	9.93	5.77	0	0	0.14	Metabolism	Carbohydrate metabolism	Glyoxylate and dicarboxylate metabolism	ko00630	K01647	citrate synthase	2.3.3.1	CS, gltA
c60842_g0_i0	3.96	4.4	9.93	5.77	0	0	0.14	Metabolism	Overview	Carbon metabolism	ko01200	K01647	citrate synthase	2.3.3.1	CS, gltA
c60842_g0_i0	3.96	4.4	9.93	5.77	0	0	0.14	Metabolism	Overview	2-Oxocarboxylic acid metabolism	ko01210	K01647	citrate synthase	2.3.3.1	CS, gltA
c60842_g0_i0	3.96	4.4	9.93	5.77	0	0	0.14	Metabolism	Overview	Biosynthesis of amino acids	ko01230	K01647	citrate synthase	2.3.3.1	CS, gltA
