# Supplementary material for: Physiological and molecular insights into the resilience of biological nitrogen fixation to applied nitrogen in Saccharum spontaneum, wild progenitor of sugarcane
Source: Front Plant Sci. 2023 Jan 13;13:1099701. doi: 10.3389/fpls.2022.1099701 (PMC9881415; doi:10.3389/fpls.2022.1099701)
Supplement: Supplementary file 1 [file DataSheet_1.zip › Supplementary Table 7.XLSX]

## Sheet: Nitrogenmetabolism.fpkm.KO
gene_id	G152HN_1	G152HN_2	G152LN_1	G152LN_2	G3LN_1	G3LN_2	G3HN	1st-level(pathway)	2nd-level(pathway)	3rd-level(pathway)	Pathway id	KO id	KO Description	EC	Symbol
c18666_g3_i1	0.08	0.19	5.87	4.8	2.63	0.7	0.79	Metabolism	Energy metabolism	Nitrogen metabolism	ko00910	K02575	MFS transporter, NNP family, nitrate/nitrite transporter	NA	NRT, narK, nrtP, nasA
c18666_g4_i0	0.05	0	2.11	1.35	0	0	0	Metabolism	Energy metabolism	Nitrogen metabolism	ko00910	K02575	MFS transporter, NNP family, nitrate/nitrite transporter	NA	NRT, narK, nrtP, nasA
c38690_g0_i0	3.06	0.52	31.35	27.96	31.99	10.76	5.19	Metabolism	Energy metabolism	Nitrogen metabolism	ko00910	K10534	nitrate reductase (NAD(P)H)	1.7.1.1 1.7.1.2 1.7.1.3	NR
c55068_g0_i0	5.01	5.47	94.77	51.91	38.09	13.03	8.91	Metabolism	Energy metabolism	Nitrogen metabolism	ko00910	K02575	MFS transporter, NNP family, nitrate/nitrite transporter	NA	NRT, narK, nrtP, nasA
c71514_g5_i0	2.09	2.25	0.39	0.16	0.03	3.1	4.85	Metabolism	Amino acid metabolism	Alanine, aspartate and glutamate metabolism	ko00250	K00264	glutamate synthase (NADPH/NADH)	1.4.1.13 1.4.1.14	GLT1
c71514_g5_i0	2.09	2.25	0.39	0.16	0.03	3.1	4.85	Metabolism	Energy metabolism	Nitrogen metabolism	ko00910	K00264	glutamate synthase (NADPH/NADH)	1.4.1.13 1.4.1.14	GLT1
c71514_g5_i0	2.09	2.25	0.39	0.16	0.03	3.1	4.85	Metabolism	Overview	Biosynthesis of amino acids	ko01230	K00264	glutamate synthase (NADPH/NADH)	1.4.1.13 1.4.1.14	GLT1
c68224_g1_i3	64.82	53.01	6.83	6.69	1.08	40.57	5.56	Metabolism	Amino acid metabolism	Arginine biosynthesis	ko00220	K01915	glutamine synthetase	6.3.1.2	glnA, GLUL
c68224_g1_i3	64.82	53.01	6.83	6.69	1.08	40.57	5.56	Metabolism	Amino acid metabolism	Alanine, aspartate and glutamate metabolism	ko00250	K01915	glutamine synthetase	6.3.1.2	glnA, GLUL
c68224_g1_i3	64.82	53.01	6.83	6.69	1.08	40.57	5.56	Metabolism	Carbohydrate metabolism	Glyoxylate and dicarboxylate metabolism	ko00630	K01915	glutamine synthetase	6.3.1.2	glnA, GLUL
c68224_g1_i3	64.82	53.01	6.83	6.69	1.08	40.57	5.56	Metabolism	Energy metabolism	Nitrogen metabolism	ko00910	K01915	glutamine synthetase	6.3.1.2	glnA, GLUL
c68224_g1_i3	64.82	53.01	6.83	6.69	1.08	40.57	5.56	Metabolism	Overview	Biosynthesis of amino acids	ko01230	K01915	glutamine synthetase	6.3.1.2	glnA, GLUL
c71034_g0_i0	56.66	49.63	17.36	17.13	19.71	19.3	101.79	Metabolism	Carbohydrate metabolism	Glyoxylate and dicarboxylate metabolism	ko00630	K01455	formamidase	3.5.1.49	E3.5.1.49
c71034_g0_i0	56.66	49.63	17.36	17.13	19.71	19.3	101.79	Metabolism	Energy metabolism	Nitrogen metabolism	ko00910	K01455	formamidase	3.5.1.49	E3.5.1.49
c71034_g0_i0	56.66	49.63	17.36	17.13	19.71	19.3	101.79	Metabolism	Metabolism of other amino acids	Cyanoamino acid metabolism	ko00460	K01455	formamidase	3.5.1.49	E3.5.1.49
c71034_g0_i0	56.66	49.63	17.36	17.13	19.71	19.3	101.79	Metabolism	Overview	Carbon metabolism	ko01200	K01455	formamidase	3.5.1.49	E3.5.1.49
c51974_g0_i0	72.64	59.77	9.35	6.88	0.25	18.1	8.19	Metabolism	Amino acid metabolism	Arginine biosynthesis	ko00220	K01915	glutamine synthetase	6.3.1.2	glnA, GLUL
c51974_g0_i0	72.64	59.77	9.35	6.88	0.25	18.1	8.19	Metabolism	Amino acid metabolism	Alanine, aspartate and glutamate metabolism	ko00250	K01915	glutamine synthetase	6.3.1.2	glnA, GLUL
c51974_g0_i0	72.64	59.77	9.35	6.88	0.25	18.1	8.19	Metabolism	Carbohydrate metabolism	Glyoxylate and dicarboxylate metabolism	ko00630	K01915	glutamine synthetase	6.3.1.2	glnA, GLUL
c51974_g0_i0	72.64	59.77	9.35	6.88	0.25	18.1	8.19	Metabolism	Energy metabolism	Nitrogen metabolism	ko00910	K01915	glutamine synthetase	6.3.1.2	glnA, GLUL
c51974_g0_i0	72.64	59.77	9.35	6.88	0.25	18.1	8.19	Metabolism	Overview	Biosynthesis of amino acids	ko01230	K01915	glutamine synthetase	6.3.1.2	glnA, GLUL
c71514_g2_i3	168.59	124.58	13.82	7.72	3.31	68.51	145.07	Metabolism	Amino acid metabolism	Alanine, aspartate and glutamate metabolism	ko00250	K00264	glutamate synthase (NADPH/NADH)	1.4.1.13 1.4.1.14	GLT1
c71514_g2_i3	168.59	124.58	13.82	7.72	3.31	68.51	145.07	Metabolism	Energy metabolism	Nitrogen metabolism	ko00910	K00264	glutamate synthase (NADPH/NADH)	1.4.1.13 1.4.1.14	GLT1
c71514_g2_i3	168.59	124.58	13.82	7.72	3.31	68.51	145.07	Metabolism	Overview	Biosynthesis of amino acids	ko01230	K00264	glutamate synthase (NADPH/NADH)	1.4.1.13 1.4.1.14	GLT1
c56112_g2_i0	9.59	5.75	31.05	37.86	3.69	1.54	7.37	Metabolism	Energy metabolism	Nitrogen metabolism	ko00910	K10534	nitrate reductase (NAD(P)H)	1.7.1.1 1.7.1.2 1.7.1.3	NR
c63731_g4_i1	0	0	0	0	5.84	2.88	10.96	Metabolism	Amino acid metabolism	Alanine, aspartate and glutamate metabolism	ko00250	K00264	glutamate synthase (NADPH/NADH)	1.4.1.13 1.4.1.14	GLT1
c63731_g4_i1	0	0	0	0	5.84	2.88	10.96	Metabolism	Energy metabolism	Nitrogen metabolism	ko00910	K00264	glutamate synthase (NADPH/NADH)	1.4.1.13 1.4.1.14	GLT1
c63731_g4_i1	0	0	0	0	5.84	2.88	10.96	Metabolism	Overview	Biosynthesis of amino acids	ko01230	K00264	glutamate synthase (NADPH/NADH)	1.4.1.13 1.4.1.14	GLT1
c27327_g0_i4	0.13	0.08	0.35	0.42	0.07	66.48	0.07	Metabolism	Energy metabolism	Nitrogen metabolism	ko00910	K01674	carbonic anhydrase	4.2.1.1	cah
c71514_g3_i0	0.31	0.29	0.12	0	0	0.47	2.13	Metabolism	Amino acid metabolism	Alanine, aspartate and glutamate metabolism	ko00250	K00264	glutamate synthase (NADPH/NADH)	1.4.1.13 1.4.1.14	GLT1
c71514_g3_i0	0.31	0.29	0.12	0	0	0.47	2.13	Metabolism	Energy metabolism	Nitrogen metabolism	ko00910	K00264	glutamate synthase (NADPH/NADH)	1.4.1.13 1.4.1.14	GLT1
c71514_g3_i0	0.31	0.29	0.12	0	0	0.47	2.13	Metabolism	Overview	Biosynthesis of amino acids	ko01230	K00264	glutamate synthase (NADPH/NADH)	1.4.1.13 1.4.1.14	GLT1
