# Supplementary material for: Physiological and molecular insights into the resilience of biological nitrogen fixation to applied nitrogen in Saccharum spontaneum, wild progenitor of sugarcane
Source: Front Plant Sci. 2023 Jan 13;13:1099701. doi: 10.3389/fpls.2022.1099701 (PMC9881415; doi:10.3389/fpls.2022.1099701)
Supplement: Supplementary file 1 [file DataSheet_1.zip › Supplementary Table 8.XLSX]

## Sheet: hormone.DEG.fpkm.KO
gene_id	G152HN_1	G152HN_2	G152LN_1	G152LN_2	G3LN_1	G3LN_2	G3HN	1st-level(pathway)	2nd-level(pathway)	3rd-level(pathway)	Pathway id	KO id	KO Description	EC	Symbol
c2322_g0_i0	0	0	0	0	0	69.39	0.19	Environmental Information Processing	Signal transduction	Plant hormone signal transduction	ko04075	K14487	auxin responsive GH3 gene family	NA	GH3
c2322_g1_i1	0	0	0	0	0	98.03	0.32	Environmental Information Processing	Signal transduction	Plant hormone signal transduction	ko04075	K14487	auxin responsive GH3 gene family	NA	GH3
c32448_g2_i0	5.48	4.26	1.55	1.03	0.81	13.3	0.48	Metabolism	Metabolism of terpenoids and polyketides	Zeatin biosynthesis	ko00908	K00279	cytokinin dehydrogenase	1.5.99.12	CKX
c3404_g4_i1	5.06	9.79	45.65	36.15	53.3	44.38	23.64	Metabolism	Metabolism of terpenoids and polyketides	Brassinosteroid biosynthesis	ko00905	K09588	cytochrome P450, family 90, subfamily A, polypeptide 1	1.14.-.-	CYP90A1, CPD
c35542_g3_i1	10.14	20.64	0.41	0.07	1.4	0.91	1.07	Metabolism	Metabolism of terpenoids and polyketides	Diterpenoid biosynthesis	ko00904	K04125	gibberellin 2-oxidase	1.14.11.13	E1.14.11.13
c46103_g0_i2	5.55	9.08	0.29	0.17	1.99	0.56	2.02	Metabolism	Metabolism of terpenoids and polyketides	Brassinosteroid biosynthesis	ko00905	K12638	3-epi-6-deoxocathasterone 23-monooxygenase	1.14.13.112	CYP90D1
c48596_g0_i0	11.05	9.08	1.14	2.32	10.46	4.74	5.38	Metabolism	Metabolism of terpenoids and polyketides	Carotenoid biosynthesis	ko00906	K09843	(+)-abscisic acid 8'-hydroxylase	1.14.13.93	CYP707A
c48596_g1_i0	41.71	30.39	0.89	8.87	22.39	10.5	22.33	Metabolism	Metabolism of terpenoids and polyketides	Carotenoid biosynthesis	ko00906	K09843	(+)-abscisic acid 8'-hydroxylase	1.14.13.93	CYP707A
c48596_g3_i3	84.58	72	13.8	35.57	75.09	38.91	40.95	Metabolism	Metabolism of terpenoids and polyketides	Carotenoid biosynthesis	ko00906	K09843	(+)-abscisic acid 8'-hydroxylase	1.14.13.93	CYP707A
c48596_g4_i0	35.36	28.45	3.52	15.89	6.31	3.52	5.89	Metabolism	Metabolism of terpenoids and polyketides	Carotenoid biosynthesis	ko00906	K09843	(+)-abscisic acid 8'-hydroxylase	1.14.13.93	CYP707A
c48596_g5_i0	28.8	23.81	1.79	8.96	3.33	1.51	4.22	Metabolism	Metabolism of terpenoids and polyketides	Carotenoid biosynthesis	ko00906	K09843	(+)-abscisic acid 8'-hydroxylase	1.14.13.93	CYP707A
c49189_g1_i0	7.41	11.46	0	0.19	2.39	0.73	1.23	Metabolism	Metabolism of terpenoids and polyketides	Diterpenoid biosynthesis	ko00904	K04125	gibberellin 2-oxidase	1.14.11.13	E1.14.11.13
c59010_g0_i0	2.24	2.99	7.26	4.86	0	0.12	0.12	Environmental Information Processing	Signal transduction	Plant hormone signal transduction	ko04075	K14496	abscisic acid receptor PYR/PYL family	NA	PYL
c59010_g2_i0	0	0.42	5.81	2.22	11.78	9.51	17.16	Environmental Information Processing	Signal transduction	Plant hormone signal transduction	ko04075	K14496	abscisic acid receptor PYR/PYL family	NA	PYL
c59078_g2_i0	0	0	0	0	8.53	5.03	5.33	Environmental Information Processing	Signal transduction	Plant hormone signal transduction	ko04075	K14484	auxin-responsive protein IAA	NA	IAA
c69112_g1_i0	0.89	0.86	7.08	4.62	1.75	3.38	3.18	Environmental Information Processing	Signal transduction	Plant hormone signal transduction	ko04075	K14489	arabidopsis histidine kinase 2/3/4 (cytokinin receptor)	2.7.13.3	AHK2_3_4
c71842_g5_i1	0	0	0	0	2.02	1.05	2.09	Metabolism	Metabolism of terpenoids and polyketides	Zeatin biosynthesis	ko00908	K00279	cytokinin dehydrogenase	1.5.99.12	CKX
